# Supplementary material for: Organelle communication maintains mitochondrial and endosomal homeostasis during podocyte lipotoxicity
Source: JCI Insight. 2024 Aug 8;9(18):e182534. doi: 10.1172/jci.insight.182534 (PMC11457848; doi:10.1172/jci.insight.182534)
Supplement: Supplemental table 1 [file jciinsight-9-182534-s040.xlsx]

## Sheet: sheet1
Number	Accession Number	Protein Name	# of Grouped proteins	Gene Symbol	Species	Molecular Weight	Peptide Count	Unique Peptide Count	Protein Group Score	PK22007-01_ND11	PK22007-02_ND12	PK22007-03_ND13	PK22007-04_ND14	PK22007-05_ND15	PK22007-06_ND16	PK22007-07_HF11	PK22007-08_HF12	PK22007-09_HF13	PK22007-10_HF14	PK22007-11_HF15	PK22007-12_HF16
1	Q6ZWR6	Nesprin-1	1	Syne1	Mus musculus	1010 kDa	290	287	0.999999	459569900	694725723	347707487	852819472	501883737	529956377	636176876	708801215	586401870	356568541	476120033	627942591
2	Q9QXZ0	Microtubule-actin cross-linking factor 1	1	Macf1	Mus musculus	832 kDa	254	249	1	1621041000	1802957703	1136595593	2644121896	1505757588	1500302127	1896978106	1867479630	1653030549	1198676533	1490099239	1694385379
3	Q9QXS1	Plectin	1	Plec	Mus musculus	534 kDa	203	201	0.999999	3072835000	3329435638	2265453023	4977324218	2734751560	2951138533	3606432889	3403708100	3091272620	2327685046	2994479765	3211026789
4	Q6ZWQ0	Nesprin-2	1	Syne2	Mus musculus	783 kDa	196	192	1	118410700	177272833	78360782	223098031	122909647	125940985	182566325	291541359	171236051	98703226	124930194	159552479
5	Q91ZU6	Dystonin	1	Dst	Mus musculus	834 kDa	195	191	1	270117000	284309254	183364899	425050096	232809215	251414046	339860021	318931840	277976490	205757356	232787052	262025334
6	Q9JHU4	Cytoplasmic dynein 1 heavy chain 1	1	Dync1h1	Mus musculus	532 kDa	177	177	0.999999	2919178000	4436784441	2131062618	5105458406	3218778233	3184366418	4196471526	4712191830	4213236518	2406737155	3257406435	4013514799
7	E9Q616	AHNAK nucleoprotein (desmoyokin)	1	Ahnak	Mus musculus	604 kDa	140	140	0.999996	4544329000	4297880966	4269966790	6455729275	4125895415	4286876378	4688391565	4785909881	4170984036	3832723017	4191625060	4320414852
8	E9Q555	E3 ubiquitin-protein ligase RNF213	1	Rnf213	Mus musculus	584 kDa	133	133	1	130690600	196825395	104124575	199671916	142859705	144911911	218443803	220354512	203647509	115238062	150489947	176997615
9	P16546	Spectrin alpha chain, non-erythrocytic 1	1	Sptan1	Mus musculus	285 kDa	131	130	1	9716817000	10093907592	10126153597	16253477945	9146290106	9767601908	11592220177	11653423108	9063749416	7880139023	9172595140	8979486810
10	E9Q6R7	Utrophin	1	Utrn	Mus musculus	393 kDa	119	115	1	1462424000	1414654489	1262306816	2267210552	1325861324	1467838537	1608296086	1613053355	1215041816	1055579547	1259678926	1322174776
11	A2AN08	E3 ubiquitin-protein ligase UBR4	1	Ubr4	Mus musculus	572 kDa	118	118	1	289047300	364121391	200221090	453199347	316912919	314611743	364391149	399789965	355127046	220984673	278624335	330064123
12	E9PVZ8	Golgi autoantigen, golgin subfamily b, macrogolgin 1	1	Golgb1	Mus musculus	370 kDa	113	113	1	183529600	190279313	173748737	314188121	170320729	193037878	222752067	224412469	186303867	155531411	180827835	183399821
13	Q62261	Spectrin beta chain, non-erythrocytic 1	1	Sptbn1	Mus musculus	274 kDa	110	100	1	6372430000	5865861432	6490580470	9853200780	5244041474	5934914790	6769541557	7100630216	5467495481	4805354698	5460452246	5750470501
14	Q70FJ1	A-kinase anchor protein 9	1	Akap9	Mus musculus	436 kDa	110	110	0.999997	100203300	98962896	89388464	152835204	94687449	102430297	121655354	121280051	93585578	86166230	97974464	92163992
15	A2ANY6	Midasin	1	Mdn1	Mus musculus	630 kDa	103	103	0.999987	26016440	51455044	34381854	60166041	41092903	42143851	55421723	57855708	57852440	32995769	44190436	53114116
16	Q8VDD5	Myosin-9	1	Myh9	Mus musculus	226 kDa	101	79	0.999998	14614610000	14052636426	14518845389	19108822142	13188516626	13677213223	13772076219	15513390101	12878196339	10669614589	12047301430	13979645746
17	E9Q414	Apolipoprotein B-100	1	Apob	Mus musculus	509 kDa	99	99	0.999999	52161320	66490702	41480835	68492655	104456615	53930954	41449328	96076875	437047698	262019084	77979148	330571125
18	Q61001	Laminin subunit alpha-5	1	Lama5	Mus musculus	404 kDa	94	94	1	8636361000	12064328815	6951846064	7634846646	8110537284	8674884924	10529248744	9910488657	9919370055	8557768439	8799215295	9463756141
19	Q8BTM8	Filamin-A	1	Flna	Mus musculus	281 kDa	93	85	1	12202390000	11501666849	11251991689	14282696696	9745892639	11126213524	12545400043	13073004207	11574127621	9486496719	10671443089	10282798939
20	Q7TMY8	E3 ubiquitin-protein ligase HUWE1	1	Huwe1	Mus musculus	483 kDa	93	93	0.999999	304817100	321159550	244564479	433344632	286064811	311673518	359090485	397950582	291882667	246565022	283325756	302535632
21	Q61879	Myosin-10	1	Myh10	Mus musculus	229 kDa	92	75	0.999999	3994105000	2717669918	2457639751	3466197163	2620914764	2639571817	2708360122	2275911186	2282035617	1933394988	2386702922	2069544191
22	Q45VK7	Cytoplasmic dynein 2 heavy chain 1	1	Dync2h1	Mus musculus	492 kDa	91	91	0.99997	28891060	24480726	23018385	44096989	21050035	24172796	137427740	127495276	43396212	44239287	36498913	24009800
23	E9PVA8	eIF-2-alpha kinase activator GCN1	1	Gcn1	Mus musculus	293 kDa	90	90	1	316501500	361420093	214590567	461154264	312343375	300187792	381583211	393226754	334015572	251129400	286863409	341548029
24	Q8BX70	Vacuolar protein sorting-associated protein 13C	1	Vps13c	Mus musculus	420 kDa	89	89	0.999995	171525700	163589352	124868991	256583427	170321160	169508201	210384509	256635377	187605702	137669483	172640937	177906740
25	P11531	Dystrophin	1	Dmd	Mus musculus	426 kDa	89	86	0.999979	109985900	106137665	112064997	130016536	93174488	101301327	143009029	148613572	102194190	80793554	93729101	93488305
26	Q9ERU9	E3 SUMO-protein ligase RanBP2	1	Ranbp2	Mus musculus	341 kDa	88	88	0.999999	342921200	375986060	346900553	415051818	305370235	281159982	428346657	439603499	246142115	319702760	350333395	343196759
27	P26039	Talin-1	1	Tln1	Mus musculus	270 kDa	88	79	0.999998	8807948000	8198542146	9034717212	14118704922	8415426541	8992630087	10919066217	11051259149	8181149318	7238199189	8328188523	9084486972
28	Q80X90	Filamin-B	1	Flnb	Mus musculus	278 kDa	86	79	0.999998	1911813000	1821406122	1856773012	2344728806	1618933729	1714089173	2439152775	2625469894	1900137110	1695990964	1945303875	1912828810
29	Q69ZN7	Myoferlin	1	Myof	Mus musculus	233 kDa	85	83	0.999999	3095367000	2836003062	3214394125	4639484897	2898402775	3085376929	3241346870	3294998108	2652996652	2351817298	2878807072	2797889141
30	P48725	Pericentrin	1	Pcnt	Mus musculus	329 kDa	85	85	0.999998	73452060	79270240	64922194	125229576	72670282	87338750	90244978	84193446	71700215	58277890	67550076	75321841
31	A2ARV4	Low-density lipoprotein receptor-related protein 2	1	Lrp2	Mus musculus	519 kDa	84	83	1	186690800	346288150	122373797	489776426	283422363	304890576	607034177	923900643	446263826	299336731	343958381	302460607
32	Q60675	Laminin subunit alpha-2	1	Lama2	Mus musculus	344 kDa	83	82	0.999999	670088000	818077408	326790134	618857847	526274137	513183439	450404851	431099247	494293801	387588820	637531672	483617904
33	A0A1L1SQU7	FAT atypical cadherin 1	1	Fat1	Mus musculus	512 kDa	83	83	0.999993	123626500	141519187	117386559	114801628	126575550	121498490	123262325	126611946	109786670	127134129	115796694	111304152
34	Q4U2R1	E3 ubiquitin-protein ligase HERC2	1	Herc2	Mus musculus	527 kDa	83	83	0.999972	22819720	50887265	22814083	59632153	30507427	34350409	46288589	49282118	41032270	34926966	44748996	49602158
35	Q05793	Basement membrane-specific heparan sulfate proteoglycan core protein	1	Hspg2	Mus musculus	398 kDa	82	82	1	2447853000	2853819442	2555093755	2238654952	2395194713	2383950273	3307408471	3385809909	2511465919	2841810434	2619341906	3106416895
36	O08638	Myosin-11	1	Myh11	Mus musculus	227 kDa	82	68	1	2420677000	2128014692	2609609032	2374089467	2038526299	1675063211	4123041415	3817172610	2739846324	2148616670	2381038729	2315250973
37	Q9JLN9	Serine/threonine-protein kinase mTOR	1	Mtor	Mus musculus	289 kDa	82	82	0.999999	143178300	160229985	122846891	300113578	202658714	196357207	228547698	234987900	191624843	157003872	190625996	202996794
38	Q80SU7	Interferon-induced very large GTPase 1	1	Gvin1	Mus musculus	281 kDa	82	82	0.999999	210463300	226489190	418682112	304866094	191413883	214941887	272456084	265614639	272317134	204403627	212797198	249609112
39	P70227	Inositol 1,4,5-trisphosphate receptor type 3	1	Itpr3	Mus musculus	304 kDa	80	74	1	368867800	371770237	370273360	778547607	468769246	505860599	415033822	487251458	419410157	304711933	364044596	377925904
40	F8VQ05	FRY-like transcription coactivator	1	Fryl	Mus musculus	338 kDa	80	78	1	454534700	454758637	352404907	809759244	464407631	470267568	505678042	544536765	452960563	364380277	418890061	463845094
41	E9PWQ3	Collagen, type VI, alpha 3	1	Col6a3	Mus musculus	354 kDa	80	80	0.999998	1435674000	1745047813	1776094181	3630212176	1528132000	1962136708	2859836844	3147897407	2235191864	1646270322	2273682293	1996616066
42	E9Q3L2	Phosphatidylinositol 4-kinase alpha	1	Pi4ka	Mus musculus	237 kDa	79	79	1	242952800	244952201	235748466	405699166	272919672	307522408	353406498	343659617	255730660	226354759	248372091	276290524
43	Q91ZX7	Prolow-density lipoprotein receptor-related protein 1	1	Lrp1	Mus musculus	505 kDa	79	76	1	238437000	380274751	116116224	241166424	220313447	223706642	236942981	270464518	267008673	220245884	221621494	248798117
44	B1ART2	Vacuolar protein sorting 13D	1	Vps13d	Mus musculus	491 kDa	79	79	0.999982	25210710	34501490	20514427	41722573	28540846	33291175	45507446	46458085	35938723	28068071	27253436	31564482
45	Q91VW5	Golgin subfamily A member 4	1	Golga4	Mus musculus	258 kDa	79	79	0.999948	422337800	85436479	407254751	110564683	384035379	414377538	344608029	240497032	374234803	374584772	435925415	372098888
46	A2AAE1	Transmembrane protein KIAA1109	1	Kiaa1109	Mus musculus	555 kDa	78	78	0.999954	19259840	18748779	21608198	30563663	22054730	23797636	30161512	30587347	21998015	18839164	19666332	20593894
47	Q9JMH9	Unconventional myosin-XVIIIa	1	Myo18a	Mus musculus	233 kDa	77	77	1	811316300	801871099	783870335	1114429468	692487263	710517456	809526682	837718278	713712718	592743986	761888584	718296727
48	Q6P4T2	U5 small nuclear ribonucleoprotein 200 kDa helicase	1	Snrnp200	Mus musculus	245 kDa	76	76	1	536293500	542344450	533957477	923166042	544340854	579729487	691649687	724119353	559582327	493428094	589094220	601589748
49	Q7TPH6	E3 ubiquitin-protein ligase MYCBP2	1	Mycbp2	Mus musculus	521 kDa	76	76	0.999992	40622270	50601329	34118433	79748430	41839676	44043581	58353320	60993630	46824259	33397470	37005814	40390397
50	Q6VNB8	WD repeat and FYVE domain-containing protein 3	1	Wdfy3	Mus musculus	392 kDa	76	76	0.999991	89047590	110753023	69700671	118998321	86008966	92835752	124333967	130536716	99478325	67982613	81626399	105305021
51	P59764	Dedicator of cytokinesis protein 4	1	Dock4	Mus musculus	227 kDa	74	74	1	346135800	319087234	348036723	572511310	353606058	378283001	411436769	417094945	332669436	279673514	352585440	354010979
52	Q0KL02	Triple functional domain protein	1	Trio	Mus musculus	348 kDa	74	64	0.999992	41173320	41603096	48258916	58988577	42824009	47537376	54409931	58882741	33823002	33992488	39269893	40739846
53	P11881	Inositol 1,4,5-trisphosphate receptor type 1	1	Itpr1	Mus musculus	313 kDa	73	62	1	278411900	280278802	258102872	433494025	309300658	323429650	348095128	414041568	299664417	261723553	285147605	282764121
54	Q9ESD7	Dysferlin	1	Dysf	Mus musculus	238 kDa	73	71	1	1606018000	1558224793	1233824237	2181976992	1310597351	1399890543	1666298182	1985710585	1169455958	1183082949	1431246158	1423758582
55	Q04690	Neurofibromin	1	Nf1	Mus musculus	320 kDa	72	72	0.999986	98726970	105899738	79316760	144677363	93520492	103336210	124219576	124983275	97402123	70107973	89158676	99363607
56	Q8CC88	von Willebrand factor A domain-containing protein 8	1	Vwa8	Mus musculus	213 kDa	71	71	1	279814900	262542881	304190579	509289447	314562555	335573852	578058698	661404645	382241299	331221596	375247007	349936966
57	E9Q557	Desmoplakin	1	Dsp	Mus musculus	333 kDa	71	70	0.999997	71683260	83946663	72853617	106016088	64786204	70824857	94787871	84778354	68320953	49134622	65408541	77567386
58	A2AGT5	Cytoskeleton-associated protein 5	1	Ckap5	Mus musculus	226 kDa	71	71	0.999997	383506400	377269660	417685763	679594477	395381159	422361757	503959850	495547204	428397217	368221053	377421211	447701255
59	Q9EPN1	Neurobeachin	1	Nbea	Mus musculus	327 kDa	71	62	0.999992	64976890	94318273	54681535	101023298	78920655	92309866	85558814	95395954	86219258	64862052	77179326	80028590
60	P70398	Probable ubiquitin carboxyl-terminal hydrolase FAF-X	1	Usp9x	Mus musculus	291 kDa	70	51	0.999999	321434500	324028472	294911245	515546764	339547545	355812143	413501868	415356506	314375844	273178880	328313644	320003959
61	E9Q7G0	Nuclear mitotic apparatus protein 1	1	Numa1	Mus musculus	236 kDa	70	70	0.999999	738666300	840249528	737350325	1225492210	643529715	716515219	884892426	747977553	703364664	667849093	768500507	768845729
62	Q9ESE1	Lipopolysaccharide-responsive and beige-like anchor protein	1	Lrba	Mus musculus	317 kDa	70	61	0.999998	225689700	285048177	207496578	454366271	226128072	311476415	336748849	366247382	307567905	223711053	269814235	270180283
63	Q6ZQ08	CCR4-NOT transcription complex subunit 1	1	Cnot1	Mus musculus	267 kDa	70	70	0.999998	212071300	229195911	177592213	366602080	227235595	229789315	273838076	287410224	226147709	164846955	205559723	229820554
64	Q9Z329	Inositol 1,4,5-trisphosphate receptor type 2	1	Itpr2	Mus musculus	307 kDa	70	60	0.999987	43718910	69428724	50734094	80756350	73480639	68037640	74726661	80602196	79394165	62906564	66758273	71138683
65	O88738	Baculoviral IAP repeat-containing protein 6	1	Birc6	Mus musculus	532 kDa	69	69	1	119797100	148225103	97330662	130575016	131865441	110118737	129106488	190628618	130176813	111686402	102033880	109090357
66	Q99PV0	Pre-mRNA-processing-splicing factor 8	1	Prpf8	Mus musculus	274 kDa	69	69	1	390402600	468461247	392833740	924772844	524039194	492966624	643653860	614550359	595807088	418787765	448913574	525013789
67	Q61292	Laminin subunit beta-2	1	Lamb2	Mus musculus	197 kDa	68	68	1	7386289000	10457442992	5009945182	5031556287	5392701764	5779195696	8110425054	6990395676	6967054750	4746822515	6116541601	6352935539
68	P42859	Huntingtin	1	Htt	Mus musculus	345 kDa	68	68	1	647259000	538127049	566666320	1008378024	492421125	522198118	833501633	678834443	594519749	628010452	610170471	727976748
69	Q71LX4	Talin-2	1	Tln2	Mus musculus	254 kDa	68	59	0.999997	197992200	171906325	181533991	350922394	187440307	205677367	288626515	293244766	210053858	175915063	195047075	202223960
70	E9Q8I9	Protein furry homolog	1	Fry	Mus musculus	339 kDa	68	66	0.999997	60067930	64251828	48270047	102858340	58598916	64286897	69485799	79920950	62025914	43018235	52462602	57747856
71	Q68FG2	Spectrin beta chain	1	Sptbn2	Mus musculus	271 kDa	68	60	0.999985	6566316	6954569	20458039	57016833	40405607	24959186	90936185	122137950	68540792	39306099	27880634	26857993
72	B1AY13	Ubiquitin carboxyl-terminal hydrolase 24	1	Usp24	Mus musculus	294 kDa	67	67	1	91271010	101817520	90951120	181092102	112614283	115955632	129124097	157759172	114836708	87809887	98524149	95612798
73	Q80YV3	Transformation/transcription domain-associated protein	1	Trrap	Mus musculus	292 kDa	67	67	0.999991	49944180	91090076	41189199	102993042	56320096	41922427	72161665	86783815	54816745	34089480	71512237	57168348
74	Q68FD5	Clathrin heavy chain 1	1	Cltc	Mus musculus	192 kDa	66	66	1	7318737000	6958509676	6307913782	9661737334	6524914520	7014730917	8576590176	9118936932	6764410316	5367564299	6138635244	6242429229
75	Q3UQ44	Ras GTPase-activating-like protein IQGAP2	1	Iqgap2	Mus musculus	181 kDa	66	64	1	5556051000	5232340186	5598401782	7947449378	5021582492	5864902891	5833942289	5263548772	4280783762	4243140224	4902068105	5056649957
76	P97313	DNA-dependent protein kinase catalytic subunit	1	Prkdc	Mus musculus	471 kDa	66	66	0.999901	8829793	20196394	7943860	26114016	13889939	13919948	25897941	29060081	19984564	11455393	20163596	21122902
77	A2AQ25	Sickle tail protein	1	Skt	Mus musculus	213 kDa	65	65	0.999999	325099500	325403968	303289462	394298754	284846863	312237962	325138427	324965611	289171305	267585461	312520840	295188303
78	Q60952	Centrosome-associated protein CEP250	1	Cep250	Mus musculus	277 kDa	65	65	0.999989	64482950	64737383	53105340	82236758	64239385	57547920	61522963	67073617	58970373	33682306	73151582	71550636
79	E9Q2E4	HECT domain E3 ubiquitin protein ligase 4	1	Hectd4	Mus musculus	484 kDa	65	65	0.999967	19385250	35666206	10873783	28610037	17956335	20422708	31026180	34980043	23227133	13277766	21172613	24159045
80	P57780	Alpha-actinin-4	1	Actn4	Mus musculus	105 kDa	64	41	0.999999	13950340000	12017187240	16094530843	17180999617	10508212683	15676132878	10145974952	13194364702	13742280981	13107625811	9955160049	13366960196
81	P15508	Spectrin beta chain, erythrocytic	1	Sptb	Mus musculus	245 kDa	64	59	0.999888	67780420	70397991	66184015	55260788	35504158	36293398	76970531	50684196	31690496	33593411	47088284	59590724
82	Q61789	Laminin subunit alpha-3	1	Lama3	Mus musculus	366 kDa	63	63	1	383932000	412109365	264292514	270842968	322249065	305528654	386958258	391572328	406114469	408763480	400739918	398479854
83	P39447	Tight junction protein ZO-1	1	Tjp1	Mus musculus	195 kDa	63	63	1	5513125000	5745290025	5183071635	6257890077	5266417608	5565439331	4868247721	4903233244	4687986936	4872220081	5580128889	5836225537
84	F6ZDS4	Nucleoprotein TPR	1	Tpr	Mus musculus	274 kDa	63	63	0.999993	264793800	299760568	281232305	336473623	260550695	271742888	291162632	280403791	251606439	255177349	270689576	261926426
85	D4AFX7	DnaJ heat shock protein family (Hsp40) member C13	1	Dnajc13	Mus musculus	255 kDa	62	62	0.999999	198400800	188342574	190130057	300362732	192186772	210315390	257514865	301193823	192371926	151614701	198466273	181594466
86	Q8CJ40	Rootletin	1	Crocc	Mus musculus	227 kDa	62	62	0.999995	107556200	60016087	57846637	137577720	56528939	95297843	152131090	107280550	67724511	48683487	60258073	54111488
87	Q8BIK4	Dedicator of cytokinesis protein 9	1	Dock9	Mus musculus	235 kDa	62	59	0.999993	126901300	131788953	147329615	195959754	125254499	135223416	168598910	186233639	126019637	110304898	124990079	125292434
88	A2CG49	Kalirin	1	Kalrn	Mus musculus	337 kDa	62	52	0.99999	16474730	13825221	17126283	23896130	17990893	17800156	30672230	27121628	23838216	14854422	19697450	17282037
89	A2AF47	Dedicator of cytokinesis protein 11	1	Dock11	Mus musculus	238 kDa	61	58	1	62917070	66514209	55670065	94636840	62591460	61231746	79511720	71476252	58023494	50961193	48922232	56787426
90	Q6P5H2	Nestin	1	Nes	Mus musculus	207 kDa	61	61	0.999999	4487044000	4295824130	4134660406	5409823785	3845956866	4625870059	3597234403	3646048279	3468153955	3210457689	3655963500	3604645865
91	Q9JKF1	Ras GTPase-activating-like protein IQGAP1	1	Iqgap1	Mus musculus	189 kDa	61	59	0.999998	1980387000	2075769481	2027407582	3159301236	1989019382	2093928104	2385090271	2673684531	1933069285	1616476756	1888551951	1849735256
92	Q3UHU5	Microtubule cross-linking factor 1	1	Mtcl1	Mus musculus	214 kDa	61	57	0.999994	96093740	104405328	85196690	126949253	79455975	89817757	94949948	88890027	75603795	69023171	74476711	93216070
93	Q5S006	Leucine-rich repeat serine/threonine-protein kinase 2	1	Lrrk2	Mus musculus	285 kDa	61	61	0.999989	35447520	44335661	36536706	69900267	46660847	50804864	69918732	66064302	56425085	39960297	58875343	53035267
94	Q8BKX6	Serine/threonine-protein kinase SMG1	1	Smg1	Mus musculus	410 kDa	61	61	0.999976	25882990	25910335	13007561	41050746	19010506	22037089	32789241	30326046	32652196	21531369	24311675	28912842
95	Q5H8C4	Vacuolar protein sorting-associated protein 13A	1	Vps13a	Mus musculus	359 kDa	60	60	1	65714660	71840892	56598548	110519782	77148213	79252488	94035101	93583753	81377092	63084736	65401509	72894532
96	B2RY04	Dedicator of cytokinesis protein 5	1	Dock5	Mus musculus	214 kDa	60	58	0.999998	701518000	595295946	634652544	1007861789	623327798	701739600	717906685	698800181	582344281	486950353	586410943	582913063
97	Q6ZQ93	Ubiquitin carboxyl-terminal hydrolase 34	1	Usp34	Mus musculus	408 kDa	60	60	0.999997	18946910	19083148	15475405	30678040	15982545	21822274	23039726	29095327	19419511	14364744	16878609	17758085
98	Q7TPR4	Alpha-actinin-1	1	Actn1	Mus musculus	103 kDa	59	36	1	4925005000	4116769955	4001945257	6119806331	4178862373	4092178587	4582946016	4860673707	3988856705	4129677627	4337482966	4386337197
99	Q6PNC0	DmX-like protein 1	1	Dmxl1	Mus musculus	336 kDa	59	59	0.999999	42089350	51175311	98251084	106660137	89170161	114297460	79207639	116978037	100975553	56299980	63580224	62775031
100	Q5SSH7	Zinc finger ZZ-type and EF-hand domain-containing protein 1	1	Zzef1	Mus musculus	328 kDa	59	59	0.999998	60347090	57591978	46546165	97574068	67273902	63056332	79516439	87199725	60864887	46123397	57515504	61390940
101	E9Q0S6	Tensin 1	1	Tns1	Mus musculus	201 kDa	58	56	1	2064956000	2056536192	2417856062	2912520134	1830220148	2019861366	2166799671	2388748486	1784617879	1507680621	1720316487	1777649971
102	Q8CJF7	Protein ELYS	1	Ahctf1	Mus musculus	248 kDa	58	58	1	162038600	185820140	198114823	233604328	197936796	176119496	173128067	178287177	143811421	164133586	171607563	206551258
103	P55200	Histone-lysine N-methyltransferase 2A	1	Kmt2a	Mus musculus	430 kDa	58	55	0.999999	24414140	37963275	41145800	41887445	32646847	36686345	33328168	35825681	26334367	23989018	21753989	34845014
104	E9Q512	Thyroid hormone receptor interactor 11	1	Trip11	Mus musculus	226 kDa	58	58	0.999996	110364800	108157623	109425540	164496307	89287994	108309814	102325220	102739668	94154467	78713364	100305573	85904601
105	Q80TY5	Vacuolar protein sorting-associated protein 13B	1	Vps13b	Mus musculus	444 kDa	58	58	0.999977	11145860	24781698	10479936	35867771	16348868	14532983	18272699	40353717	17461184	12954679	9912225	21514554
106	Q8BUR4	Dedicator of cytokinesis protein 1	1	Dock1	Mus musculus	215 kDa	57	55	1	254104900	238798751	305151953	488039320	301160217	318151476	299891086	338785540	266875590	220546451	243421257	245328110
107	P01027	Complement C3	1	C3	Mus musculus	186 kDa	57	57	0.999999	446848000	478453170	263778790	380902288	540467538	374899076	386975233	1353617482	809430325	442236534	299137174	434979223
108	Q64512	Tyrosine-protein phosphatase non-receptor type 13	1	Ptpn13	Mus musculus	270 kDa	57	57	0.999999	111649600	112594118	127515879	185934005	109481210	115575605	127912283	138351873	96418588	82518902	99068287	98803560
109	Q5SWU9	Acetyl-CoA carboxylase 1	1	Acaca	Mus musculus	265 kDa	57	48	0.999999	114320100	122702688	83085092	102601467	86975960	87975832	97739431	77455075	48083766	36234282	40050762	44220523
110	Q8K4L3	Supervillin	1	Svil	Mus musculus	243 kDa	57	57	0.999994	121401100	131128813	149675861	186063893	113570897	129683129	145549654	138889422	113655350	98245026	109014328	114173787
111	E9PYP2	Neurobeachin-like 1	1	Nbeal1	Mus musculus	306 kDa	57	57	0.999993	44957530	53965420	38655743	83644768	51121155	55049153	65512939	66195997	53958000	39538488	53806910	51920451
112	Q69ZR2	E3 ubiquitin-protein ligase HECTD1	1	Hectd1	Mus musculus	290 kDa	57	57	0.999983	123694100	121715978	113754146	194093838	95425108	114473584	146817889	165820527	109810712	107097254	117795097	121796034
113	Q6KCD5	Nipped-B-like protein	1	Nipbl	Mus musculus	315 kDa	56	56	1	85586070	83552462	78774677	121914634	73782585	71186832	91680291	91173540	81660456	70856531	81353869	79379958
114	Q7TT50	Serine/threonine-protein kinase MRCK beta	1	Cdc42bpb	Mus musculus	195 kDa	56	53	1	487759500	464511352	458915470	643879643	430382436	464399660	512385844	513995011	430803695	344961184	432814950	390772891
115	Q6PDQ2	Chromodomain-helicase-DNA-binding protein 4	1	Chd4	Mus musculus	218 kDa	56	45	1	257252900	288634624	281889565	399289635	255961167	273558776	310860593	288991148	233928739	240773119	268751623	258011981
116	Q6PDN3	Myosin light chain kinase, smooth muscle	1	Mylk	Mus musculus	213 kDa	56	56	0.999999	2253951000	2171572087	2025903568	2285580884	1954794526	1887688532	2504864300	1948861940	2143777933	2000202710	2177975763	2282182931
117	P19096	Fatty acid synthase	1	Fasn	Mus musculus	272 kDa	56	56	0.999999	118323100	129386616	86314523	171405640	130196060	124576685	129637730	139674532	99922325	69813854	92926159	91544755
118	Q9CW03	Structural maintenance of chromosomes protein 3	1	Smc3	Mus musculus	142 kDa	56	56	0.999999	444821500	483460274	508374125	551693094	429464754	461694941	385833153	383109530	390333336	335635082	369257722	413329581
119	Q80XJ3	Tetratricopeptide repeat protein 28	1	Ttc28	Mus musculus	267 kDa	56	56	0.999963	39770820	39186560	33568934	63465837	33549929	37778365	43040168	44779246	38195893	31193439	38378081	33715185
120	P19137	Laminin subunit alpha-1	1	Lama1	Mus musculus	338 kDa	55	54	1	92844420	293367023	71731599	141867035	168664527	174782975	150975627	190776402	199210300	151823579	230506709	199722613
121	Q63ZW7	InaD-like protein	1	Patj	Mus musculus	199 kDa	55	55	0.999996	265483200	266818852	294277895	381762293	291446694	290514637	274557599	253663611	248251543	206198339	228728764	237647540
122	E9PZJ8	Activating signal cointegrator 1 complex subunit 3	1	Ascc3	Mus musculus	251 kDa	55	55	0.999995	57967820	50661319	52890974	100576780	53956097	71833558	72385728	74638554	68620165	51704075	67161968	66579881
123	Q6P5D8	Structural maintenance of chromosomes flexible hinge domain-containing protein 1	1	Smchd1	Mus musculus	226 kDa	55	55	0.999986	144193900	150821883	152325496	193769324	145370797	160669481	178699917	197354729	134288428	125130864	138769251	141528346
124	E9QAM5	Helicase with zinc finger domain 2	1	Helz2	Mus musculus	332 kDa	55	55	0.999986	21756990	29358296	19709077	35773031	17529666	18882939	24027244	32743655	25609533	16868148	26671533	24646015
125	Q9QZQ1	Afadin	1	Afdn	Mus musculus	206 kDa	54	54	1	250641800	264635904	264815930	356846814	236295096	248891588	277073500	289775284	257820278	229095594	270387141	261036944
126	G3X9B1	HEAT repeat-containing protein 1	1	Heatr1	Mus musculus	242 kDa	54	54	0.999999	33306910	31448874	47012934	106650011	44423543	53359504	74984042	62344528	57439010	37564118	60618466	53181743
127	Q6PDI5	Proteasome adapter and scaffold protein ECM29	1	Ecpas	Mus musculus	204 kDa	54	54	0.999999	202258700	197342069	221507015	344736454	224412092	235847859	272697897	296000175	202526389	181107456	192351295	195690828
128	P70335	Rho-associated protein kinase 1	1	Rock1	Mus musculus	158 kDa	54	46	0.999998	460118200	485118265	440256078	594308297	387175945	440926370	459849025	404238271	361512866	314087169	391190606	384518138
129	B9EJA2	Cortactin-binding protein 2	1	Cttnbp2	Mus musculus	179 kDa	54	54	0.999997	176544700	188013638	183308922	265447731	166795312	190024858	214972411	204816320	155865242	150487230	165175390	172285155
130	Q8R1A4	Dedicator of cytokinesis protein 7	1	Dock7	Mus musculus	241 kDa	54	52	0.999996	250758600	210999322	205611067	364510166	226311368	254606424	271948015	267045703	196674071	186812137	217160930	226342759
131	P55937	Golgin subfamily A member 3	1	Golga3	Mus musculus	167 kDa	54	54	0.999996	93642960	98890917	91779136	118027600	88654988	84413793	76883188	79350704	89569094	79126167	80273066	82754587
132	A0A0J9YUD5	Nucleoporin 205	1	Nup205	Mus musculus	233 kDa	54	54	0.999995	176331600	176963321	153589449	267323689	177602577	174028891	231198770	248004814	207363656	162159638	179832723	185487277
133	Q0VGY8	Protein TANC1	1	Tanc1	Mus musculus	201 kDa	54	54	0.999987	299496500	308904121	321368897	404494728	259042300	287742006	352134530	363611731	273894410	228775861	269464888	277709592
134	P08032	Spectrin alpha chain, erythrocytic 1	1	Spta1	Mus musculus	280 kDa	54	53	0.999945	17174580	17777501	16497125	57684544	5983585	5177127	90477916	73123023	76458696	6008355	110714338	8869398
135	E9Q9R9	Disks large homolog 5	1	Dlg5	Mus musculus	214 kDa	53	53	1	45695000	110800451	100347980	96881218	86345538	96659905	101163417	93112895	42157217	87386852	101224065	85951589
136	E9Q394	A-kinase anchor protein 13	1	Akap13	Mus musculus	304 kDa	53	52	0.999999	70088820	80125503	77560375	100997985	75110080	73916170	86972714	76443294	65861098	54248629	66723019	72239999
137	Q922J3	CAP-Gly domain-containing linker protein 1	1	Clip1	Mus musculus	156 kDa	53	50	0.999998	389660000	374405866	378476701	482128595	361213238	350532394	335592822	311598635	324096031	303181487	336427871	327483857
138	Q62407	Striated muscle-specific serine/threonine-protein kinase	1	Speg	Mus musculus	354 kDa	53	53	0.999997	102835300	104234056	89242586	139005915	91414752	94774446	101437702	104419850	82299983	72836245	91122463	101999687
139	Q9WU42	Nuclear receptor corepressor 2	1	Ncor2	Mus musculus	270 kDa	53	52	0.999996	34646210	39498349	40289925	58764579	36073924	35547399	40899159	41003603	33542537	29963827	30651275	32078069
140	Q9QXN0	Protein Shroom3	1	Shroom3	Mus musculus	215 kDa	53	52	0.999994	197946500	193570743	174148246	248869946	172223450	182096860	191893219	181778651	163296096	155108863	184274767	182685138
141	E9PZP8	HECT and RLD domain-containing E3 ubiquitin protein ligase family member 1	1	Herc1	Mus musculus	533 kDa	53	53	0.999983	12816500	274040653	9692235	32878114	12683559	14472269	16462635	105542047	18131533	8448335	12724419	14839619
142	Q9JLB4	Cubilin	1	Cubn	Mus musculus	399 kDa	52	52	1	79560800	90602716	51554598	81785451	62841906	65400087	124586769	171687182	86927794	65902870	83868799	51776649
143	Q811L6	Microtubule-associated serine/threonine-protein kinase 4	1	Mast4	Mus musculus	284 kDa	52	48	0.999996	45443190	47422995	46458905	64019429	36057170	45474168	48121348	47533105	39832146	36235435	44668588	42883627
144	B2RU80	Receptor-type tyrosine-protein phosphatase beta	1	Ptprb	Mus musculus	224 kDa	52	52	0.999994	47659000	89686320	36543402	77756178	56434552	73744482	48093243	54724527	54935259	36373789	49342144	54714767
145	Q62383	Transcription elongation factor SPT6	1	Supt6h	Mus musculus	199 kDa	52	52	0.999991	58833760	77154095	81261616	129441374	63741672	76970152	97773593	94407073	68772976	58552331	58979320	69538568
146	Q8BL66	Early endosome antigen 1	1	Eea1	Mus musculus	161 kDa	51	51	1	371499100	370768343	371943930	530606635	351526589	411892726	422049931	391528537	355715565	312377243	378309055	371629356
147	Q64511	DNA topoisomerase 2-beta	1	Top2b	Mus musculus	182 kDa	51	51	1	589975500	569089628	645616584	891985279	519543122	606108911	646873154	657272796	572383141	552770776	568104366	593994586
148	Q80U35	Rho guanine nucleotide exchange factor 17	1	Arhgef17	Mus musculus	222 kDa	51	51	0.999999	415000500	432049630	487014614	706258930	481594652	492592236	471896443	483077311	412720533	369630656	423856124	446555460
149	P23116	Eukaryotic translation initiation factor 3 subunit A	1	Eif3a	Mus musculus	162 kDa	51	51	0.999999	719583900	781262214	727639980	792644724	708706386	683042479	765188836	744476932	648405823	648127890	644789454	640822287
150	Q3UU96	Serine/threonine-protein kinase MRCK alpha	1	Cdc42bpa	Mus musculus	196 kDa	51	50	0.999999	163607200	156618690	142762322	219035959	141132872	149547363	160040141	156416986	133243303	106817071	136543247	124491909
151	Q8VDR9	Dedicator of cytokinesis protein 6	1	Dock6	Mus musculus	233 kDa	51	50	0.999998	175615200	176110020	150456544	275045636	170151043	177688114	207488102	218840344	175006674	142029612	172703079	174846297
152	Q8C147	Dedicator of cytokinesis protein 8	1	Dock8	Mus musculus	239 kDa	51	50	0.999996	76970430	74879063	87985740	122354263	83335286	96488175	130868492	120323219	94245681	76439759	79888042	84915554
153	G5E870	E3 ubiquitin-protein ligase TRIP12	1	Trip12	Mus musculus	224 kDa	51	51	0.999995	116558400	113863223	509376532	186178345	424377108	119410455	143767575	156598116	114887402	97386042	112922010	102329295
154	Q61315	Adenomatous polyposis coli protein	1	Apc	Mus musculus	311 kDa	51	51	0.999967	25381770	28360839	31632189	30001763	22548697	25744697	29080129	31269637	26384845	16754905	16212237	22617532
155	P02468	Laminin subunit gamma-1	1	Lamc1	Mus musculus	177 kDa	50	49	1	5318826000	8589292660	2538718413	4017258160	3217208854	3650754193	5066261360	4855734820	5751208854	3049315317	4062626237	5043818719
156	Q8CGB6	Tensin-2	1	Tns2	Mus musculus	152 kDa	50	49	1	2686075000	2756321869	3104686683	4629532018	2728051985	2916907895	3387356906	3176283190	2576419937	2534384302	2841131963	3071935756
157	G3X9K3	Brefeldin A-inhibited guanine nucleotide-exchange protein 1	1	Arfgef1	Mus musculus	208 kDa	50	36	1	43452980	35305303	53052191	82085655	57528431	58681036	63216558	61667143	43588129	38599746	45897309	48224080
158	Q64727	Vinculin	1	Vcl	Mus musculus	117 kDa	50	50	0.999999	14737790000	12602636109	15602099353	17648781608	12862091050	14579477144	11892130704	13885769853	12779536681	10893476453	11742657156	11120957064
159	E9Q411	Neuroblastoma-amplified sequence	1	Nbas	Mus musculus	266 kDa	50	50	0.999997	70356600	66100614	55252632	87783944	61717552	60709857	73306985	80145934	56568622	53706650	71384918	61650931
160	Q8CGB3	Uveal autoantigen with coiled-coil domains and ankyrin repeats	1	Uaca	Mus musculus	161 kDa	50	50	0.999996	302110900	276499687	297228332	499361467	260717796	293896738	424515891	369424994	390459305	364243434	409404206	403459877
161	P21271	Unconventional myosin-Vb	1	Myo5b	Mus musculus	211 kDa	50	47	0.999996	51470950	54529945	78590326	125228498	60978187	78272527	96927070	67953963	61220438	68890445	76150887	83129504
162	A2A5R2	Brefeldin A-inhibited guanine nucleotide-exchange protein 2	1	Arfgef2	Mus musculus	202 kDa	50	36	0.999996	61524780	59083608	68073379	89884573	61612072	73790885	80218987	84213363	70415362	57170568	62008831	66998532
163	Q69ZH9	Rho GTPase-activating protein 23	1	Arhgap23	Mus musculus	162 kDa	50	48	0.999996	218652800	207945522	213598661	249793027	180567686	199015988	198848540	176360083	162748007	154095089	183774155	184635524
164	Q80TP3	E3 ubiquitin-protein ligase UBR5	1	Ubr5	Mus musculus	308 kDa	50	50	0.999995	44477310	42191217	45939341	69395868	45923006	52833552	62694824	69115344	51407598	44925702	45386920	48561909
165	P97434	Myosin phosphatase Rho-interacting protein	1	Mprip	Mus musculus	116 kDa	50	49	0.999995	670510400	617214462	665023380	883043291	624212663	651146318	696511664	662488047	586166319	516983982	616686032	594233333
166	Q99MZ6	Unconventional myosin-VIIb	1	Myo7b	Mus musculus	241 kDa	50	46	0.999994	21486550	19980643	26826709	40630047	29834231	30702579	58596007	60208695	36795658	29260374	31455882	24515072
167	Q61687	Transcriptional regulator ATRX	1	Atrx	Mus musculus	279 kDa	50	50	0.999993	76942470	86610847	33624305	87818056	59429447	54190571	67368795	86140002	67506626	50333982	58087113	63304177
168	Q9QYR6	Microtubule-associated protein 1A	1	Map1a	Mus musculus	300 kDa	50	49	0.999993	116256800	118690083	100349757	128505096	102383433	91715157	121320000	145796208	89328572	103394133	96481467	96697932
169	Q61554	Fibrillin-1	1	Fbn1	Mus musculus	312 kDa	49	49	1	237701000	558693535	134517139	91089674	186917898	208101066	377206834	372477204	386751622	145662322	175691328	355090835
170	Q8K1N2	Pleckstrin homology-like domain family B member 2	1	Phldb2	Mus musculus	141 kDa	49	48	1	256478500	262333648	244442106	326218804	224208641	231063480	243056569	244695248	222060857	193807120	234150313	229350156
171	Q5XG71	Small subunit processome component 20 homolog	1	Utp20	Mus musculus	318 kDa	49	49	1	18121250	17430738	16505873	38617112	15684819	21479114	30086595	34495814	28288993	17445040	25562113	25295572
172	E9PYF4	LIM domain only 7	1	Lmo7	Mus musculus	193 kDa	49	49	0.999998	1073485000	1148412557	1064527286	994290284	991898080	981931977	821330666	796052061	940266069	924431335	992221842	935930114
173	Q8C170	Unconventional myosin-IXa	1	Myo9a	Mus musculus	292 kDa	49	47	0.999997	33166780	31139402	39356588	57522702	26850913	31155652	34997068	28082346	27142229	20266861	25327028	28670539
174	Q5SYD0	Unconventional myosin-Id	1	Myo1d	Mus musculus	116 kDa	49	46	0.999997	3442484000	3247166144	3529423786	4546916151	3093570764	3550090528	3626580949	3722981504	3224717529	2903048612	3348012841	3430415169
175	A2ALU4	Protein Shroom2	1	Shroom2	Mus musculus	165 kDa	48	47	1	108058000	104645719	104904934	129292230	104317421	102815631	114427721	99600138	87040203	87407967	93984155	102552898
176	Q8R151	NFX1-type zinc finger-containing protein 1	1	Znfx1	Mus musculus	219 kDa	48	48	1	93190020	94916658	101791495	149942711	88247656	99678977	116512965	126851268	83416772	69509210	83736027	86938732
177	Q6AW69	Cingulin-like protein 1	1	Cgnl1	Mus musculus	148 kDa	48	48	1	202168600	218278806	196876636	294374986	203490346	223603985	249038508	233331722	192844380	173420138	187959077	197256485
178	O70481	E3 ubiquitin-protein ligase UBR1	1	Ubr1	Mus musculus	200 kDa	48	48	1	73512570	69482797	58147513	112615182	100912765	77666772	102813918	101135195	64833037	61094229	89975091	86812306
179	Q61595	Kinectin	1	Ktn1	Mus musculus	153 kDa	48	48	1	227616900	233312146	196072045	268297564	176173598	194926156	238959337	196167852	185719400	175625947	200067853	194589945
180	P11276	Fibronectin	1	Fn1	Mus musculus	273 kDa	48	48	0.999999	182707700	227848023	185949833	129603216	207774009	183773523	236228107	220638272	208531689	240259208	210209814	250680747
181	Q8CGC7	Bifunctional glutamate/proline--tRNA ligase	1	Eprs1	Mus musculus	170 kDa	48	48	0.999999	347934300	363967177	382413229	476518564	354539847	361446711	452947942	475707517	335482096	290999877	311159553	327614697
182	Q9CU62	Structural maintenance of chromosomes protein 1A	1	Smc1a	Mus musculus	143 kDa	48	48	0.999997	505323400	549566350	499664007	663330334	453174860	511816071	491390487	478168656	401437387	372394962	419071315	480142878
183	G5E8K5	Ankyrin-3	1	Ank3	Mus musculus	214 kDa	48	39	0.999996	18422150	28292409	45249910	81339754	72026699	56746182	137137395	199720697	96425341	64164779	46942143	42364537
184	P70336	Rho-associated protein kinase 2	1	Rock2	Mus musculus	161 kDa	48	40	0.999996	461222900	392703719	412598042	536486901	329643232	390060526	411331958	423566034	306696472	278867075	314133607	311148951
185	Q8R4H2	Rho guanine nucleotide exchange factor 12	1	Arhgef12	Mus musculus	172 kDa	48	48	0.999991	696622600	646770681	592444823	945541761	596574803	600319115	652481279	648941628	561222723	477323602	590644657	566984606
186	Q8CJ19	[F-actin]-monooxygenase MICAL3	1	Mical3	Mus musculus	224 kDa	48	45	0.99999	59198700	60085187	58891927	74150251	52060405	58786280	60504994	64409071	47204329	44437079	49873845	43090495
187	A3KGS3	Ral GTPase-activating protein subunit alpha-2	1	Ralgapa2	Mus musculus	210 kDa	48	47	0.999973	25224330	20607859	20105121	42803471	24744707	27876572	35151686	36168100	28197600	23652393	27466203	27279239
188	Q8CHG3	GRIP and coiled-coil domain-containing protein 2	1	Gcc2	Mus musculus	194 kDa	48	48	0.999964	29748660	30999505	26705224	43350639	28766985	33299036	37095371	29749929	33146377	27234629	25568854	29870166
189	P97412	Lysosomal-trafficking regulator	1	Lyst	Mus musculus	425 kDa	48	48	0.999955	10085700	12322291	9264431	16553666	10017674	17028550	16316857	15503172	9884857	4905823	9897804	9288698
190	Q62504	Msx2-interacting protein	1	Spen	Mus musculus	399 kDa	48	48	0.999879	32030960	35951757	30940390	40293532	26668100	25567851	60051902	38664395	29950558	25996709	26507728	27512145
191	E9PXF8	Myotubularin-related protein 13	1	Sbf2	Mus musculus	210 kDa	47	46	1	228500300	205402677	163522084	233497180	154461564	165785378	181246600	232307161	151020680	134254423	186467209	160635623
192	Q9Z0R6	Intersectin-2	1	Itsn2	Mus musculus	189 kDa	47	44	0.999999	188096500	235778673	225860338	300712560	162610619	183669872	256595369	232946693	196234933	198011727	215227302	228154691
193	Q8BPN8	DmX-like protein 2	1	Dmxl2	Mus musculus	338 kDa	47	47	0.999997	15805590	38895330	11462796	24310496	24009709	13310777	43420075	68380252	20885431	22551015	18199367	20742265
194	Q69Z38	Inactive tyrosine-protein kinase PEAK1	1	Peak1	Mus musculus	191 kDa	47	47	0.999993	108383800	122171421	114355267	145403826	107747314	111395141	112181808	103047886	96147920	88824961	105478274	104961741
195	Q60847	Collagen alpha-1(XII) chain	1	Col12a1	Mus musculus	340 kDa	47	47	0.999983	36732110	31589865	25607778	36925413	26799396	29695586	35984826	37161081	61440502	34105503	37131817	27108569
196	Q6ZQA0	Neurobeachin-like protein 2	1	Nbeal2	Mus musculus	302 kDa	47	47	0.99997	11894050	25895200	67035883	27275976	13286504	31375558	160911950	119007242	61323834	62594595	53730159	107832328
197	Q9Z1T6	1-phosphatidylinositol 3-phosphate 5-kinase	1	Pikfyve	Mus musculus	237 kDa	47	47	0.999937	44012220	41962628	46584460	75412944	40840562	41658274	42398296	50208693	38753670	27175279	32414480	36747495
198	Q8K284	General transcription factor 3C polypeptide 1	1	Gtf3c1	Mus musculus	237 kDa	46	46	1	82766810	85125044	85338044	118263640	77931714	84656005	115642775	119853788	79624017	59630669	81130150	77275645
199	Q5PRF0	HEAT repeat-containing protein 5A	1	Heatr5a	Mus musculus	220 kDa	46	46	1	37968210	39010418	33158739	65178700	45758824	41820683	52451631	59250131	45194218	38138874	44487738	47943590
200	Q3TLH4	Protein PRRC2C	1	Prrc2c	Mus musculus	311 kDa	46	44	1	206722500	217719141	211188764	266310059	186006074	205123952	216399413	198804022	173227252	170357133	184428664	187190263
201	B2RXS4	Plexin-B2	1	Plxnb2	Mus musculus	206 kDa	46	46	1	370881200	482963715	320083538	425352616	365763660	366240460	340476282	398246928	339263254	341374928	356001536	386891329
202	F8VPN4	4-alpha-glucanotransferase	1	Agl	Mus musculus	174 kDa	46	46	1	120646900	92680101	96249743	169870131	113791317	110609298	151556599	177349223	125959939	95888974	113346566	115069066
203	Q6ZQH8	Nucleoporin NUP188	1	Nup188	Mus musculus	197 kDa	46	46	0.999999	53329010	47966607	57261606	95848996	68978349	72203776	91078540	80672454	71350742	55367759	69772902	67874142
204	Q64487	Receptor-type tyrosine-protein phosphatase delta	1	Ptprd	Mus musculus	214 kDa	46	35	0.999999	100600400	109447041	97466524	85569860	99497654	108216860	101106151	100781565	90461731	97643242	98646552	102228223
205	A0A286YCV9	Kinesin family member 13B	1	Kif13b	Mus musculus	205 kDa	46	42	0.999999	181198200	184806907	186384398	264829410	165092855	176892735	220173194	217541948	167690534	157364536	178981731	184250362
206	Q6PB66	Leucine-rich PPR motif-containing protein, mitochondrial	1	Lrpprc	Mus musculus	157 kDa	46	46	0.999998	245322400	226478738	290953312	530202445	313784326	323135695	553365351	555071520	388280725	298823144	297717037	296436813
207	Q7TMB8	Cytoplasmic FMR1-interacting protein 1	1	Cyfip1	Mus musculus	145 kDa	46	29	0.999998	647422400	630045627	648025511	928778231	704659250	673533923	779819494	815605847	667288113	580606149	583987327	663371881
208	P46735	Unconventional myosin-Ib	1	Myo1b	Mus musculus	129 kDa	46	42	0.999998	686953600	573197088	654394714	732885621	491812754	538899910	738268171	543447329	644169590	462014504	570187754	553183410
209	Q8BI84	Transport and Golgi organization protein 1 homolog	1	Mia3	Mus musculus	214 kDa	46	46	0.999996	115621600	125773644	121405153	154469893	118728744	118173770	126685396	119053238	121961238	125624229	126821987	126243354
210	Q61194	Phosphatidylinositol 4-phosphate 3-kinase C2 domain-containing subunit alpha	1	Pik3c2a	Mus musculus	191 kDa	46	46	0.999996	71412390	69872659	144739592	159489574	75887206	116472396	97913694	140506675	77723479	60542059	68107799	62560696
211	Q80XI3	Eukaryotic translation initiation factor 4 gamma 3	1	Eif4g3	Mus musculus	175 kDa	46	44	0.999994	137165000	129394800	139284833	212788353	133774105	143131099	153879218	152950100	126300030	114161511	125429113	124201675
212	Q80YT7	Myomegalin	1	Pde4dip	Mus musculus	251 kDa	46	46	0.999984	33709280	34446756	33711695	45680776	33135379	31351246	35489534	50004313	25000926	25112030	26193814	25707318
213	Q9QY06	Unconventional myosin-IXb	1	Myo9b	Mus musculus	239 kDa	46	44	0.999979	25966020	25061116	28737655	43938898	28025647	26600301	40687035	41273389	23852748	29228847	30400274	25641050
214	Q9JKY5	Huntingtin-interacting protein 1-related protein	1	Hip1r	Mus musculus	119 kDa	45	42	1	491242200	441198113	489259166	671754593	374064226	488472138	454405443	436855096	370816246	331763932	380602184	420984710
215	Q9WTI7	Unconventional myosin-Ic	1	Myo1c	Mus musculus	122 kDa	45	44	1	4092278000	3821641606	4943468062	6323449438	4742588842	5045315400	5464509547	5356432012	4038946493	4028943443	4387690750	4736751656
216	P58871	182 kDa tankyrase-1-binding protein	1	Tnks1bp1	Mus musculus	182 kDa	45	45	1	547364300	596776257	560129188	613709854	462548150	519114533	508005310	582846122	473918065	452060062	522780198	498599421
217	P08775	DNA-directed RNA polymerase II subunit RPB1	1	Polr2a	Mus musculus	217 kDa	45	45	1	170190000	181535689	195362929	316884826	160738217	192288603	226797880	231927452	235289373	152209419	198448035	196947040
218	Q8C547	HEAT repeat-containing protein 5B	1	Heatr5b	Mus musculus	224 kDa	45	45	1	59240640	59499472	51811605	93835182	57886107	67098891	72015718	77189219	64476396	51313906	60358581	66146485
219	Q9CSB4	Partitioning defective 3 homolog B	1	Pard3b	Mus musculus	133 kDa	45	45	0.999999	1295881000	1480386469	1447627742	1819978368	1364397234	1484216273	1276476482	1367074373	1210822421	1237343361	1306645193	1409657027
220	Q80TV8	CLIP-associating protein 1	1	Clasp1	Mus musculus	169 kDa	45	39	0.999999	122457700	146877511	162556510	197705990	136430679	156426411	147127745	124637625	133312636	138097960	152644033	146787699
221	Q0P5W1	Vacuolar protein sorting-associated protein 8 homolog	1	Vps8	Mus musculus	161 kDa	45	45	0.999996	65361850	54485771	61247980	89533666	46107826	72960290	67413262	72018083	57265093	51536363	65464007	59826010
222	Q8CHC4	Synaptojanin-1	1	Synj1	Mus musculus	173 kDa	45	45	0.999995	127053000	129285154	133731288	183400801	117690215	134680532	155008268	151950126	116001319	112908729	130367913	132132761
223	F8VQB6	Unconventional myosin-X	1	Myo10	Mus musculus	237 kDa	45	45	0.999995	89729200	83119117	74150704	118469055	74415057	88548733	83661710	96228227	73846470	65751669	83679413	81325732
224	E9Q6J5	Biorientation of chromosomes in cell division protein 1-like 1	1	Bod1l	Mus musculus	327 kDa	45	43	0.999984	43162690	48863135	37841693	53452197	31641644	46025402	35435262	34860531	28581019	30731820	33002212	36392352
225	Q6URW6	Myosin-14	1	Myh14	Mus musculus	229 kDa	45	37	0.999982	1045468000	755317092	847012210	1669164697	815262454	802449700	1156818676	1078888771	1002670081	855506407	959343199	837652680
226	Q5SNZ0	Girdin	1	Ccdc88a	Mus musculus	216 kDa	45	45	0.999959	22267550	32159044	35508717	49734674	28809527	35022575	34343256	23924418	28042124	21368352	23313546	20290386
227	Q3LAC4	Phosphatidylinositol 3,4,5-trisphosphate-dependent Rac exchanger 2 protein	1	Prex2	Mus musculus	182 kDa	44	44	0.999999	47136520	45006854	42710645	58382765	42078597	43240839	41613808	45678197	35863204	30847540	36795256	32392169
228	Q8C8U0	Liprin-beta-1	1	Ppfibp1	Mus musculus	109 kDa	44	42	0.999999	202286700	193794077	203123062	268833054	173798944	190160517	200389369	200791514	161162897	147753703	173864403	168444351
229	P13864	DNA (cytosine-5)-methyltransferase 1	1	Dnmt1	Mus musculus	183 kDa	44	44	0.999997	72162040	72108625	76060528	124641135	79744915	85173101	87430561	94192145	73349579	59776064	68580169	69374387
230	Q571H0	Nucleolar pre-ribosomal-associated protein 1	1	Urb1	Mus musculus	255 kDa	44	44	0.999992	10964080	13695727	18269690	24436409	19808702	20722169	24477779	24675540	18688140	15498964	20554703	17547981
231	Q5U430	E3 ubiquitin-protein ligase UBR3	1	Ubr3	Mus musculus	213 kDa	44	44	0.999992	34870260	29823401	33956125	48566655	35988986	38572334	45704940	47246879	28346387	23377684	29983493	31668340
232	Q9ESK9	RB1-inducible coiled-coil protein 1	1	Rb1cc1	Mus musculus	182 kDa	44	44	0.999975	25702170	36074536	27191816	29780828	32056366	36129041	44013191	52813497	26429227	22116626	24031737	29396446
233	Q60974	Nuclear receptor corepressor 1	1	Ncor1	Mus musculus	271 kDa	44	43	0.999965	42290300	38292941	35889188	54685758	30419561	33338656	36430310	42594919	29758930	26787263	33452686	26190713
234	Q5SSE9	ATP-binding cassette sub-family A member 13	1	Abca13	Mus musculus	569 kDa	44	43	0.999964	0	427523	174210	10412909	9501054	4519761	9695546	12618890	10929153	4990038	6780197	1912068
235	Q09XV5	Chromodomain-helicase-DNA-binding protein 8	1	Chd8	Mus musculus	291 kDa	44	34	0.999961	21015640	24002842	25787711	36585611	21135257	25800644	30720627	28215242	20515968	17742675	20517390	24462667
236	Q6PDK2	Histone-lysine N-methyltransferase 2D	1	Kmt2d	Mus musculus	600 kDa	43	42	0.999999	11260110	20648424	6431672	15384236	11663971	10784313	18000309	16996055	14817083	8341809	9084017	14413639
237	P52332	Tyrosine-protein kinase JAK1	1	Jak1	Mus musculus	133 kDa	43	42	0.999998	171333300	160013356	148267322	204156189	141287312	158070735	160987601	162920059	141063412	131677473	148318469	150092513
238	A6H584	Collagen alpha-5(VI) chain	1	Col6a5	Mus musculus	290 kDa	43	39	0.999997	51092750	49532839	52325264	116610194	47834737	75974445	88735987	73782536	72879089	37787834	93246362	70050156
239	P53995	Anaphase-promoting complex subunit 1	1	Anapc1	Mus musculus	216 kDa	43	43	0.999996	81086030	74000293	68140535	106224408	78603024	90201848	88666817	95923382	73264912	57616651	75894969	70522527
240	Q6P4S8	Integrator complex subunit 1	1	Ints1	Mus musculus	245 kDa	43	43	0.999986	56545740	57846105	43794246	82521584	45716799	52061176	69823676	61680072	55847075	45353260	56586520	55929054
241	Q8CIZ8	von Willebrand factor	1	Vwf	Mus musculus	309 kDa	43	43	0.999984	19824730	30069246	11745990	14033285	23434569	25094082	30557676	30037349	26484855	24925210	22961529	30889319
242	A2A654	Bromodomain PHD finger transcription factor	1	Bptf	Mus musculus	333 kDa	43	43	0.999978	29498960	34287258	30880214	37954182	24281310	31947639	40397296	35311940	26865249	23452188	23756904	26543607
243	Q6P5E4	UDP-glucose:glycoprotein glucosyltransferase 1	1	Uggt1	Mus musculus	176 kDa	42	41	1	515155000	520882757	496858640	682137723	387824369	440480255	525515259	574258052	527925336	487455331	508446922	536891770
244	Q8CIE6	Coatomer subunit alpha	1	Copa	Mus musculus	138 kDa	42	42	1	689806000	660326473	751742500	934467606	688898709	761113724	872232621	823709305	656215306	626606778	691782984	706718932
245	P30999	Catenin delta-1	1	Ctnnd1	Mus musculus	105 kDa	42	42	0.999999	1019725000	1101558899	1100136568	1077761010	949257840	1011946079	1047871659	1018510838	890971087	852663162	940734562	929498919
246	P97789	5'-3' exoribonuclease 1	1	Xrn1	Mus musculus	194 kDa	42	42	0.999999	80969130	80406894	79488244	112509611	76509480	81220105	94455615	91293752	84284567	59844233	80628599	75312002
247	Q8CFQ3	RNA helicase aquarius	1	Aqr	Mus musculus	170 kDa	42	42	0.999998	78207100	95658421	99794920	162602919	89064560	101860796	122493284	114068226	100942147	76959096	92879332	93925388
248	A6H8H2	DENN domain-containing protein 4C	1	Dennd4c	Mus musculus	211 kDa	42	41	0.999997	73804360	66832723	76094938	116746722	79947340	87244054	116668632	113514264	82445780	78013346	79211497	75501096
249	A2BH40	AT-rich interactive domain-containing protein 1A	1	Arid1a	Mus musculus	242 kDa	42	41	0.999997	94717750	94068001	103822965	148294660	95424075	108105248	121064803	123067859	98557280	92728351	95533173	100706180
250	A2AWL7	MAX gene-associated protein	1	Mga	Mus musculus	329 kDa	42	42	0.999996	13804700	14929178	23411780	16930692	18788020	20454127	14238474	19214785	11627748	28935622	5565132	12178184
251	Q6DFZ1	Golgi-specific brefeldin A-resistance factor 1	1	Gbf1	Mus musculus	207 kDa	42	42	0.999993	84315630	84756668	84153815	115044143	85429398	97858280	100069094	104117859	86986889	72052059	76216216	79308611
252	B1AR17	DNA helicase	1	Chd3	Mus musculus	233 kDa	42	31	0.999988	22861320	15705421	17429227	23799067	19397218	18491817	21915635	22773631	20561881	19068946	28355505	16028836
253	Q6NS46	Protein RRP5 homolog	1	Pdcd11	Mus musculus	208 kDa	42	42	0.999943	26515050	26518324	40532675	45029233	32035435	42499093	55674031	46353481	35934347	27070426	38116719	35478018
254	Q2EMV9	Protein mono-ADP-ribosyltransferase PARP14	1	Parp14	Mus musculus	204 kDa	42	42	0.999862	140065400	178957841	164287258	230017241	121045429	127484146	177482116	119408815	138239676	111845903	15641568	14121527
255	A2ASQ1	Agrin	1	Agrn	Mus musculus	208 kDa	41	41	1	306524700	701840541	290716402	78964185	504236685	465992242	683565599	411631939	619095702	664691800	516705081	679337115
256	B2RQC6	CAD protein	1	Cad	Mus musculus	243 kDa	41	41	1	85102840	89907760	70774902	140981966	86562168	86491711	111115589	123168155	88864304	72092259	85244657	100184381
257	Q99PU8	ATP-dependent RNA helicase DHX30	1	Dhx30	Mus musculus	137 kDa	41	41	1	74480590	74496754	78359061	123640701	70388834	79822562	97240237	102261414	79076108	59324076	68843467	67103290
258	Q8BU30	Isoleucine--tRNA ligase, cytoplasmic	1	Iars1	Mus musculus	144 kDa	41	41	1	290077400	218523831	317237703	464522407	299389111	327430010	334572247	403777858	273787979	213432573	197102166	213795092
259	Q8VDJ3	Vigilin	1	Hdlbp	Mus musculus	142 kDa	41	41	0.999999	502984100	479095562	499020317	652572560	427857045	492529465	567593456	548863366	463190121	408838845	478735809	440207511
260	E9QAT4	Protein transport protein Sec16A	1	Sec16a	Mus musculus	254 kDa	41	41	0.999999	71941160	78957524	66151689	94445617	63971213	63881480	86250162	87972314	66834467	57907115	63157407	68390757
261	O08788	Dynactin subunit 1	1	Dctn1	Mus musculus	142 kDa	41	41	0.999998	587769400	546483167	660378301	748119866	519124592	590361458	555052057	628465069	521792716	486994207	518238032	538982601
262	Q8BRT1	CLIP-associating protein 2	1	Clasp2	Mus musculus	141 kDa	41	35	0.999998	214249700	212012259	208690582	274157994	199458714	214015908	224702422	228052375	198920093	175978408	202632675	225326159
263	P58281	Dynamin-like 120 kDa protein, mitochondrial	1	Opa1	Mus musculus	111 kDa	41	41	0.999995	284069400	331028517	303005218	374508526	290119182	313042545	320724858	314266269	344020294	286822963	293727377	288601261
264	A0A286YCX6	Trafficking protein particle complex 8	1	Trappc8	Mus musculus	161 kDa	41	41	0.999995	151705600	152004219	138341714	192357147	124267392	142453136	153722212	160380681	119052952	104829805	124176691	129364803
265	Q80TH2	Erbin	1	Erbin	Mus musculus	157 kDa	41	40	0.999992	139217200	141607140	130818976	161313078	136801232	145612096	148605744	162813859	131796499	116218457	134113425	129952714
266	Q8BX17	Gem-associated protein 5	1	Gemin5	Mus musculus	167 kDa	41	41	0.999992	41062220	35540991	43206881	52915387	40300686	43628312	36624543	48174946	36588831	25464224	43475666	43402700
267	Q6PFD9	Nuclear pore complex protein Nup98-Nup96	1	Nup98	Mus musculus	197 kDa	41	41	0.999991	175932500	180069873	173399551	176171850	152277527	172934830	174349320	185956950	148718922	155399278	173431668	154507037
268	F8VPK0	Tetratricopeptide repeat domain 37	1	Ttc37	Mus musculus	174 kDa	41	41	0.99999	67966210	66265062	69005076	93408167	65169746	69976691	84149986	89310283	59746378	55058714	69011475	65827417
269	Q69Z37	Sterile alpha motif domain-containing protein 9-like	1	Samd9l	Mus musculus	180 kDa	41	41	0.999989	31611530	38156959	34629895	58998678	44167524	35772803	73611207	85801358	51357678	45757958	55638987	49561980
270	Q8R4Y4	Stabilin-1	1	Stab1	Mus musculus	276 kDa	41	41	0.999978	9516923	35289063	8978515	21197898	29159588	28124763	27385519	31433419	30668675	22959871	22531474	34430526
271	Q5SSW2	Proteasome activator complex subunit 4	1	Psme4	Mus musculus	211 kDa	41	41	0.999923	22123650	22201266	20185321	41562092	25437603	28289494	37460915	43343855	29173752	19057146	23959527	25092971
272	Q923J1	Transient receptor potential cation channel subfamily M member 7	1	Trpm7	Mus musculus	212 kDa	40	38	1	12188450	10383255	12756442	32100508	22506026	17663908	19657600	24795532	23601043	15943342	18733710	17695547
273	Q99MI1	ELKS/Rab6-interacting/CAST family member 1	1	Erc1	Mus musculus	128 kDa	40	34	1	207418600	198338245	183554234	210385785	169477554	183846577	145375884	160281358	170504725	179408981	185081009	170473050
274	Q6PB44	Tyrosine-protein phosphatase non-receptor type 23	1	Ptpn23	Mus musculus	185 kDa	40	40	0.999999	157031800	151685439	136795051	229869259	150487126	160255456	194758281	190687654	152793889	131278802	139897013	154568476
275	Q07113	Cation-independent mannose-6-phosphate receptor	1	Igf2r	Mus musculus	274 kDa	40	40	0.999999	77966780	121928071	51871079	59502721	78382914	93665211	96365257	113723095	81726565	83016571	68610601	87859625
276	Q6PGC1	ATP-dependent RNA helicase DHX29	1	Dhx29	Mus musculus	154 kDa	40	39	0.999998	86816730	89953669	90293377	98250236	82763290	90422749	95006651	94262728	78009976	73241381	83763431	86348009
277	O70318	Band 4.1-like protein 2	1	Epb41l2	Mus musculus	110 kDa	40	37	0.999998	894196900	922236132	847832876	914889682	813368777	825196104	764469665	681025900	805504648	774920846	834046925	900986884
278	Q6P5D3	Putative ATP-dependent RNA helicase DHX57	1	Dhx57	Mus musculus	156 kDa	40	39	0.999998	19129140	19445796	19691080	25195557	23509463	22860330	28335889	28325774	14864194	14792855	21144804	21458359
279	Q811P8	Rho GTPase-activating protein 32	1	Arhgap32	Mus musculus	230 kDa	40	39	0.999997	75696200	70959124	64526441	96680616	69492833	73912845	85379620	71158173	59980498	53451343	65395257	70557141
280	Q6QI06	Rapamycin-insensitive companion of mTOR	1	Rictor	Mus musculus	192 kDa	40	40	0.999996	58065020	50060389	59862711	76919869	54745644	63955445	65093355	72437236	52388287	47002448	50671598	55667401
281	Q99NH0	Ankyrin repeat domain-containing protein 17	1	Ankrd17	Mus musculus	274 kDa	40	24	0.999996	22566890	22071496	21516673	32635708	20080190	20639065	21636666	25743456	18962149	14944121	21572086	19116234
282	Q3UH60	Disco-interacting protein 2 homolog B	1	Dip2b	Mus musculus	171 kDa	40	38	0.999993	104135300	106020033	119451469	185644349	110038503	131596781	144341714	127419373	113065661	100152704	126338580	124041933
283	Q80TL7	Protein MON2 homolog	1	Mon2	Mus musculus	189 kDa	40	40	0.999992	116378300	105650966	114107937	201306190	128585337	138452859	148813113	150271112	129975118	103504013	116852443	124703398
284	P20152	Vimentin	1	Vim	Mus musculus	54 kDa	40	34	0.999992	35027930000	26257916679	23455518946	24888364008	30582519935	31023815486	26605658876	17317293491	33591403001	30738877402	35472570595	26327401717
285	Q8K389	CDK5 regulatory subunit-associated protein 2	1	Cdk5rap2	Mus musculus	206 kDa	40	39	0.999991	18606280	19412548	21234432	36057499	23976599	24761543	15228218	28337627	17450208	11213859	15329581	18577794
286	Q6ZPY7	Lysine-specific demethylase 3B	1	Kdm3b	Mus musculus	191 kDa	40	38	0.999988	35285320	38645246	32448290	47242188	31746315	35786004	43772082	38074408	31152933	27306461	28959134	28486352
287	Q3UHQ6	Protein dopey-2	1	Dop1b	Mus musculus	257 kDa	40	39	0.999983	26964290	27918294	26053005	41955335	31608310	23301627	30846768	39385720	26222246	19202613	18359281	25045654
288	Q8CHI8	E1A-binding protein p400	1	Ep400	Mus musculus	337 kDa	40	40	0.999951	27215770	31309273	14319915	49902384	25564944	24996434	37688810	37985426	29758506	26413727	17886723	31415150
289	Q3TKT4	Transcription activator BRG1	1	Smarca4	Mus musculus	181 kDa	40	22	0.999913	74060150	77153583	77554155	93609599	63813655	70430766	75980386	79829412	67248735	59998577	65781465	61358394
290	Q62388	Serine-protein kinase ATM	1	Atm	Mus musculus	349 kDa	40	40	0.99991	12979440	14162272	7438188	28203796	14374267	13303654	18436031	23023715	17899673	8435593	9975100	13122900
291	O88491	Histone-lysine N-methyltransferase, H3 lysine-36 specific	1	Nsd1	Mus musculus	284 kDa	40	40	0.999902	82856820	75261422	17052876	67188216	18041531	15327267	17591473	59424144	12438599	14851669	13536312	11684007
292	Q8VDC1	FYVE and coiled-coil domain-containing protein 1	1	Fyco1	Mus musculus	162 kDa	39	39	1	128520000	121596571	111476961	169570100	108870858	110967683	118588277	122813552	103727345	79984622	101804492	104720917
293	Q8BSQ9	Protein polybromo-1	1	Pbrm1	Mus musculus	187 kDa	39	39	1	76848160	78063116	93594131	119664446	80158285	88566064	99123606	95514349	82513510	63436264	86528140	78227838
294	P02469	Laminin subunit beta-1	1	Lamb1	Mus musculus	197 kDa	39	39	1	928724500	1417586910	590260609	996086318	845578937	897606246	998127703	977682149	1054046578	755235133	1081613619	1034953384
295	Q7TPV4	Myb-binding protein 1A	1	Mybbp1a	Mus musculus	152 kDa	39	39	1	255420200	251896142	324079515	510697225	308178664	349705837	391790016	374110092	338071180	289654107	358076840	322423964
296	Q4VA53	Sister chromatid cohesion protein PDS5 homolog B	1	Pds5b	Mus musculus	164 kDa	39	36	1	150074100	204824870	168393008	258063826	148227117	168070433	173940498	198671808	138363305	134584145	151934058	146631766
297	Q91YM2	Rho GTPase-activating protein 35	1	Arhgap35	Mus musculus	170 kDa	39	39	1	86881000	78691920	106774452	139087417	92526323	105220756	103845481	126724893	72164610	61909122	70161847	70917597
298	Q7TSC1	Protein PRRC2A	1	Prrc2a	Mus musculus	229 kDa	39	37	1	169423000	169057124	149693309	178712358	149965579	150504770	150457063	150538654	144444060	148927059	148462871	151804153
299	Q8C2E7	WASH complex subunit 5	1	Washc5	Mus musculus	134 kDa	39	39	0.999999	87548140	74426776	86084155	149051168	86620136	93555921	101735303	106328064	78251281	80711627	87539817	80515896
300	Q64331	Unconventional myosin-VI	1	Myo6	Mus musculus	146 kDa	39	39	0.999999	1134576000	1145176442	1208402191	1653695074	1182435454	1270367866	1383266691	1413061872	1077399122	1010662616	1129520001	1114166461
301	Q148V7	RAB11-binding protein RELCH	1	Relch	Mus musculus	135 kDa	39	39	0.999999	53880840	55162595	67322737	87420505	66157076	66285726	72211605	79967659	60142331	52501458	52927714	58072635
302	Q8VD75	Huntingtin-interacting protein 1	1	Hip1	Mus musculus	115 kDa	39	36	0.999999	423909900	426677403	431582793	463496411	344898850	424664391	396948677	456125900	313354401	285946275	334682266	371172717
303	Q9Z1Q9	Valine--tRNA ligase	1	Vars1	Mus musculus	140 kDa	39	39	0.999999	310247200	301011925	317731960	448933353	305000285	306597921	362454248	394890782	323911084	270971285	319673517	312104890
304	Q69ZR9	Protein TASOR	1	Tasor	Mus musculus	181 kDa	39	39	0.999998	38217520	46955760	36770401	41298439	39383702	40612714	48966222	41076418	40329911	36399639	41656017	43856051
305	Q6ZPE2	Myotubularin-related protein 5	1	Sbf1	Mus musculus	209 kDa	39	37	0.999998	52450360	47674736	45069921	79582065	48083856	45347821	63652413	68292931	52631582	46741992	51389940	51976742
306	E9QAE3	B-TFIID TATA-box-binding protein-associated factor 1	1	Btaf1	Mus musculus	207 kDa	39	39	0.999997	55024460	50739135	62265387	98861419	57254324	65771300	66152699	77297949	52864171	44778651	56262133	59099428
307	Q6A026	Sister chromatid cohesion protein PDS5 homolog A	1	Pds5a	Mus musculus	150 kDa	39	36	0.999997	95553380	89643596	96511532	147861587	95938386	96364291	109750080	125791091	86917484	86607457	90140316	98942533
308	Q3UH68	LIM and calponin homology domains-containing protein 1	1	Limch1	Mus musculus	118 kDa	39	39	0.999994	199583300	217780373	230626093	344050576	218540790	207154108	270906168	280193274	233612510	226767236	237511130	254616393
309	A2APV2	Formin-like protein 2	1	Fmnl2	Mus musculus	123 kDa	39	28	0.999994	118724700	128852095	111276399	170298141	123723622	116036397	110269912	105188287	118972454	90969048	98103259	117385923
310	Q8VHY0	Chondroitin sulfate proteoglycan 4	1	Cspg4	Mus musculus	252 kDa	39	39	0.999985	60606590	74135457	41833559	28653917	48684733	40977036	40375883	36568207	52880712	57869368	54075021	61658987
311	Q5SYL3	Protein KIAA0100	1	Kiaa0100	Mus musculus	254 kDa	39	39	0.999948	16895950	16166346	19331256	36653967	13649907	17507303	32449646	18718768	25491118	19828013	21110264	22875714
312	Q8CJH3	Plexin-B1	1	Plxnb1	Mus musculus	231 kDa	38	38	1	119249100	126025474	103709316	126215154	107106642	112850737	121536807	113603272	112501724	104139662	108247100	121035834
313	E0CZ22	Maestro heat-like repeat family member 1	1	Mroh1	Mus musculus	182 kDa	38	38	1	26370460	27234470	25812355	55051189	33224993	39749373	58557809	44432013	43883549	30706863	37134591	34844824
314	Q9JJ28	Protein flightless-1 homolog	1	Flii	Mus musculus	145 kDa	38	38	1	378158500	370218341	396578833	456774150	316148386	353537951	407090680	486183755	356744211	327952474	370489085	384791758
315	Q4ACU6	SH3 and multiple ankyrin repeat domains protein 3	1	Shank3	Mus musculus	185 kDa	38	38	1	466627300	559360084	521102030	681666057	537636110	543752201	555849767	596426599	477959536	454242238	532242738	519209013
316	Q80TE4	Signal-induced proliferation-associated 1-like protein 2	1	Sipa1l2	Mus musculus	189 kDa	38	36	0.999999	74702130	79915521	74276518	90330510	63553967	68716838	78877990	80200883	57310060	55502150	69888753	55166396
317	Q9Z103	Activity-dependent neuroprotector homeobox protein	1	Adnp	Mus musculus	124 kDa	38	38	0.999999	80250200	94310927	73560051	128323750	66582790	81460427	96321515	97280165	84019211	73001569	81826681	80115894
318	Q80U19	Disheveled-associated activator of morphogenesis 2	1	Daam2	Mus musculus	128 kDa	38	33	0.999998	342371200	318495031	314886933	424362723	298041788	329155099	309370549	314693013	309196505	263847662	309422691	314211903
319	Q02384	Son of sevenless homolog 2	1	Sos2	Mus musculus	153 kDa	38	29	0.999998	45942820	42683625	46926094	72206776	46592602	47723285	51212431	49411990	41280571	33288515	40587783	39457155
320	Q6DIC0	Probable global transcription activator SNF2L2	1	Smarca2	Mus musculus	180 kDa	38	20	0.999997	75333790	82422810	83438398	103601486	76184070	87170834	90319079	78911764	75359807	76285569	72337865	70154378
321	Q3UGY8	Brefeldin A-inhibited guanine nucleotide-exchange protein 3	1	Arfgef3	Mus musculus	240 kDa	38	38	0.999997	38566380	34286055	32455204	54988611	34473864	35899183	48103597	47159396	33369223	29766197	32090009	35327631
322	A0A5F8MPP0	Pleckstrin homology domain-containing, family G (with RhoGef domain) member 1	1	Plekhg1	Mus musculus	164 kDa	38	37	0.999997	120299800	116907360	117335752	118828345	94026621	112097648	143319660	124993655	96849982	103223505	119697513	123575949
323	A0A571BF69	Maltase-glucoamylase	1	Mgam	Mus musculus	413 kDa	38	38	0.999996	4041420	3667277	3583311	24642148	6723277	12158348	28367417	39290134	19685686	13897270	23151113	24681900
324	E2JF22	Piezo-type mechanosensitive ion channel component 1	1	Piezo1	Mus musculus	292 kDa	38	38	0.999995	153648800	101781728	92600609	125246923	95238540	86683922	144000724	77805396	105361167	151200437	172112499	93951954
325	A2AGH6	Mediator of RNA polymerase II transcription subunit 12	1	Med12	Mus musculus	245 kDa	38	38	0.999992	15876980	14778761	26822945	32163485	25643663	27538685	23025920	21567357	16927717	13756098	12683797	15725068
326	P70207	Plexin-A2	1	Plxna2	Mus musculus	212 kDa	38	32	0.999992	25769990	30702378	25380213	43100863	36855934	29196153	29822600	27191757	25057122	25647788	25424179	28656157
327	Q8C0T5	Signal-induced proliferation-associated 1-like protein 1	1	Sipa1l1	Mus musculus	197 kDa	38	36	0.99999	19226330	19945462	16042456	24054205	14968874	18975669	21914959	23154119	15293994	15470215	13919973	17458384
328	Q6NZR5	Superkiller viralicidic activity 2-like (S. cerevisiae)	1	Skiv2l	Mus musculus	138 kDa	38	38	0.999989	71928050	63512905	71188038	92141649	65103302	67085624	77242774	83455825	66460755	59249410	63938304	70364586
329	E9PUR0	Ankyrin repeat and KH domain-containing 1	1	Ankhd1	Mus musculus	270 kDa	38	22	0.999988	36840150	42593503	38404244	53635618	34701036	33356235	35137789	42300740	33841352	34491043	35095819	34765342
330	P70206	Plexin-A1	1	Plxna1	Mus musculus	211 kDa	38	34	0.999981	30876920	38081499	24983879	43637739	31624038	33487350	32245679	38437984	32100262	31612357	31357264	33898325
331	E9Q9B7	Kinase D-interacting substrate 220	1	Kidins220	Mus musculus	199 kDa	38	38	0.99998	10143810	17631916	17663237	28405892	18497530	19023399	23062935	30323951	24942606	16800019	18713873	15459816
332	Q5SQX6	Cytoplasmic FMR1-interacting protein 2	1	Cyfip2	Mus musculus	146 kDa	38	21	0.999952	23139050	23866613	26078134	32100433	29684684	32373231	55828227	76601393	38069077	24337752	30304890	27332631
333	Q8C8R3	Ankyrin-2	1	Ank2	Mus musculus	426 kDa	38	30	0.999939	2731843	3458333	4929620	11303796	9609998	6906508	21788016	21666543	16236190	9561789	9568256	7845672
334	Q99104	Unconventional myosin-Va	1	Myo5a	Mus musculus	216 kDa	38	35	0.999935	11931890	19756412	11843622	19674324	11908155	11862146	15882107	28044447	14288966	7832576	12849257	11328084
335	A3KFM7	Chromodomain-helicase-DNA-binding protein 6	1	Chd6	Mus musculus	305 kDa	38	31	0.999557	17112710	43200881	39805950	19910646	37313388	42632571	19632560	44790554	23909772	14786261	23210208	46117405
336	Q99K51	Plastin-3	1	Pls3	Mus musculus	71 kDa	37	30	1	3031157000	2856001502	3184367145	3700450852	2682889714	3008655059	2961653432	2945050802	2434837880	2933590956	3022988753	2972738553
337	P01029	Complement C4-B	1	C4b	Mus musculus	193 kDa	37	37	1	705331800	714340108	551427551	889091209	1043834002	710373920	623041614	2089608845	843480738	1160231415	1002817878	706588525
338	O35643	AP-1 complex subunit beta-1	1	Ap1b1	Mus musculus	104 kDa	37	20	1	325448800	243974070	362766049	533300270	311335424	358270089	349466131	423663735	307844245	277901217	311171775	296557269
339	Q80U72	Protein scribble homolog	1	Scrib	Mus musculus	174 kDa	37	35	1	183315800	171801018	196332218	283344405	178883317	197269504	210260749	209664577	176147513	163679040	194450102	187475392
340	E9Q634	Unconventional myosin-Ie	1	Myo1e	Mus musculus	127 kDa	37	32	1	1424172000	1414176270	1675052997	2401733771	1673474372	1679321207	1505287688	1618009109	1394697478	1123974158	1379095157	1404867379
341	Q9EPU0	Regulator of nonsense transcripts 1	1	Upf1	Mus musculus	124 kDa	37	37	1	401704400	430817994	444773614	519208464	377647009	427607342	434882520	456600910	369124796	345261264	381722895	383521355
342	Q60597	2-oxoglutarate dehydrogenase, mitochondrial	1	Ogdh	Mus musculus	116 kDa	37	30	1	709653800	644953842	831707125	1852708666	762498516	755346150	1626733913	1444511024	797377495	986549043	803397200	829902450
343	Q58A65	C-Jun-amino-terminal kinase-interacting protein 4	1	Spag9	Mus musculus	146 kDa	37	33	0.999999	207618700	222463569	234413592	270505340	205063515	217678282	215098002	206946600	194724829	182878697	215741169	201097376
344	Q60902	Epidermal growth factor receptor substrate 15-like 1	1	Eps15l1	Mus musculus	99 kDa	37	36	0.999998	292237800	276372786	284230399	291281394	257908247	273896596	282773336	253474892	247988889	251607416	258109803	262170970
345	P48678	Prelamin-A/C	1	Lmna	Mus musculus	74 kDa	37	36	0.999998	6287433000	6681826787	4745072225	3340838362	4520607047	4703109357	4009372945	3639408386	4551971312	5054620600	4887503843	5238771674
346	Q80UJ7	Rab3 GTPase-activating protein catalytic subunit	1	Rab3gap1	Mus musculus	110 kDa	37	37	0.999998	69158440	69885241	72609017	87249284	66172184	70101263	77720061	73788051	64110031	52834657	69378045	69313096
347	Q99NB9	Splicing factor 3B subunit 1	1	Sf3b1	Mus musculus	146 kDa	37	37	0.999998	389571900	363181517	436348467	618577984	429028308	448150866	488312984	479144107	404845679	359179194	394928785	403071167
348	Q8CDG3	Deubiquitinating protein VCPIP1	1	Vcpip1	Mus musculus	135 kDa	37	37	0.999998	48648710	46464654	51825652	70055619	48854591	49340470	55499909	65429766	38029557	40897715	47304106	44633385
349	Q8BZN6	Dedicator of cytokinesis protein 10	1	Dock10	Mus musculus	246 kDa	37	34	0.999998	28714470	27437393	26522093	86486800	26609606	24834481	31500276	34054201	28489410	22488701	24969568	23019862
350	Q3UMF0	Cordon-bleu protein-like 1	1	Cobll1	Mus musculus	137 kDa	37	37	0.999997	70778710	72501199	94691206	130954640	99753647	94437869	145520563	166416204	117861869	90799639	74006616	81445919
351	A2RT67	DENN domain-containing protein 3	1	Dennd3	Mus musculus	144 kDa	37	37	0.999997	104054400	106145356	149524814	166279558	99891033	112524857	123121379	125880358	95362119	91760544	101642134	102679497
352	Q8BMJ2	Leucine--tRNA ligase, cytoplasmic	1	Lars1	Mus musculus	134 kDa	37	37	0.999997	238130400	235597049	215878511	320486022	211970073	208117070	303245832	245532776	223228889	217161763	241250062	222085986
353	Q64514	Tripeptidyl-peptidase 2	1	Tpp2	Mus musculus	140 kDa	37	37	0.999997	100426000	92076302	97750688	123088031	91153332	94508850	118595884	111282585	88344227	80480927	90932175	88978508
354	Q61768	Kinesin-1 heavy chain	1	Kif5b	Mus musculus	110 kDa	37	37	0.999996	644988800	659823504	572894653	740459502	509192631	550660187	606655714	658736361	504717040	444896564	536387987	505123380
355	Q6P5D4	Centrosomal protein of 135 kDa	1	Cep135	Mus musculus	133 kDa	37	37	0.999996	133010300	99272408	84719880	133793352	73014589	84022986	113640718	104634908	52713071	44854771	84234429	56299704
356	P97393	Rho GTPase-activating protein 5	1	Arhgap5	Mus musculus	172 kDa	37	37	0.999996	82760900	76170640	88345427	134907905	84572847	80058323	94760189	97620626	75765584	69483807	70409257	77592428
357	Q8C7R4	Ubiquitin-like modifier-activating enzyme 6	1	Uba6	Mus musculus	118 kDa	37	37	0.999992	116343600	113385694	112746004	140891832	104347913	109388285	133582042	132013192	106392065	95343876	99674097	114728988
358	O08648	Mitogen-activated protein kinase kinase kinase 4	1	Map3k4	Mus musculus	180 kDa	37	37	0.999992	46501160	45284980	44904996	55450657	42441949	50958218	51274656	48092711	40973022	30520319	31167380	38526994
359	Q6P549	Phosphatidylinositol 3,4,5-trisphosphate 5-phosphatase 2	1	Inppl1	Mus musculus	139 kDa	37	37	0.999991	106704600	103990805	117508286	169349082	111361795	115042340	118116624	129948111	104091027	98642722	103001917	107228495
360	Q8BY87	Ubiquitin carboxyl-terminal hydrolase 47	1	Usp47	Mus musculus	157 kDa	37	37	0.999987	89772560	92659236	92770558	123713987	86307208	82678678	93996712	107843595	83523545	70497004	73592637	76637969
361	P14873	Microtubule-associated protein 1B	1	Map1b	Mus musculus	270 kDa	37	36	0.999984	65513800	65658522	70766898	100680691	72067199	80449462	61311424	69168476	63553982	55352930	64029768	62303093
362	B2RXC6	DNA-directed RNA polymerase subunit	1	Polr3a	Mus musculus	156 kDa	37	37	0.999975	16650870	18663173	25575945	35724005	23393819	21469022	25931885	30680747	30101641	20956792	24338093	35714437
363	Q69ZK6	Probable JmjC domain-containing histone demethylation protein 2C	1	Jmjd1c	Mus musculus	261 kDa	37	37	0.9999	13298400	14635532	12809681	16353090	11887681	12614398	18269692	14528169	16321542	8390170	11337092	13088053
364	P97479	Unconventional myosin-VIIa	1	Myo7a	Mus musculus	255 kDa	37	33	0.999878	17641590	14583194	19000486	26254453	13451607	17023202	19927561	21911904	17125406	15919555	17508608	16179466
365	D3YXG0	Hemicentin-1	1	Hmcn1	Mus musculus	612 kDa	37	37	0.999832	31677580	20266697	23470898	35630460	158470284	23638237	23635363	107621465	149596747	19156477	18314766	127650827
366	P17427	AP-2 complex subunit alpha-2	1	Ap2a2	Mus musculus	104 kDa	36	30	1	762753700	771508710	777971319	1010872053	712761102	752787870	824958219	920385100	641388985	567307382	616365170	641458657
367	P18293	Atrial natriuretic peptide receptor 1	1	Npr1	Mus musculus	119 kDa	36	35	1	449524000	578774900	326282469	490592360	410317216	399842971	394333600	399039174	382229503	382792905	400530554	414243724
368	Q9Z0U1	Tight junction protein ZO-2	1	Tjp2	Mus musculus	131 kDa	36	36	1	548478500	586966352	468039395	471772854	505241966	517434718	387495699	373183750	515727897	550584133	542115732	518243122
369	E9PYK3	Protein mono-ADP-ribosyltransferase PARP4	1	Parp4	Mus musculus	216 kDa	36	36	1	122330300	110849160	122150699	181348808	113876332	132665136	135406032	129725138	100552263	82872826	93773776	106207049
370	P39054	Dynamin-2	1	Dnm2	Mus musculus	98 kDa	36	26	1	717866700	663230003	751374412	880435557	726925476	756132739	761972641	767568317	675009174	711560589	731469188	694075213
371	Q69ZU6	Thrombospondin type-1 domain-containing protein 7A	1	Thsd7a	Mus musculus	184 kDa	36	36	1	1031816000	1582588340	626798228	312015452	1251035903	1250819229	700247479	609352624	1035127731	1363993221	1005296022	1257555631
372	A2AWA9	Rab GTPase-activating protein 1	1	Rabgap1	Mus musculus	121 kDa	36	35	1	157928200	147694132	152077519	145501264	121745189	135133198	175007562	161114540	117207079	116590410	115919285	131942300
373	Q8BWQ6	VPS35 endosomal protein-sorting factor-like	1	Vps35l	Mus musculus	109 kDa	36	36	0.999999	169500800	138471599	164080638	221484257	107679698	126441165	128740985	132225851	145018352	136334027	113885722	118368515
374	P51432	1-phosphatidylinositol 4,5-bisphosphate phosphodiesterase beta-3	1	Plcb3	Mus musculus	139 kDa	36	35	0.999999	293828500	322092522	339811168	494525125	319278099	377035702	278105486	305563956	229474333	224677967	249379801	239172093
375	Q62028	Secretory phospholipase A2 receptor	1	Pla2r1	Mus musculus	171 kDa	36	36	0.999999	105903200	147008158	62521320	82713977	97566423	100316640	93311070	116229841	98238619	91745194	87719068	96467146
376	Q921M3	Splicing factor 3B subunit 3	1	Sf3b3	Mus musculus	136 kDa	36	36	0.999999	319252400	330618038	457194496	620989599	342619892	405620412	516734892	466797864	377682353	283215428	405270896	346319592
377	Q3UH93	Plexin-D1	1	Plxnd1	Mus musculus	212 kDa	36	36	0.999998	74643260	104956118	36346370	129331985	86675866	91585966	102368821	112454346	91963281	81421642	85435426	98472828
378	Q8CGF1	Rho GTPase-activating protein 29	1	Arhgap29	Mus musculus	142 kDa	36	36	0.999998	78559430	78519042	79343585	88800396	73052273	71669615	87231715	96507122	64234956	62617627	66148373	79159937
379	P17426	AP-2 complex subunit alpha-1	1	Ap2a1	Mus musculus	108 kDa	36	30	0.999998	811622700	792044629	847611554	1118804187	734618359	810020060	916736700	893401252	704033771	634054844	771889903	781386473
380	Q6WKZ8	E3 ubiquitin-protein ligase UBR2	1	Ubr2	Mus musculus	199 kDa	36	36	0.999998	55916380	54293182	49733618	88321841	62848875	54890782	67880069	74509389	51712851	40497614	46833616	50034386
381	Q68FH0	Plakophilin-4	1	Pkp4	Mus musculus	132 kDa	36	36	0.999998	177882200	139332591	173049960	235782225	177298693	154906302	215399054	218440912	184832031	141070413	174286421	191016270
382	Q3TCH7	Cullin-4A	1	Cul4a	Mus musculus	88 kDa	36	27	0.999997	72362060	60398376	60647263	86208099	54524949	56415866	63684364	84753053	54685157	48359312	54958551	49965764
383	Q5PR68	Centrosomal protein of 112 kDa	1	Cep112	Mus musculus	113 kDa	36	35	0.999997	59766760	44014475	42518249	53593415	97205259	37375651	38477511	40581653	42588395	33479340	45450049	42072416
384	Q62095	ATP-dependent RNA helicase DDX3Y	1	Ddx3y	Mus musculus	73 kDa	36	11	0.999996	38382910	47665102	40242179	58960599	36826244	39484383	41811471	49579100	41403723	40788160	33839281	43384165
385	Q9WTQ5	A-kinase anchor protein 12	1	Akap12	Mus musculus	181 kDa	36	36	0.999995	200854800	173944328	181952644	186601541	154306694	167700688	157891925	141105596	169552615	150783330	171569112	153022376
386	Q8BKI2	Trinucleotide repeat-containing gene 6B protein	1	Tnrc6b	Mus musculus	192 kDa	36	35	0.999993	39154750	36454222	33245676	41430875	36807733	31280995	42403142	36196431	36944508	31522065	30075051	32079401
387	Q99NH2	Partitioning defective 3 homolog	1	Pard3	Mus musculus	149 kDa	36	36	0.999991	74244800	82596201	87535343	107793364	78807741	86012842	75251142	90081185	69249724	65868939	77453943	81102717
388	Q60575	Kinesin-like protein KIF1B	1	Kif1b	Mus musculus	204 kDa	36	25	0.99999	25635400	24542036	26755765	38385205	26318548	26790613	29303846	31092200	25908249	21141380	24782861	23897938
389	A2AIV2	Protein virilizer homolog	1	Virma	Mus musculus	201 kDa	36	36	0.999989	20212000	30579717	17314253	49240989	21008725	22046824	35318617	32776170	21071819	15311932	20669717	23920541
390	Q6GYP7	Ral GTPase-activating protein subunit alpha-1	1	Ralgapa1	Mus musculus	229 kDa	36	35	0.999989	57610660	56872667	56148070	92993519	62983305	68940070	72864001	71572655	57634600	55724290	59875823	60360642
391	O08550	Histone-lysine N-methyltransferase 2B	1	Kmt2b	Mus musculus	295 kDa	36	33	0.999986	11291500	9299548	12676387	15126177	9948249	10097230	11071663	14889286	11606552	8925157	9266482	13076959
392	P70388	DNA repair protein RAD50	1	Rad50	Mus musculus	153 kDa	36	36	0.999961	99526700	94104987	147316691	185057401	158295000	171595324	175940794	183485106	141763313	142500725	142293554	124687216
393	Q6TXD4	Dynamin-binding protein	1	Dnmbp	Mus musculus	177 kDa	36	36	0.999937	22880830	20604260	22087245	30032356	19815816	21467372	25592064	26367048	21412747	17835622	19320783	23368360
394	A8C756	Thyroid adenoma-associated protein homolog	1	Thada	Mus musculus	217 kDa	36	36	0.999912	13549590	12977166	14915220	21854969	21928663	17790835	20598003	35470331	12378550	11794917	14835156	14983646
395	Q8C3J5	Dedicator of cytokinesis protein 2	1	Dock2	Mus musculus	212 kDa	36	36	0.99989	38034840	23586978	40866798	60050021	40192776	52738964	38317349	42985476	43332507	21899318	32481247	25599107
396	Q80XK6	Autophagy-related protein 2 homolog B	1	Atg2b	Mus musculus	231 kDa	36	36	0.999873	34157070	33185451	16662082	17646209	12184657	14750751	11652769	14254678	11939980	13099976	10198302	10766021
397	Q3U1J4	DNA damage-binding protein 1	1	Ddb1	Mus musculus	127 kDa	35	35	1	544276800	488468364	566447342	831555900	565828937	556077253	712278696	682665275	537891879	503652730	578584110	583630255
398	Q6ZQ38	Cullin-associated NEDD8-dissociated protein 1	1	Cand1	Mus musculus	136 kDa	35	34	1	651046500	642248798	774204982	1216830749	658680333	706992317	865434658	864832523	651683283	570897780	612611197	660274835
399	Q7TPD3	Roundabout homolog 2	1	Robo2	Mus musculus	161 kDa	35	33	1	317548500	357570181	299525468	329676168	297933775	335932237	286904590	275340022	269434691	265798139	268591709	318280637
400	Q5SSZ5	Tensin-3	1	Tns3	Mus musculus	156 kDa	35	33	1	1704470000	1641121395	1732321057	2314271768	1587838155	1685583404	1826678255	1906658563	1417782596	1324587361	1484546920	1535154460
401	B2RXR6	Serine/threonine-protein phosphatase 6 regulatory ankyrin repeat subunit B	1	Ankrd44	Mus musculus	107 kDa	35	35	1	113072800	88298764	124390889	139841435	88606667	108737604	98593068	144483475	62143636	65179373	84410334	73687805
402	Q9WVQ1	Membrane-associated guanylate kinase, WW and PDZ domain-containing protein 2	1	Magi2	Mus musculus	141 kDa	35	34	1	1415999000	1468552268	1356895761	1754121881	1256172129	1427568759	1298106555	1277884432	1109621761	1094825419	1199635660	1330887868
403	Q5DTX6	Junctional protein associated with coronary artery disease	1	Jcad	Mus musculus	145 kDa	35	35	0.999999	131306800	128229719	141439887	146330228	103845660	110600342	114726377	136736566	99782669	91080959	103767452	108352569
404	Q9Z0H8	CAP-Gly domain-containing linker protein 2	1	Clip2	Mus musculus	116 kDa	35	32	0.999999	168281800	155401153	120859039	181989869	142005849	138930733	144057356	110946861	131723294	118847058	124916468	136018823
405	B2RX14	Terminal uridylyltransferase 4	1	Tut4	Mus musculus	185 kDa	35	34	0.999999	30039200	22704994	27611785	43907360	26608616	24135348	33818311	29927990	23461991	16041796	25939644	22933588
406	Q62167	ATP-dependent RNA helicase DDX3X	1	Ddx3x	Mus musculus	73 kDa	35	10	0.999999	205483300	201845317	205426014	221423919	194140485	195350380	204429476	192606638	187990004	171893345	204706945	178568983
407	Q80TM9	Nischarin	1	Nisch	Mus musculus	175 kDa	35	35	0.999999	84409650	79480272	85679800	90192820	92472919	93181532	84751385	102581634	63017760	75158472	83641564	73431535
408	Q01853	Transitional endoplasmic reticulum ATPase	1	Vcp	Mus musculus	89 kDa	35	34	0.999999	2058130000	1874883856	2118487699	2317786648	1867775843	1797729146	1879534158	2105134581	1945217830	1785149138	1983891836	1865300963
409	Q60949	TBC1 domain family member 1	1	Tbc1d1	Mus musculus	142 kDa	35	34	0.999998	154581800	129392532	148130894	189959476	141668803	131776388	153109755	183103126	143114852	120294830	122299752	138115191
410	Q8CG03	cGMP-specific 3',5'-cyclic phosphodiesterase	1	Pde5a	Mus musculus	98 kDa	35	35	0.999998	68482690	69545005	65773779	71131886	62493749	64756720	54373388	66331909	41402228	40952801	46511805	49984196
411	O54988	STE20-like serine/threonine-protein kinase	1	Slk	Mus musculus	141 kDa	35	34	0.999998	208322000	202255304	209530875	274143552	201868081	236236592	219108244	166251098	155082411	141488901	153627299	168624947
412	Q6GQT9	Nodal modulator 1	1	Nomo1	Mus musculus	133 kDa	35	35	0.999998	245522800	248155679	253934845	345636961	257408664	261793025	361552783	360527668	331204353	250545484	281634113	294209259
413	Q9Z1B3	1-phosphatidylinositol 4,5-bisphosphate phosphodiesterase beta-1	1	Plcb1	Mus musculus	138 kDa	35	34	0.999996	158791600	146946236	118185254	186919416	121291000	119933687	144593600	164522067	92478325	100248210	125972123	113580598
414	Q9Z277	Tyrosine-protein kinase BAZ1B	1	Baz1b	Mus musculus	171 kDa	35	35	0.999996	120719000	113297544	130558076	163113676	115629350	129329056	151068535	128985181	116331685	97777973	116031911	104856256
415	Q3UMB9	WASH complex subunit 4	1	Washc4	Mus musculus	136 kDa	35	35	0.999996	64381930	65188950	74242843	112267761	73332659	79477826	90788336	78738160	74255264	74317453	71909690	80838503
416	Q8CFI7	DNA-directed RNA polymerase II subunit RPB2	1	Polr2b	Mus musculus	134 kDa	35	35	0.999995	142880800	128207140	197687205	272301622	136616300	177015956	186391948	195140956	169428356	110318217	153663023	174824058
417	Q9EQW7	Kinesin-like protein KIF13A	1	Kif13a	Mus musculus	196 kDa	35	31	0.999995	64548190	39569402	48859302	49745654	56286038	47286358	47413172	46827473	31036823	24469121	30266157	28378712
418	B1AZI6	THO complex subunit 2	1	Thoc2	Mus musculus	183 kDa	35	35	0.999992	63455640	68490714	78423963	111258364	71430998	81640224	97889815	103851355	67991614	59034213	60889088	73296854
419	Q9WUB3	Glycogen phosphorylase, muscle form	1	Pygm	Mus musculus	97 kDa	35	27	0.999992	659036800	531823429	601726257	774621979	531321817	565748501	587185690	592282748	471042015	475840665	525032808	517411878
420	Q8VDN2	Sodium/potassium-transporting ATPase subunit alpha-1	1	Atp1a1	Mus musculus	113 kDa	35	21	0.99999	2155398000	2331144496	3636768584	7039936379	4273340341	3799621521	6763850174	8106085734	4854057874	3706133254	3829924265	3572431912
421	Q9QX47	Protein SON	1	Son	Mus musculus	266 kDa	35	35	0.99999	109954500	128802005	105695956	157573528	107889867	120016442	136259387	145311401	119947525	98965785	121014239	115208905
422	Q8VDD9	PH-interacting protein	1	Phip	Mus musculus	207 kDa	35	32	0.999986	44164560	51102769	43412637	60219839	42727822	48249676	55257180	54498952	41609848	39671904	45875695	46630586
423	O35711	Liprin-beta-2	1	Ppfibp2	Mus musculus	99 kDa	35	33	0.999985	63018840	64991135	54231728	72995362	51304183	51486475	60255855	56133209	52012252	54261615	56035951	54017694
424	Q8CIH5	1-phosphatidylinositol 4,5-bisphosphate phosphodiesterase gamma-2	1	Plcg2	Mus musculus	148 kDa	35	35	0.999983	84391480	79825803	86297641	109692893	84470579	88853220	117363714	120524719	94447646	77419123	88928526	85436548
425	Q3UGF1	WD repeat-containing protein 19	1	Wdr19	Mus musculus	151 kDa	35	35	0.999982	19821600	15628611	14449016	20295557	10770201	16028746	17530002	22189087	13781296	13216840	13877640	14421617
426	A0A087WQ44	Snf2-related CREBBP activator protein	1	Srcap	Mus musculus	349 kDa	35	34	0.999974	32537870	30046971	28176113	47303323	32220557	27340355	34131393	35244237	27961662	25979988	35373351	29280386
427	Q9Z0R4	Intersectin-1	1	Itsn1	Mus musculus	194 kDa	35	32	0.999958	131084600	110451597	137479773	147847643	124070488	133809114	104106665	112604595	128522821	118472100	116143315	111188629
428	A2A432	Cullin-4B	1	Cul4b	Mus musculus	111 kDa	35	26	0.999933	69621350	63991410	76782294	87686424	75358054	74322011	82958669	79686364	61566571	66580425	74704548	73532546
429	Q64096	Guanine nucleotide exchange factor DBS	1	Mcf2l	Mus musculus	129 kDa	34	34	1	104903100	95044298	104393634	112296561	75878042	90843076	76810285	95617175	71578685	66476408	74393671	87831069
430	Q9JIF7	Coatomer subunit beta	1	Copb1	Mus musculus	107 kDa	34	34	1	760824900	630535580	653950860	1081245182	594644347	611546210	768592395	650575814	541261633	519230966	632433899	499347766
431	O70133	ATP-dependent RNA helicase A	1	Dhx9	Mus musculus	149 kDa	34	34	1	732409100	766777987	974712093	1295969914	861842936	944160610	1005179242	1013196978	848686640	691735434	831928751	786955272
432	Q9R0L6	Pericentriolar material 1 protein	1	Pcm1	Mus musculus	229 kDa	34	34	1	49924010	46152815	46217947	65337480	42660550	45430999	54042999	57347106	42193288	32543408	46999744	43902061
433	Q8R4U7	Leucine zipper protein 1	1	Luzp1	Mus musculus	119 kDa	34	34	1	263267200	234382865	204225549	262308324	210242292	206279871	190112760	175459692	196453557	173626986	190085054	190207179
434	Q8BIJ6	Isoleucine--tRNA ligase, mitochondrial	1	Iars2	Mus musculus	113 kDa	34	34	0.999999	216384500	225878351	260050175	346495720	235735908	260213462	318931861	366795506	236021059	207201961	228053761	219443416
435	Q91Z69	SLIT-ROBO Rho GTPase-activating protein 1	1	Srgap1	Mus musculus	121 kDa	34	29	0.999999	367538500	357133867	342162342	423925915	295313378	317226409	380122963	327953595	310388308	302023967	308699272	328500111
436	O70566	Protein diaphanous homolog 2	1	Diaph2	Mus musculus	125 kDa	34	34	0.999999	133390500	119131129	120801448	186177930	121727015	120141901	115160275	122338736	113507950	116145204	123262524	138163131
437	P28660	Nck-associated protein 1	1	Nckap1	Mus musculus	129 kDa	34	32	0.999999	509251200	474365825	543090125	838117563	521874537	523123185	558135758	583629934	489927006	432847898	477140528	472301008
438	Q8VDM4	26S proteasome non-ATPase regulatory subunit 2	1	Psmd2	Mus musculus	100 kDa	34	34	0.999999	301750900	314006080	306929468	411959055	299527185	308000862	377713282	350212772	284063279	271196893	269848549	294623670
439	Q80UW5	Serine/threonine-protein kinase MRCK gamma	1	Cdc42bpg	Mus musculus	172 kDa	34	33	0.999999	44097160	35724637	37014251	63748057	43624030	41664219	54867362	53576614	38249360	36576755	36867485	39438706
440	P11499	Heat shock protein HSP 90-beta	1	Hsp90ab1	Mus musculus	83 kDa	34	22	0.999999	6124428000	7003041259	5431091874	5671620522	5725168844	5369060730	5827578929	5218926879	5308058880	6287127765	5635964200	5795015526
441	Q3UTJ2	Sorbin and SH3 domain-containing protein 2	1	Sorbs2	Mus musculus	132 kDa	34	31	0.999999	3686151000	3600939954	2936646578	1989200549	3206932095	2546225935	2694668401	2255744986	3362705086	3265927354	3136311159	3142388147
442	Q11011	Puromycin-sensitive aminopeptidase	1	Npepps	Mus musculus	103 kDa	34	34	0.999998	361918600	326014117	372611044	478774644	353862396	369671235	419798312	453267275	372060905	347684478	358513523	354694943
443	Q4FZC9	Nesprin-3	1	Syne3	Mus musculus	112 kDa	34	34	0.999998	31922930	37631529	35086947	55890262	31800847	35251736	46932271	54978134	41410539	31355279	31872475	41988789
444	Q9EQJ9	Membrane-associated guanylate kinase, WW and PDZ domain-containing protein 3	1	Magi3	Mus musculus	162 kDa	34	34	0.999998	22392490	24856251	26525122	38850638	27113237	23655037	37609525	33017081	26386727	26476414	28859275	27936161
445	Q9EP71	Ankycorbin	1	Rai14	Mus musculus	109 kDa	34	34	0.999998	412514700	409181381	410428367	451317413	358098426	402934931	368383288	350038260	324169326	314595234	340805235	372076043
446	Q05D44	Eukaryotic translation initiation factor 5B	1	Eif5b	Mus musculus	138 kDa	34	34	0.999998	123738900	143634395	76012354	157860279	117229048	133261089	109960901	119884863	125725288	96852883	111768207	111717957
447	O55143	Sarcoplasmic/endoplasmic reticulum calcium ATPase 2	1	Atp2a2	Mus musculus	115 kDa	34	22	0.999997	351889100	348603717	498215565	601041098	392693663	489464205	548292413	537898040	424850350	330712882	448137509	384509658
448	Q6DFV3	Rho GTPase-activating protein 21	1	Arhgap21	Mus musculus	216 kDa	34	32	0.999997	21437860	26506827	31329576	120736008	29801104	32500764	32116566	34892547	30298600	21571521	37473399	33950289
449	E9Q238	KN motif and ankyrin repeat domains 1	1	Kank1	Mus musculus	148 kDa	34	33	0.999997	194751200	221248498	255916477	280822654	254708592	266617040	295608532	233359878	230140018	196509948	206407331	235028852
450	Q8VE73	Cullin-7	1	Cul7	Mus musculus	192 kDa	34	31	0.999997	11595880	8745270	8363516	17158176	7026498	9820978	10608660	12298197	9516348	10377274	12423197	9811648
451	Q8CJG0	Protein argonaute-2	1	Ago2	Mus musculus	97 kDa	34	28	0.999996	151462600	158953978	173705200	218987323	148202397	163809867	163727424	175381064	144851593	131819838	157899088	161556430
452	P58252	Elongation factor 2	1	Eef2	Mus musculus	95 kDa	34	34	0.999995	3872605000	3220416431	3745124675	4371514088	3447398447	3994454473	3565024556	4143771628	3567958954	2966687428	3651325913	3220199376
453	Q99PL5	Ribosome-binding protein 1	1	Rrbp1	Mus musculus	173 kDa	34	34	0.999995	373251400	484048829	138094061	438900051	349983051	380300221	337189085	344948670	425827312	297115979	337771390	440905925
454	Q68FM7	Rho guanine nucleotide exchange factor (GEF) 11	1	Arhgef11	Mus musculus	172 kDa	34	34	0.999995	74586570	82410415	74684993	129500799	67977047	76412135	90856590	96017775	80127679	69891696	81720204	82712887
455	Q91ZW3	SWI/SNF-related matrix-associated actin-dependent regulator of chromatin subfamily A member 5	1	Smarca5	Mus musculus	122 kDa	34	22	0.999993	172318100	221721294	224043000	363370548	193065693	245669442	237718925	217002323	196095367	152868701	189469560	188752978
456	Q6NZJ6	Eukaryotic translation initiation factor 4 gamma 1	1	Eif4g1	Mus musculus	176 kDa	34	32	0.999992	223066500	231124071	240717126	336151681	231836407	207911509	254950855	284516697	226939724	187826479	209698109	229147320
457	E9PWR4	Disco-interacting protein 2 homolog C	1	Dip2c	Mus musculus	171 kDa	34	27	0.999992	46926760	53151047	23417846	42418760	26854858	46006861	40977725	35724963	51867742	27672624	33369486	48942381
458	Q61233	Plastin-2	1	Lcp1	Mus musculus	70 kDa	34	27	0.999991	145363200	129942928	110320922	142354803	133418540	111004002	179797692	200428088	267988427	229708667	144226619	225582559
459	A2A863	Integrin beta-4	1	Itgb4	Mus musculus	202 kDa	34	34	0.999989	20018350	21891696	23974436	32227143	21694213	20983237	26356020	36148891	23988001	27297317	21324930	23576699
460	E9Q4N7	AT-rich interactive domain-containing protein 1B	1	Arid1b	Mus musculus	238 kDa	34	33	0.999987	63973380	66789585	72285112	112028152	67526475	87997889	99470794	91085505	81870534	71963513	71244831	75121636
461	Q6PDG5	SWI/SNF complex subunit SMARCC2	1	Smarcc2	Mus musculus	133 kDa	34	25	0.999983	180783300	193035532	152018392	138885653	140309077	160670227	139214609	128462293	155504891	165075162	149148027	153581212
462	Q8CJG1	Protein argonaute-1	1	Ago1	Mus musculus	97 kDa	34	20	0.999982	42358650	37107904	46855045	61999365	45748884	40992609	47667213	55086169	36785880	34514984	39762193	39219343
463	A2A690	Protein TANC2	1	Tanc2	Mus musculus	220 kDa	34	34	0.999979	12598790	13469603	17271556	27616160	15033303	16043349	22515463	20085061	12422131	12618061	15268982	13546215
464	P53564	Homeobox protein cut-like 1	1	Cux1	Mus musculus	166 kDa	34	34	0.999973	66967170	65686278	59979689	61283524	61023322	60032832	53739870	50110661	50986739	62100288	59997238	59760685
465	Q8BZ05	Arf-GAP with Rho-GAP domain, ANK repeat and PH domain-containing protein 2	1	Arap2	Mus musculus	193 kDa	34	34	0.99996	31008540	22793164	24506229	46833259	28758776	30229863	40779210	24151764	20792471	20364112	24405922	22113602
466	E9Q1M1	PDZ domain-containing 2	1	Pdzd2	Mus musculus	297 kDa	34	34	0.999958	6494679	7367180	15161484	18568759	17020204	33648408	13362022	32473381	6784307	6485108	5477025	10361190
467	A2A4P0	ATP-dependent RNA helicase DHX8	1	Dhx8	Mus musculus	143 kDa	34	33	0.999891	30555590	30334297	25879325	32323111	25130738	23508490	35483498	31857276	24623378	24809498	26263279	27397021
468	E9Q4Z2	Acetyl-CoA carboxylase 2	1	Acacb	Mus musculus	276 kDa	34	25	0.999847	4002542	3107147	24730717	13465842	7110704	6429911	9301044	11407724	9898786	3614817	3998517	4236984
469	A2AKX3	Probable helicase senataxin	1	Setx	Mus musculus	298 kDa	34	34	0.999656	5756797	12959585	7857626	5487184	2084623	5577937	6623715	5423071	2630570	2569771	2079676	2555016
470	O08808	Protein diaphanous homolog 1	1	Diaph1	Mus musculus	139 kDa	33	33	1	138241800	123591288	138175885	216366476	141488867	147676830	153599721	165472087	141196314	119717167	138709836	144276487
471	Q78PY7	Staphylococcal nuclease domain-containing protein 1	1	Snd1	Mus musculus	102 kDa	33	33	1	769675600	764310178	792571326	1020919547	704153465	756152723	774897997	824838768	747904678	709365500	772546104	751114946
472	Q91Z67	SLIT-ROBO Rho GTPase-activating protein 2	1	Srgap2	Mus musculus	121 kDa	33	31	1	190265400	182339887	209659306	273881783	193979413	198414312	175964743	213949010	157451432	146442286	162429126	192285981
473	Q61830	Macrophage mannose receptor 1	1	Mrc1	Mus musculus	165 kDa	33	33	1	322755700	360088474	293117655	235525104	268863405	295067832	248944967	304102012	256851150	270152583	277475232	306659835
474	Q9QXY6	EH domain-containing protein 3	1	Ehd3	Mus musculus	61 kDa	33	19	1	7410366000	7123115713	6729989377	4548943743	6796085394	6679648621	6827930357	4403735580	5338557203	7131295302	6893112337	6918277559
475	Q6A4J8	Ubiquitin carboxyl-terminal hydrolase 7	1	Usp7	Mus musculus	128 kDa	33	33	1	143670500	139761608	124502923	162110919	119065876	127618063	154773569	146620372	120680652	106291302	115969487	123980667
476	P06909	Complement factor H	1	Cfh	Mus musculus	139 kDa	33	28	1	132584500	183136886	87717812	51735284	119253994	107211857	143569785	197454830	175901697	108969929	86625386	116964244
477	Q99P88	Nuclear pore complex protein Nup155	1	Nup155	Mus musculus	155 kDa	33	33	1	110432400	122178421	134030637	217790355	113039445	125177531	183974871	165895587	169731079	102923832	115671377	155407422
478	Q6A0A9	Constitutive coactivator of PPAR-gamma-like protein 1	1	FAM120A	Mus musculus	122 kDa	33	30	0.999999	258907200	267177664	282775495	370259713	249758159	274887751	316148930	329307393	264624796	242735210	279016175	267676426
479	Q8R5G7	Arf-GAP with Rho-GAP domain, ANK repeat and PH domain-containing protein 3	1	Arap3	Mus musculus	170 kDa	33	33	0.999999	101475500	93114501	93479351	129690611	85366580	95802418	116204799	110937324	82512060	81748034	87332361	90953470
480	Q8K1X1	WD repeat-containing protein 11	1	Wdr11	Mus musculus	136 kDa	33	33	0.999999	103036200	93616503	102052476	141571985	94258841	93037996	115831055	114464155	90875657	83901543	85812224	85339232
481	Q62130	Tyrosine-protein phosphatase non-receptor type 14	1	Ptpn14	Mus musculus	135 kDa	33	29	0.999999	198573400	188471249	208249716	306956597	178127914	205000068	195570430	189953341	172618565	158849829	189965753	188044785
482	Q8K224	RNA cytidine acetyltransferase	1	Nat10	Mus musculus	115 kDa	33	33	0.999999	44859110	47222804	57335280	75102008	48398903	57387526	65474614	66658097	48954306	48553027	59749076	57356334
483	Q921G8	Gamma-tubulin complex component 2	1	Tubgcp2	Mus musculus	103 kDa	33	33	0.999999	49946920	44974108	50730581	59393390	47794529	49478973	49684224	154576565	47545968	44432499	54606563	49672899
484	Q8BWT5	Disco-interacting protein 2 homolog A	1	Dip2a	Mus musculus	165 kDa	33	26	0.999999	43976090	43692835	42188174	73725918	43473794	43416192	53674947	56127967	41305648	36766597	47047558	43585737
485	Q3U492	Kielin/chordin-like protein	1	Kcp	Mus musculus	167 kDa	33	33	0.999998	100229500	182764466	59238432	17231345	59798871	62756714	135580365	108747295	79309561	31156780	52120015	75292238
486	P57080	Ubiquitin carboxyl-terminal hydrolase 25	1	Usp25	Mus musculus	121 kDa	33	32	0.999998	28607290	29269722	31837945	41372413	30692687	30617237	31776266	37375867	23954785	22011050	27710831	22160001
487	Q7SIG6	Arf-GAP with SH3 domain, ANK repeat and PH domain-containing protein 2	1	Asap2	Mus musculus	107 kDa	33	29	0.999998	179127900	168126716	175940220	213228978	133882808	160676529	189986747	176893026	139367459	133350367	154942802	153008012
488	Q9ES00	Ubiquitin conjugation factor E4 B	1	Ube4b	Mus musculus	133 kDa	33	33	0.999997	58700000	61845990	53118402	89909804	46845072	63677278	72006068	74215313	47792694	52793604	58528525	55827947
489	Q6NVE8	WD repeat-containing protein 44	1	Wdr44	Mus musculus	102 kDa	33	33	0.999997	91664490	102763606	84188548	68032990	79829628	92537982	65914456	60683219	78748938	86100042	92339000	81786083
490	Q8K370	Acyl-CoA dehydrogenase family member 10	1	Acad10	Mus musculus	119 kDa	33	20	0.999996	30824690	27587189	40171373	60140022	39301236	39297935	84388136	98573176	50812155	50753021	45985633	53152209
491	Q9ES52	Phosphatidylinositol 3,4,5-trisphosphate 5-phosphatase 1	1	Inpp5d	Mus musculus	134 kDa	33	33	0.999996	41226750	42837286	51847622	58803886	39256601	41847973	49407875	50723277	38712503	33029050	36654173	40378429
492	O35638	Cohesin subunit SA-2	1	Stag2	Mus musculus	141 kDa	33	31	0.999996	89469190	95143591	96195382	118400335	89590586	94207515	100952385	110241611	81530821	76715029	78584234	81541928
493	Q5ND34	WD repeat-containing protein 81	1	Wdr81	Mus musculus	212 kDa	33	33	0.999996	30677550	36740967	27109095	55132849	34291154	37078503	39545356	38016216	33389050	24625577	32125122	32464633
494	A6X8Z5	Rho GTPase-activating protein 31	1	Arhgap31	Mus musculus	155 kDa	33	33	0.999996	68723200	71482967	81046514	100834897	66894727	73655143	81810320	72489266	61391816	55766772	67261517	65682014
495	Q9QXK3	Coatomer subunit gamma-2	1	Copg2	Mus musculus	98 kDa	33	31	0.999996	96869700	94242300	93808344	159506007	100476664	103896424	125562334	135261906	96482698	87643239	98346279	99375635
496	Q8K4S1	1-phosphatidylinositol 4,5-bisphosphate phosphodiesterase epsilon-1	1	Plce1	Mus musculus	255 kDa	33	33	0.999995	47172600	63863938	65551150	76502275	67191669	60936514	78945963	75428659	58917437	55006624	59492660	61304518
497	Q9Z1T1	AP-3 complex subunit beta-1	1	Ap3b1	Mus musculus	123 kDa	33	30	0.999993	122405200	187498640	71180841	162490543	126345656	148581084	113371011	144719358	156304649	109098245	122027683	127921592
498	Q6ZPF4	Formin-like protein 3	1	Fmnl3	Mus musculus	117 kDa	33	25	0.999993	244854100	236666189	279236053	387061670	269913390	265498186	248878826	273412020	235576789	194265157	242558984	233421573
499	Q9DBG3	AP-2 complex subunit beta	1	Ap2b1	Mus musculus	105 kDa	33	16	0.999993	618940400	518044698	527079559	918132335	678082056	588661743	611540372	682207262	526368409	454834114	563263525	557287364
500	Q6P5F9	Exportin-1	1	Xpo1	Mus musculus	123 kDa	33	33	0.999992	407244900	396330988	383117579	465462834	389918223	409648468	426112014	433092772	376920143	280048390	363862402	338469675
501	Q8R0Y6	Cytosolic 10-formyltetrahydrofolate dehydrogenase	1	Aldh1l1	Mus musculus	99 kDa	33	32	0.999991	69242090	72884701	173227905	349440584	244899115	199341453	466729259	776212828	333575804	228464574	164889783	138922120
502	Q3U0M1	Trafficking protein particle complex subunit 9	1	Trappc9	Mus musculus	128 kDa	33	33	0.999989	177916600	104337983	46173110	56176026	42143646	46430430	55750675	110417745	40859316	33897673	106300498	42528726
503	Q8VBX6	Multiple PDZ domain protein	1	Mpdz	Mus musculus	219 kDa	33	33	0.999988	36335240	33027589	34744449	46158128	33082190	35170589	47539531	40673321	28597722	27494907	31189830	29338468
504	P61406	Telomerase-binding protein EST1A	1	Smg6	Mus musculus	160 kDa	33	33	0.999985	28468070	27359448	30829843	39715465	25259398	30217052	35417174	32039923	28208225	23078481	27502933	28618896
505	Q91ZV0	Melanoma inhibitory activity protein 2	1	Mia2	Mus musculus	156 kDa	33	33	0.999984	107554500	102345829	91934788	97075428	83401188	90605175	86538183	96509717	87973305	85921131	87274272	89315471
506	Q3UHA3	Spatacsin	1	Spg11	Mus musculus	274 kDa	33	33	0.999983	7425124	8959222	4760430	16252889	10271333	11012761	16007494	16168213	12631219	9486123	11025143	13869627
507	Q8BMG7	Rab3 GTPase-activating protein non-catalytic subunit	1	Rab3gap2	Mus musculus	153 kDa	33	33	0.999982	75910520	76516999	87141973	120918848	76343506	83133243	99350275	97328886	73100026	68679212	79385626	79087569
508	Q3URD3	Sarcolemmal membrane-associated protein	1	Slmap	Mus musculus	97 kDa	33	33	0.99998	192772700	174724072	192156114	178532671	151062593	161705828	185649744	183006268	177157611	150971499	164573998	135888676
509	Q7TPQ3	E3 ubiquitin-protein ligase SHPRH	1	Shprh	Mus musculus	191 kDa	33	33	0.999978	17110530	18865317	23166533	32661196	21145585	22493561	27204719	27816867	20270926	15280024	23184252	21377631
510	Q8BPM0	Disheveled-associated activator of morphogenesis 1	1	Daam1	Mus musculus	123 kDa	33	28	0.999977	52459520	48312384	49952903	63634909	45308735	50500875	41468487	56557909	47638883	42360090	44978835	37575200
511	Q9Z0W3	Nuclear pore complex protein Nup160	1	Nup160	Mus musculus	158 kDa	33	33	0.999977	83749870	89989629	87007565	153874729	84943597	93198034	115191902	128240423	99846689	79120604	87189896	101754970
512	Q8BH74	Nuclear pore complex protein Nup107	1	Nup107	Mus musculus	107 kDa	33	33	0.999974	87482130	84979084	97318950	126936472	88229998	91986474	110474463	118780636	82663584	79130333	89061026	88039443
513	Q9CS72	Filamin-A-interacting protein 1	1	Filip1	Mus musculus	138 kDa	33	33	0.999968	13598800	15372384	18032456	19794535	16594774	14553647	16736153	21665044	17026260	13343856	14185819	13321461
514	G3X9J0	Signal-induced proliferation-associated 1-like protein 3	1	Sipa1l3	Mus musculus	195 kDa	33	32	0.999967	20467230	18701431	22425366	30560277	21577052	23781309	28366670	30830509	23295124	19377626	20286178	20812133
515	E9Q8Q6	Coiled-coil domain-containing 141	1	Ccdc141	Mus musculus	174 kDa	33	33	0.999962	28891250	28394206	32993750	49976076	39443032	26774792	47934511	63369712	43516545	29758514	36123600	30481121
516	Q3UPH7	Rho guanine nucleotide exchange factor 40	1	Arhgef40	Mus musculus	165 kDa	33	33	0.999947	47547260	32627009	41393978	55751443	37173703	31983610	46237035	40954694	35787758	33667444	41774096	37065386
517	Q5DU37	Zinc finger FYVE domain-containing protein 26	1	Zfyve26	Mus musculus	283 kDa	33	33	0.999947	3932398	10430091	4909435	41823662	7267523	7090134	10471250	11984328	9314293	27769656	49934228	27550376
518	Q61043	Ninein	1	Nin	Mus musculus	244 kDa	33	33	0.999932	22779210	26258991	23442797	36799940	24687014	22757980	11194964	21172019	25326385	6450936	4084515	8252412
519	E9Q309	Centrosome-associated protein 350	1	Cep350	Mus musculus	346 kDa	33	33	0.999808	7415730	12938031	7076970	14555098	6434993	7485457	101332609	60324892	86642404	141453167	6849747	87801907
520	P45481	Histone lysine acetyltransferase CREBBP	1	Crebbp	Mus musculus	265 kDa	33	19	0.99979	13074940	11992685	10208301	20031007	8944924	8107960	15182842	14259797	7029416	10718163	13328697	10403972
521	Q61191	Host cell factor 1	1	Hcfc1	Mus musculus	210 kDa	32	32	1	244790700	240707783	213324917	247582429	206372594	200083928	225411168	221458609	208096693	212372752	199534714	222508185
522	Q1W617	Protein Shroom4	1	Shroom4	Mus musculus	163 kDa	32	31	1	32582200	38473442	51592311	52826515	32447514	37638054	47979218	40834540	46675815	39976710	39151542	41210651
523	P46460	Vesicle-fusing ATPase	1	Nsf	Mus musculus	83 kDa	32	32	1	3061789000	2516888811	2918351234	3508121757	3051925382	3006554669	2794314093	3002481493	2693660782	2636727303	2952742419	2713319618
524	Q8VCC8	Rap guanine nucleotide exchange factor 3	1	Rapgef3	Mus musculus	104 kDa	32	30	1	263664700	227435670	232529939	302630348	224617180	216486126	247427734	221730108	193032028	190721294	209863946	205279297
525	Q8K010	5-oxoprolinase	1	Oplah	Mus musculus	138 kDa	32	32	1	178976600	173523101	188528628	295853809	194638603	203056979	248653776	271378922	193551574	154224460	174719814	182413768
526	Q9CZJ2	Heat shock 70 kDa protein 12B	1	Hspa12b	Mus musculus	76 kDa	32	31	1	854134300	801455590	847811067	1041793039	739680079	764008995	715052541	744779895	691798064	654522470	737075470	710298837
527	O35382	Exocyst complex component 4	1	Exoc4	Mus musculus	111 kDa	32	32	1	202930500	176844802	362106205	481246431	420459002	392160419	256474850	309276781	202215291	183714697	219848813	209749895
528	P43406	Integrin alpha-V	1	Itgav	Mus musculus	115 kDa	32	32	1	593692400	873035256	230080302	454895370	544270396	563281600	514667116	617371875	603518245	551167157	502227309	605443619
529	P10493	Nidogen-1	1	Nid1	Mus musculus	137 kDa	32	31	1	5312383000	5455192346	4796994653	3300484883	5127202014	5179929429	4766496640	4832609052	4746397560	5551440447	5707590624	5863806468
530	Q9EQH2	Endoplasmic reticulum aminopeptidase 1	1	Erap1	Mus musculus	107 kDa	32	32	0.999999	349864200	332002507	401660334	379793130	320244963	337845308	360320331	357253977	348234106	353489862	343356237	325274216
531	Q8VD65	Phosphoinositide 3-kinase regulatory subunit 4	1	Pik3r4	Mus musculus	153 kDa	32	32	0.999999	61667960	61340222	73694403	107069390	67777016	73148786	77312507	76015966	60285859	52141274	60277064	58449923
532	Q9D071	MMS19 nucleotide excision repair protein homolog	1	Mms19	Mus musculus	113 kDa	32	32	0.999999	56176800	55370793	67039050	102571008	74046503	65976853	75291644	85700997	55857862	50338570	51372792	52898664
533	Q91V92	ATP-citrate synthase	1	Acly	Mus musculus	120 kDa	32	32	0.999999	243844300	252732780	277056767	380541173	251911274	282278421	312262378	366041601	259893328	237565231	236825222	248785570
534	Q6A009	E3 ubiquitin-protein ligase listerin	1	Ltn1	Mus musculus	199 kDa	32	32	0.999999	46980270	39174127	55285225	61478291	59209639	64997705	62489336	60561878	53849516	44923525	50810040	51048078
535	Q2KN98	Cytospin-A	1	Specc1l	Mus musculus	124 kDa	32	32	0.999999	88237840	90398226	87843254	100142213	83265594	82896561	81008173	89598844	85190287	81467040	87002842	85142696
536	Q62245	Son of sevenless homolog 1	1	Sos1	Mus musculus	151 kDa	32	23	0.999999	47093220	33210131	27146025	41353249	32635736	35960727	31067936	37724288	24237203	21474781	26907549	26603073
537	O54774	AP-3 complex subunit delta-1	1	Ap3d1	Mus musculus	135 kDa	32	32	0.999999	152738800	167916399	171858622	241181778	184633427	184978449	249665406	276175669	187070939	196297740	216423034	211818919
538	Q3TJ91	LLGL scribble cell polarity complex component 2	1	Llgl2	Mus musculus	114 kDa	32	32	0.999999	200412900	203853838	233424271	233732639	215335279	236635277	239200868	270717658	192581996	186256319	204556902	202078324
539	Q91YR7	Pre-mRNA-processing factor 6	1	Prpf6	Mus musculus	107 kDa	32	32	0.999998	171824700	174552702	171338598	230529990	149045055	164677967	200996192	193312601	162191093	154285775	167503209	168940363
540	P28843	Dipeptidyl peptidase 4	1	Dpp4	Mus musculus	87 kDa	32	32	0.999998	7285321000	11589136608	2691844380	5885524424	7305757021	7144052096	5571059562	5832468506	8301566866	6956823546	6154683947	9199412565
541	Q3UHH1	Zinc finger SWIM domain-containing protein 8	1	Zswim8	Mus musculus	197 kDa	32	32	0.999998	31564400	38556110	34527610	56465549	35750125	39423651	41766785	42706841	36733493	33530365	41452445	42366908
542	P16406	Glutamyl aminopeptidase	1	Enpep	Mus musculus	108 kDa	32	32	0.999998	5728003000	7731979578	2082392158	6168213741	4430429796	4953300401	4109771618	5031260879	4480026388	3863702283	4116959245	4734588310
543	Q8CC35	Synaptopodin	1	Synpo	Mus musculus	100 kDa	32	32	0.999998	2994433000	3711291273	3419347206	4656683326	3776428744	3912950546	3573763787	3349427061	3384760116	3909566962	3567966853	3543593644
544	Q8K337	Type II inositol 1,4,5-trisphosphate 5-phosphatase	1	Inpp5b	Mus musculus	113 kDa	32	32	0.999998	208033100	171551457	190060833	222771442	171625415	179958160	174428985	188972700	139768959	121563611	161995357	133520504
545	P97927	Laminin subunit alpha-4	1	Lama4	Mus musculus	202 kDa	32	32	0.999997	127804000	151981442	80380806	99389024	110775991	115817983	116450838	122487623	124843051	147590629	134875671	132331962
546	Q64521	Glycerol-3-phosphate dehydrogenase, mitochondrial	1	Gpd2	Mus musculus	81 kDa	32	32	0.999996	502393600	439852493	534590989	672510272	438942870	526603879	560634261	558756255	398906650	433450900	440588010	459190353
547	P14733	Lamin-B1	1	Lmnb1	Mus musculus	67 kDa	32	30	0.999995	1342766000	1428395652	1053414380	936932587	896388215	932774721	862388219	868069106	888618634	876116479	896115951	985606596
548	Q05920	Pyruvate carboxylase, mitochondrial	1	Pc	Mus musculus	130 kDa	32	32	0.999994	188944700	218612672	310564790	559126630	248221253	301419004	992109489	1224629057	500157104	387931049	474252212	345024613
549	Q61037	Tuberin	1	Tsc2	Mus musculus	202 kDa	32	32	0.999993	38025450	37108880	29231904	59817267	40047768	45037755	45602382	43077792	41513791	36345965	41339133	35129087
550	Q6PAR5	GTPase-activating protein and VPS9 domain-containing protein 1	1	Gapvd1	Mus musculus	162 kDa	32	32	0.999991	117290700	116070624	116251682	132254274	104138432	102829396	134635441	137006768	90968761	103992262	112198968	108930183
551	Q8C9B9	Death-inducer obliterator 1	1	Dido1	Mus musculus	247 kDa	32	32	0.999991	59643190	54597635	51659427	64585868	39720033	48757195	49150706	59184069	43571003	44492832	37854136	51235346
552	P41234	ATP-binding cassette sub-family A member 2	1	Abca2	Mus musculus	271 kDa	32	29	0.99999	10386480	38991703	15759181	37876041	31796342	28818306	27150228	35233793	34632412	25148008	23751875	33202394
553	Q5FWI3	Cell surface hyaluronidase	1	Cemip2	Mus musculus	154 kDa	32	32	0.99999	95705520	112851863	61836920	94703984	85933641	81178910	73457159	76518354	70045008	61922449	70293858	79123350
554	Q9ER72	Cysteine--tRNA ligase, cytoplasmic	1	Cars1	Mus musculus	95 kDa	32	32	0.999989	86330810	82160696	86323570	112715856	81871414	85400304	93184915	96670670	84900818	74250737	88469929	73370607
555	Q60790	Ras GTPase-activating protein 3	1	Rasa3	Mus musculus	96 kDa	32	32	0.999986	57015620	46921595	60893672	82279924	53337105	66971483	58751717	73245182	58018272	45304135	47175169	52877637
556	Q569Z5	Probable ATP-dependent RNA helicase DDX46	1	Ddx46	Mus musculus	117 kDa	32	32	0.999984	69358960	70205865	33583684	37538380	66172770	58181213	77282008	92555753	60992730	68018078	93284455	65008747
557	Q9QZD4	DNA repair endonuclease XPF	1	Ercc4	Mus musculus	104 kDa	32	32	0.999984	33215140	26647187	30848663	30290656	28643726	27468592	31904252	33874091	23808682	25843372	31869608	31368863
558	P42337	Phosphatidylinositol 4,5-bisphosphate 3-kinase catalytic subunit alpha isoform	1	Pik3ca	Mus musculus	124 kDa	32	32	0.999982	49521540	46050772	54370999	48676085	46843995	47795228	54718407	64300893	40037128	34676800	40357690	42352119
559	P97820	Mitogen-activated protein kinase kinase kinase kinase 4	1	Map4k4	Mus musculus	141 kDa	32	23	0.999982	44020200	46197640	47345449	55059539	40392652	48035126	52823416	55350143	42547173	40554528	45541165	42020798
560	B2RQG2	PHD finger protein 3	1	Phf3	Mus musculus	226 kDa	32	32	0.999978	30936990	32080182	29351474	37645570	27596394	28441538	29742583	29499345	24193334	21873850	22491932	22253189
561	Q0HA38	Tetratricopeptide repeat protein 21B	1	Ttc21b	Mus musculus	151 kDa	32	32	0.999977	16154500	15003514	17115791	20440285	14349969	16803776	19003112	23225053	12058809	9846722	12075477	14019131
562	Q8K296	Myotubularin-related protein 3	1	Mtmr3	Mus musculus	134 kDa	32	31	0.999977	35350740	35328218	34309674	43707123	25981226	34431290	46296872	40455972	28786893	32575974	31663027	37664295
563	Q7TT37	Elongator complex protein 1	1	Elp1	Mus musculus	150 kDa	32	32	0.999976	83901820	69944501	85810492	117764585	78881326	89471728	108064571	95490476	76857395	69175436	80694933	77191275
564	Q99KY4	Cyclin-G-associated kinase	1	Gak	Mus musculus	144 kDa	32	31	0.999975	74374280	76675018	99233055	131938972	95028801	98993800	87025050	90379413	88558951	68658779	83042297	84894206
565	Q8C115	Pleckstrin homology domain-containing family H member 2	1	Plekhh2	Mus musculus	168 kDa	32	32	0.999975	44500560	58853895	47301645	63889524	32551892	49881032	45252243	55242069	64693174	31379797	37276426	40467819
566	A6H5Y3	Methionine synthase	1	Mtr	Mus musculus	139 kDa	32	32	0.999974	43729140	35784153	38215176	53698488	34323438	37685651	37735553	43381229	30892097	30009915	33747629	32744751
567	Q6NVD0	FRAS1-related extracellular matrix protein 2	1	Frem2	Mus musculus	351 kDa	32	32	0.999971	14864740	18574589	9452368	11705746	7967613	8742150	9641780	14146130	9166515	8586258	7368157	9258835
568	P52431	DNA polymerase delta catalytic subunit	1	Pold1	Mus musculus	124 kDa	32	32	0.999971	38203720	41840204	38464211	45251671	36835021	43446574	52309804	58058447	37584729	35435023	35704243	46438065
569	Q14BI5	Myomesin 2	1	Myom2	Mus musculus	165 kDa	32	32	0.999971	39132870	40874674	46992402	47581899	34577846	30889832	44498853	42672431	37736315	30794175	33640051	31529704
570	Q99MS7	EH domain-binding protein 1-like protein 1	1	Ehbp1l1	Mus musculus	185 kDa	32	31	0.999967	20704940	26230860	32449825	33191714	21747444	24096425	24194682	27444936	25349229	19966326	20756386	26186741
571	P06684	Complement C5	1	C5	Mus musculus	189 kDa	32	32	0.999964	39795150	15466696	7210454	19323184	44350682	13187656	16368157	82218216	49598723	17447013	8427745	23709268
572	E9PZM4	Chromodomain-helicase-DNA-binding protein 2	1	Chd2	Mus musculus	211 kDa	32	26	0.999952	26578770	28808689	15574200	31420289	20448253	20699133	22932695	29544498	20684492	19195280	19919308	19274617
573	Q9ESJ0	Exportin-4	1	Xpo4	Mus musculus	130 kDa	32	32	0.999951	51572430	43594026	46017684	63013542	41189340	41892335	51798291	60696213	45425303	50314702	54146433	46040243
574	Q9JL26	Formin-like protein 1	1	Fmnl1	Mus musculus	122 kDa	32	28	0.999944	79919060	31048698	31965228	58948241	38655371	35417354	57006921	68794151	45697178	49142978	54662772	46830280
575	E9Q5F9	Histone-lysine N-methyltransferase SETD2	1	Setd2	Mus musculus	286 kDa	32	32	0.999934	13528940	12431917	11838234	19601719	11570747	11729953	15327676	13259525	10678420	9249365	9570935	11314845
576	Q80TA9	Ectopic P granules protein 5 homolog	1	Epg5	Mus musculus	291 kDa	32	32	0.999929	5336755	5744766	4366667	8777888	4483003	6472026	6541016	7007886	4865295	3095731	3570534	3849152
577	Q8BRH4	Histone-lysine N-methyltransferase 2C	1	Kmt2c	Mus musculus	540 kDa	32	31	0.999812	11076570	14638036	3097189	7658648	2759945	13414229	4880761	8186264	2733515	3522621	2173504	4564914
578	Q99KW3	TRIO and F-actin-binding protein	1	Triobp	Mus musculus	223 kDa	31	30	1	204756800	197345520	190042821	228330347	204141527	218237833	177428724	171299687	204983651	221031289	222553430	220604959
579	Q9QZE5	Coatomer subunit gamma-1	1	Copg1	Mus musculus	98 kDa	31	29	1	203897500	202416617	238235583	313141126	229331000	232990897	250865104	263107958	201355205	166719631	203619326	189095305
580	E9QA15	Caldesmon 1	1	Cald1	Mus musculus	89 kDa	31	31	1	3679342000	4404952785	3538169202	2417591814	3988273318	3941581525	2691196517	1701416148	3745035797	4336746400	4050341754	3642377215
581	Q80YX1	Tenascin	1	Tnc	Mus musculus	232 kDa	31	31	1	66758020	140359826	38438711	111732105	109998365	91628421	98808748	136368988	145060402	116029232	104932631	115241009
582	P28665	Murinoglobulin-1	1	Mug1	Mus musculus	165 kDa	31	24	1	115964600	221126626	119501549	113071328	129494922	133639707	201447347	175145181	163552987	133688454	150169086	154040620
583	Q61147	Ceruloplasmin	1	Cp	Mus musculus	121 kDa	31	31	1	475690300	394994735	360343713	350990202	337171426	355876241	310295188	287772742	307042236	287596185	312361020	302426686
584	Q9EQK5	Major vault protein	1	Mvp	Mus musculus	96 kDa	31	31	1	846161100	759765320	854248766	1007355513	808583637	789054468	712394919	729336550	693568662	688404672	755769845	672682317
585	Q8K0U4	Heat shock 70 kDa protein 12A	1	Hspa12a	Mus musculus	75 kDa	31	30	1	2408371000	2060672542	2055510523	2769632580	2312105506	2340025336	1948583735	2008183718	1861194594	1901813939	2168964761	2069872154
586	O08810	116 kDa U5 small nuclear ribonucleoprotein component	1	Eftud2	Mus musculus	109 kDa	31	31	1	356739300	351596581	313934202	404724793	262470384	298180688	331213274	395930134	299152885	260315818	292852129	283835410
587	Q9Z1Z0	General vesicular transport factor p115	1	Uso1	Mus musculus	107 kDa	31	31	0.999999	235813700	220204008	246652248	349117647	238949947	250291959	274982340	316598438	250104259	192984032	209126519	207331966
588	Q62468	Villin-1	1	Vil1	Mus musculus	93 kDa	31	31	0.999999	182125300	170269435	215999915	191058011	193998535	184995531	303513637	377937291	241019773	281247085	257822598	181391976
589	Q9QWY8	Arf-GAP with SH3 domain, ANK repeat and PH domain-containing protein 1	1	Asap1	Mus musculus	127 kDa	31	27	0.999999	97830380	95334119	112127031	148157633	100188026	99305169	107985540	114046688	89141049	84661284	101757580	94060986
590	Q8CIB5	Fermitin family homolog 2	1	Fermt2	Mus musculus	78 kDa	31	31	0.999999	3461138000	3379332151	3643283019	4178932686	3662153521	3497281430	2870923771	3092360399	3187117547	2409232811	2828613391	2958768530
591	Q8CIM8	Integrator complex subunit 4	1	Ints4	Mus musculus	108 kDa	31	31	0.999999	20335900	21071081	30481609	35956336	27568348	31237138	36902942	30583182	25407910	27279158	27516311	27201653
592	Q9Z321	DNA topoisomerase 3-beta-1	1	Top3b	Mus musculus	97 kDa	31	30	0.999998	31931830	37523925	39658239	54339989	35505373	30594152	45654633	53272418	38840823	32681623	35916484	34393879
593	Q9QY81	Nuclear pore membrane glycoprotein 210	1	Nup210	Mus musculus	204 kDa	31	31	0.999998	35664610	46344152	96558785	120765471	57375025	85715570	115464919	108932057	87283759	60110667	114659813	96604995
594	P70704	Phospholipid-transporting ATPase IA	1	Atp8a1	Mus musculus	131 kDa	31	29	0.999998	135252600	141116694	137591242	224211423	100163650	125418251	169962799	159016503	140977601	119509669	111573227	141175374
595	Q61543	Golgi apparatus protein 1	1	Glg1	Mus musculus	134 kDa	31	31	0.999998	374938700	444863738	304773607	137186477	381039864	363663191	272108121	224631355	328529998	388917129	329283373	353937858
596	Q6PAV2	Probable E3 ubiquitin-protein ligase HERC4	1	Herc4	Mus musculus	118 kDa	31	31	0.999998	81220310	80616492	90479965	111860251	96449339	90958419	98250528	111259620	86483118	71407054	77219337	79401055
597	P07901	Heat shock protein HSP 90-alpha	1	Hsp90aa1	Mus musculus	85 kDa	31	21	0.999998	1202417000	1267245612	1155164761	1235676648	1104391171	1116679508	1073780835	1120995485	1047290683	1096745279	1089042408	977867009
598	Q8CI94	Glycogen phosphorylase, brain form	1	Pygb	Mus musculus	97 kDa	31	24	0.999997	471513700	420613879	413044965	530132645	386162998	386907536	505816875	541214353	441293836	341311257	395610932	377267468
599	Q64449	C-type mannose receptor 2	1	Mrc2	Mus musculus	167 kDa	31	31	0.999997	148358500	191018236	93106659	93129384	152939732	153860087	106969332	117635928	121309510	134336691	134272211	140053896
600	Q6PDH0	Pleckstrin homology-like domain family B member 1	1	Phldb1	Mus musculus	150 kDa	31	30	0.999997	115267700	114684479	110926243	154594802	121519171	120899634	114787588	109238134	119495061	87465628	96244276	105159903
601	Q8BHG1	Nardilysin	1	Nrdc	Mus musculus	133 kDa	31	31	0.999997	173385100	168488585	167500534	246218390	160111155	176390482	205515136	219298357	163382176	151246890	162326465	169718215
602	B2RXC1	Trafficking protein particle complex subunit 11	1	Trappc11	Mus musculus	128 kDa	31	31	0.999997	84029230	73235409	92168871	116657585	94175032	97686053	104577261	109176763	78150137	71884379	76622994	79685241
603	Q5BLK4	Terminal uridylyltransferase 7	1	Tut7	Mus musculus	169 kDa	31	30	0.999996	56874000	51905586	60336759	85242773	58763727	62740934	71035433	61630930	53414125	51769963	63630858	58647462
604	Q62136	Tyrosine-protein phosphatase non-receptor type 21	1	Ptpn21	Mus musculus	133 kDa	31	27	0.999996	101445400	103569874	106372116	126811065	94473662	109446413	104392150	93333338	88839812	79781225	88555160	101592459
605	A2RSJ4	UHRF1-binding protein 1-like	1	Uhrf1bp1l	Mus musculus	162 kDa	31	31	0.999996	16604570	16499502	28080840	30976228	27202275	22813222	31083904	28938104	29786942	27346150	26949657	21026849
606	Q8K411	Presequence protease, mitochondrial	1	Pitrm1	Mus musculus	117 kDa	31	31	0.999996	82690600	78903362	97629769	118511964	83700619	97849075	134034535	150268842	86618822	74875211	79952364	72818936
607	Q9JIK5	Nucleolar RNA helicase 2	1	Ddx21	Mus musculus	94 kDa	31	29	0.999996	280183200	305421699	294247524	339162693	297563050	308485536	295203091	294385452	283468818	245974446	282340045	280264244
608	Q9D3E6	Cohesin subunit SA-1	1	Stag1	Mus musculus	144 kDa	31	29	0.999995	99119930	95941053	109753806	145747513	87326787	101692880	112978813	111098212	90116148	79279918	90098659	95244250
609	P27046	Alpha-mannosidase 2	1	Man2a1	Mus musculus	132 kDa	31	30	0.999994	211852500	231266748	203385578	204221175	151265700	168705359	220890816	246393205	199969899	163705272	196184050	212019937
610	Q9D0I9	Arginine--tRNA ligase, cytoplasmic	1	Rars1	Mus musculus	76 kDa	31	31	0.999992	321993300	288200184	324116510	367251440	278442300	304180441	336915223	353498075	270388962	244888474	283405948	260482695
611	Q61464	Zinc finger protein 638	1	Znf638	Mus musculus	218 kDa	31	31	0.999991	68857940	81383191	64131261	89366761	67809325	65928046	79407190	80326350	70977570	64233712	71108308	69350314
612	E1U8D0	Protein SOGA1	1	Soga1	Mus musculus	159 kDa	31	27	0.99999	20532300	19245378	16432005	17728084	14051925	16155889	16503679	17108781	12730986	12990428	14017406	15011493
613	P59997	Lysine-specific demethylase 2A	1	Kdm2a	Mus musculus	133 kDa	31	30	0.999986	42066250	49826515	46277817	60794429	48293853	50979479	51624380	47595826	50175545	42746620	44147416	50124666
614	Q3UXZ9	Lysine-specific demethylase 5A	1	Kdm5a	Mus musculus	192 kDa	31	29	0.999985	25233610	31153078	23420956	28380238	20404609	23097567	25327154	37721965	27170701	28116928	21126707	20176464
615	E9Q7E2	AT-rich interactive domain-containing protein 2	1	Arid2	Mus musculus	196 kDa	31	31	0.999985	28795640	28613369	25554330	38355592	26947307	22913880	31535157	36414195	22611547	18168650	23835075	24668808
616	Q6A065	Centrosomal protein of 170 kDa	1	Cep170	Mus musculus	175 kDa	31	30	0.999981	44852760	36372264	34568846	44073509	29938808	29532746	41717605	38021477	32829886	34310914	43992147	39189818
617	Q6VH22	Intraflagellar transport protein 172 homolog	1	Ift172	Mus musculus	198 kDa	31	31	0.999979	8288430	8589245	15701960	14012686	10929102	14540521	13283934	12266019	9925358	9275142	10739564	10762093
618	Q80UV9	Transcription initiation factor TFIID subunit 1	1	Taf1	Mus musculus	214 kDa	31	31	0.99997	14938250	20035781	21728220	31916946	17498089	19303887	25459500	25484199	16179157	17123496	17926358	20231811
619	Q921C5	Protein bicaudal D homolog 2	1	Bicd2	Mus musculus	93 kDa	31	27	0.999968	88524010	84105254	79432235	81532711	72696062	74516071	64686681	70000425	74507131	62588139	70462618	71279811
620	Q5DTM8	E3 ubiquitin-protein ligase BRE1A	1	Rnf20	Mus musculus	114 kDa	31	28	0.999952	48922150	52020142	42971327	64483128	52785919	48809203	52339797	47554040	57301884	51771156	50028785	56959455
621	Q8R4Y8	Rotatin	1	Rttn	Mus musculus	248 kDa	31	31	0.999925	4781729	8383116	3491321	6237798	4175638	4297353	6150162	5302522	5529253	4186043	2810469	5492290
622	Q3TN34	MICAL-like protein 2	1	Micall2	Mus musculus	108 kDa	31	30	0.999896	44146860	40212178	40866709	42638268	38221518	38593686	41833194	40419922	45319287	42335864	46428991	35184210
623	E9PY46	Intraflagellar transport protein 140 homolog	1	Ift140	Mus musculus	166 kDa	31	31	0.999762	25318260	23481356	20114369	30562551	23094741	22969147	29174410	30276670	22167574	18639503	19626039	20224724
624	Q9JLC8	Sacsin	1	Sacs	Mus musculus	521 kDa	31	31	0.999055	2890737	3206518	530978	2897714	2403965	1112918	5494368	2557563	5640241	958032	2809470	5352414
625	Q9WU78	Programmed cell death 6-interacting protein	1	Pdcd6ip	Mus musculus	96 kDa	30	30	1	918484500	686176148	641786032	826397201	592203628	576422679	551930883	981116599	444938850	475001335	463751974	511287965
626	Q80U95	Ubiquitin-protein ligase E3C	1	Ube3c	Mus musculus	124 kDa	30	30	1	65148620	56288530	67832688	77540994	62412420	70346759	77090769	72304374	60440417	60135753	64720668	62079265
627	P27773	Protein disulfide-isomerase A3	1	Pdia3	Mus musculus	57 kDa	30	28	1	2551690000	2916450392	3408701982	4456321879	3690318784	3755903886	4269681166	2781799625	3874435093	4037099600	3693509814	3900038647
628	P55012	Solute carrier family 12 member 2	1	Slc12a2	Mus musculus	131 kDa	30	29	1	217301100	360207881	158926601	405154297	316420572	329170274	276961574	384688507	384829393	300979251	316473178	315944397
629	Q3TXS7	26S proteasome non-ATPase regulatory subunit 1	1	Psmd1	Mus musculus	106 kDa	30	30	1	278207800	287679172	292842296	398272934	294320328	311998735	360917433	423664643	298616051	271033737	283357438	311579630
630	O88322	Nidogen-2	1	Nid2	Mus musculus	154 kDa	30	29	1	419585900	516031642	375133944	163584264	399717192	380233470	424082628	372861844	415892013	532331169	383630483	442928308
631	Q3U7R1	Extended synaptotagmin-1	1	Esyt1	Mus musculus	122 kDa	30	30	1	591310100	514717771	590190659	646733626	494022977	539952924	488117871	498387858	509944102	451964719	485323759	502929748
632	Q99KD5	Protein unc-45 homolog A	1	Unc45a	Mus musculus	103 kDa	30	30	0.999999	152318500	129741878	154845811	201181945	140311833	143027696	156638342	179049451	121633663	128903178	142907919	128327003
633	P70313	Nitric oxide synthase, endothelial	1	Nos3	Mus musculus	133 kDa	30	30	0.999999	132108500	132550850	123035822	171503160	109142011	114254092	143248236	152346054	110602546	93066357	114051089	117694330
634	Q61598	Rab GDP dissociation inhibitor beta	1	Gdi2	Mus musculus	51 kDa	30	25	0.999999	2133352000	1921106462	1784593237	2051191083	1794612826	1857816225	1546424131	1607487783	1613382098	1507551494	1734662642	1684376875
635	A2AT37	Regulator of nonsense transcripts 2	1	Upf2	Mus musculus	148 kDa	30	30	0.999999	45808880	56131960	61755637	86949171	58177734	62088892	70722900	81910387	64410377	52951391	65555067	61079911
636	Q9QZS7	Nephrin	1	Nphs1	Mus musculus	136 kDa	30	30	0.999998	1523396000	2176340476	958199435	2237652361	2076946788	2150287053	1306674622	1484922570	1638164519	1387697484	1507145405	1859558578
637	P08113	Endoplasmin	1	Hsp90b1	Mus musculus	92 kDa	30	28	0.999998	2017637000	2255402449	2154196333	1953466626	1968310820	2206966077	1952948772	1896807389	1929100207	2162499922	2010185913	2053145163
638	Q9ERK4	Exportin-2	1	Cse1l	Mus musculus	110 kDa	30	30	0.999998	217218500	207584639	312921779	423489522	325177050	311628990	327232053	286167750	306255714	223481790	276547527	292268392
639	Q920B9	FACT complex subunit SPT16	1	Supt16h	Mus musculus	120 kDa	30	30	0.999998	204253400	200624823	197784053	217889867	179947084	195705448	213266546	220070686	178040209	183269816	201853696	185702487
640	Q60520	Paired amphipathic helix protein Sin3a	1	Sin3a	Mus musculus	145 kDa	30	29	0.999998	87840650	93939809	82093266	112236471	84478004	85842688	97756829	94821556	70802212	68997183	81304758	83437114
641	P21619	Lamin-B2	1	Lmnb2	Mus musculus	67 kDa	30	28	0.999998	1201963000	1107226537	1180591653	906088787	1238734111	1179453229	944500506	648309427	1244018420	1477040823	1421208550	1389910870
642	Q9WVK4	EH domain-containing protein 1	1	Ehd1	Mus musculus	61 kDa	30	17	0.999997	553076800	483454950	412414200	308160786	415591172	406075814	382291887	404486026	380393265	430878174	464055537	427312497
643	Q9EPK7	Exportin-7	1	Xpo7	Mus musculus	124 kDa	30	30	0.999997	127511600	126445419	141809025	202585988	134204522	129392408	157059279	144456487	128053789	117788048	142494269	137790690
644	P28828	Receptor-type tyrosine-protein phosphatase mu	1	Ptprm	Mus musculus	164 kDa	30	28	0.999997	67242060	84679827	59776865	63477963	63946285	61268936	73036856	65722090	58412262	62759619	62867663	69515827
645	O35551	Rab GTPase-binding effector protein 1	1	Rabep1	Mus musculus	100 kDa	30	30	0.999997	67118360	66371296	64711898	68872420	58630201	62032606	53790346	49582908	46152352	50646536	55881612	52838930
646	P46935	E3 ubiquitin-protein ligase NEDD4	1	Nedd4	Mus musculus	103 kDa	30	27	0.999996	290851800	271674602	256370428	292912514	202513662	259557723	241722686	222972258	206636382	225253519	239386190	188772102
647	Q8R5H1	Ubiquitin carboxyl-terminal hydrolase 15	1	Usp15	Mus musculus	112 kDa	30	28	0.999995	53914210	66539116	56216970	86244286	61388095	65096406	71170181	80914436	56214836	44190503	57411650	56324435
648	B2RR83	3'-5' RNA helicase YTHDC2	1	Ythdc2	Mus musculus	161 kDa	30	30	0.999995	25638110	22321146	25291863	34787677	23066135	22616766	24166831	27906407	22146721	20376660	24837698	24249188
649	Q8CAQ8	MICOS complex subunit Mic60	1	Immt	Mus musculus	84 kDa	30	30	0.999995	496112900	533946131	619319834	704749980	611203531	643774554	802866777	837083806	684038194	603023765	652337638	596419091
650	Q64518	Sarcoplasmic/endoplasmic reticulum calcium ATPase 3	1	Atp2a3	Mus musculus	110 kDa	30	23	0.999994	385570200	378810414	403562081	497848284	381901816	385282284	428235717	415523493	375801093	338275864	394527450	355359955
651	P98197	Phospholipid-transporting ATPase IH	1	Atp11a	Mus musculus	136 kDa	30	29	0.999994	47309740	41743614	38021940	65279474	43815413	61554151	74210563	74412921	50782099	41222305	54145126	54372578
652	Q61699	Heat shock protein 105 kDa	1	Hsph1	Mus musculus	96 kDa	30	30	0.999993	121302600	172157859	137122267	128415958	108951911	108279382	157675399	142502146	110346195	107787884	98938081	106370166
653	Q9CWL2	Zinc finger protein castor homolog 1	1	Casz1	Mus musculus	191 kDa	30	30	0.999993	16479560	20980318	15384195	24024218	14972785	19602287	17375292	22326841	13997444	14657856	17575187	16475247
654	B2RXC2	Kinase	1	Itpkb	Mus musculus	103 kDa	30	30	0.999992	114926000	128272217	113638800	131860458	101170136	105168267	109594764	107197381	111582750	91792379	106994115	105314539
655	Q8CCP0	Nuclear export mediator factor Nemf	1	Nemf	Mus musculus	121 kDa	30	30	0.999992	53879060	45577936	52710387	74242875	45639407	48348261	53943048	56655921	51306219	38180358	44434085	49890437
656	Q8C1B1	Calmodulin-regulated spectrin-associated protein 2	1	Camsap2	Mus musculus	164 kDa	30	29	0.999991	65471450	77063165	68494350	94417399	73403712	67090640	75115267	75610242	57791806	56093034	64649294	58932124
657	O88783	Coagulation factor V	1	F5	Mus musculus	247 kDa	30	30	0.999989	8772153	15243708	7728249	6376066	11362077	14670873	11061562	11038751	16901569	11423688	17139651	17908455
658	E9PW37	RAS protein activator-like 2	1	Rasal2	Mus musculus	145 kDa	30	27	0.999985	53306940	53670215	60600131	72763795	50288049	63165954	62829473	54438074	46931473	41701709	48991848	48361150
659	O35099	Mitogen-activated protein kinase kinase kinase 5	1	Map3k5	Mus musculus	155 kDa	30	27	0.99997	40815630	38399500	38064169	66378283	42837687	39423087	48536079	53782603	37115472	33052918	39368022	42634012
660	Q9JKK8	Serine/threonine-protein kinase ATR	1	Atr	Mus musculus	300 kDa	30	30	0.999951	3426751	2851183	715971	8191333	3041202	3471214	6116934	6105809	4472139	1999076	2904664	3612051
661	Q02357	Ankyrin-1	1	Ank1	Mus musculus	204 kDa	30	26	0.999948	11239000	12945465	8799996	9868547	6471681	5130296	13511167	19841958	6665141	7642390	12948956	7200387
662	Q8BND3	WD repeat-containing protein 35	1	Wdr35	Mus musculus	134 kDa	30	30	0.999948	26020440	23397455	23935535	37334218	23808240	23401978	30385611	30611669	24071777	20475674	26950569	20894011
663	Q6PIE5	Sodium/potassium-transporting ATPase subunit alpha-2	1	Atp1a2	Mus musculus	112 kDa	30	14	0.999927	13144420	11830139	15696516	18672230	19503310	13397844	33374925	23916224	34697198	33947505	14072394	27406046
664	Q6PIJ4	Nuclear factor related to kappa-B-binding protein	1	Nfrkb	Mus musculus	139 kDa	30	30	0.999917	19916390	19953438	19703213	49398515	20033574	18426251	25304114	19662431	21507805	20877236	21984712	27680453
665	Q8JZZ7	Adhesion G protein-coupled receptor L2	1	Adgrl2	Mus musculus	167 kDa	30	28	0.999911	27191730	63595454	22140395	31960535	42412327	42024180	34242988	46499929	44704747	44451186	39313721	46831457
666	Q80U44	Zinc finger FYVE domain-containing protein 16	1	Zfyve16	Mus musculus	167 kDa	30	30	0.999908	35314000	35232426	38766209	38959687	33586752	34332125	38088623	44800687	22042190	29351048	30409055	30964733
667	P97499	Telomerase protein component 1	1	Tep1	Mus musculus	291 kDa	30	30	0.999889	2850508	7584259	4384139	13337663	5819114	5146697	11827905	9816557	10899430	4977453	4855769	6514651
668	Q8C0S1	DIS3-like exonuclease 1	1	Dis3l	Mus musculus	120 kDa	30	30	0.999819	15046860	12309907	13935551	14658345	13296883	13461386	17842598	14557628	12285230	31674476	13132890	23226600
669	Q8BYH8	Chromodomain-helicase-DNA-binding protein 9	1	Chd9	Mus musculus	324 kDa	30	23	0.999678	7622614	9739212	6742437	9306929	6555944	6810064	6847923	7121461	8749187	3149128	6547673	7961056
670	A6H5Z3	Exocyst complex component 6B	1	Exoc6b	Mus musculus	94 kDa	29	28	1	85691190	105878835	117345041	128251377	99876993	94208593	106713784	101899350	83531063	98388365	86701601	80741724
671	Q8K1M6	Dynamin-1-like protein	1	Dnm1l	Mus musculus	83 kDa	29	29	1	203220800	173073279	190654765	209155452	203372858	189521030	229684214	218073334	205968176	188101789	201199187	202190212
672	Q9DBC3	Cap-specific mRNA (nucleoside-2'-O-)-methyltransferase 1	1	Cmtr1	Mus musculus	96 kDa	29	29	1	125021000	131652784	129381358	185882962	118840374	128420905	131045643	146038773	124213203	114809423	131490880	137014048
673	P17710	Hexokinase-1	1	Hk1	Mus musculus	108 kDa	29	24	1	637226200	568712377	738194415	1237251082	693254036	724427213	1149947458	1117684945	931993857	726145760	742268195	618091232
674	Q6P9R4	Rho guanine nucleotide exchange factor 18	1	Arhgef18	Mus musculus	156 kDa	29	29	1	265033500	280779010	268914410	319204896	262706824	281207496	214651144	205446510	198896952	226476577	268233337	272941318
675	Q8BHN3	Neutral alpha-glucosidase AB	1	Ganab	Mus musculus	107 kDa	29	28	0.999999	887048800	994045343	932269319	1235264158	943248205	1021799587	1018875189	1043735293	937756583	878250740	956736260	947325756
676	Q8BQZ4	Ral GTPase-activating protein subunit beta	1	Ralgapb	Mus musculus	165 kDa	29	29	0.999999	76650470	72140701	82277027	128216436	74817471	88322359	85324327	92001142	77575566	65143534	81178086	76383265
677	Q921I6	SH3 domain-binding protein 4	1	Sh3bp4	Mus musculus	108 kDa	29	29	0.999999	91255380	91415294	97357802	125296139	91465744	96258318	98980053	102328754	85158673	84737867	94470279	92931806
678	Q9D4H8	Cullin-2	1	Cul2	Mus musculus	87 kDa	29	29	0.999999	155469300	162189994	183652616	283871844	178987024	182731703	180047817	214494215	175340552	131530641	155044616	172395226
679	Q9D666	SUN domain-containing protein 1	1	Sun1	Mus musculus	102 kDa	29	29	0.999999	128054600	166459259	141765730	228700676	149639300	169457536	201248853	214168091	168987597	127126901	165311048	164682984
680	O35379	Multidrug resistance-associated protein 1	1	Abcc1	Mus musculus	171 kDa	29	28	0.999999	45005290	48239823	38370780	65088525	49210768	47584633	58384278	65819401	51168895	46039156	48231972	43929397
681	Q80UZ0	FYVE, RhoGEF and PH domain-containing protein 5	1	Fgd5	Mus musculus	135 kDa	29	29	0.999998	138494900	147249832	123276287	170024254	109967959	113183001	135430121	144164941	115164013	106785886	127217494	123838925
682	Q5SV85	Synergin gamma	1	Synrg	Mus musculus	140 kDa	29	29	0.999998	41910200	43498836	38123393	50816958	37405932	34030831	52123306	47813667	39979105	32534117	38705617	36386078
683	Q9CZU3	Exosome RNA helicase MTR4	1	Mtrex	Mus musculus	118 kDa	29	29	0.999998	115924100	108891123	115060264	182640392	104673761	104534419	130985208	126701214	120990579	97644947	97014700	125589158
684	Q8C129	Leucyl-cystinyl aminopeptidase	1	Lnpep	Mus musculus	117 kDa	29	29	0.999998	64993300	175814018	44828341	126612705	135561664	126892089	123782016	146622318	162833457	122398474	106934700	146545145
685	Q8R0G9	Nuclear pore complex protein Nup133	1	Nup133	Mus musculus	129 kDa	29	29	0.999998	83113680	80910532	92657555	133791858	72644992	77411284	103631280	103764294	71719502	61911502	71949814	68974506
686	Q80X82	Symplekin	1	Sympk	Mus musculus	143 kDa	29	29	0.999998	62254860	61676464	68416338	89555494	62222277	69206951	81299152	82011007	59190338	48261662	55252779	55414324
687	Q8BML9	Glutamine--tRNA ligase	1	Qars1	Mus musculus	88 kDa	29	29	0.999998	332817600	270678328	317683819	415747739	292613823	312556296	388933830	347784913	326587239	280926702	312341090	278035392
688	Q80X98	RNA helicase	1	Dhx38	Mus musculus	141 kDa	29	29	0.999998	57123080	65260782	61986134	93196943	68640416	66431957	68169265	75858711	59971413	51942880	59050524	66164718
689	Q68FE6	Rho family-interacting cell polarization regulator 1	1	Ripor1	Mus musculus	132 kDa	29	29	0.999998	340369700	314010912	333271048	336740455	250732431	312604970	323308662	307771436	233997622	246243097	272115730	289363451
690	O55029	Coatomer subunit beta'	1	Copb2	Mus musculus	102 kDa	29	29	0.999998	440792000	430627002	398456508	447348960	382212247	384506391	473431567	432119980	406189385	377947613	415603607	391535600
691	Q8C863	E3 ubiquitin-protein ligase Itchy	1	Itch	Mus musculus	99 kDa	29	24	0.999997	53352380	64159477	57968202	84886388	61777761	62382168	72116162	61390972	59347697	51821662	55680729	54685156
692	P14824	Annexin A6	1	Anxa6	Mus musculus	76 kDa	29	28	0.999997	2807091000	2388265571	2473753384	3089685031	2334174139	2279279035	2459942524	2560426196	2367077235	2007334779	2239638848	2317859968
693	P59672	Ankyrin repeat and SAM domain-containing protein 1A	1	Anks1a	Mus musculus	125 kDa	29	28	0.999997	88144880	87334585	95025368	121174309	88373327	97232557	89664217	100435201	86996343	78813337	86833837	94187672
694	Q9R0I7	YLP motif-containing protein 1	1	Ylpm1	Mus musculus	155 kDa	29	29	0.999997	54570930	56557457	58918510	67088629	57485502	65076753	66000996	58203844	51506753	54164111	53951368	56530438
695	O70589	Peripheral plasma membrane protein CASK	1	Cask	Mus musculus	105 kDa	29	29	0.999997	247515500	220998937	247401348	368441271	243087094	241441712	279705201	305600220	202515223	203391315	249956561	215404881
696	P26043	Radixin	1	Rdx	Mus musculus	69 kDa	29	19	0.999997	1239745000	1494821790	1389667447	1354946033	1459468672	1430594548	1188250184	1131062042	1035466291	1065086266	1179154314	1178655806
697	Q80UM3	N-alpha-acetyltransferase 15, NatA auxiliary subunit	1	Naa15	Mus musculus	101 kDa	29	25	0.999997	138677800	143479294	146236983	147695097	125028825	137213770	154085813	169021883	108303759	126308849	120675891	103198787
698	Q9DBY8	Nuclear valosin-containing protein-like	1	Nvl	Mus musculus	94 kDa	29	29	0.999997	20750360	29446910	38496828	65526785	35467766	36682116	44963208	39374088	37720828	30617181	38078316	36852868
699	Q5NCJ1	Rap guanine nucleotide exchange factor (GEF) 6	1	Rapgef6	Mus musculus	180 kDa	29	26	0.999996	16505640	18514018	19931109	34948665	20661722	20399556	27520950	24875042	21346368	17363917	20060212	23718199
700	P70261	Paladin	1	Pald1	Mus musculus	97 kDa	29	29	0.999996	143569600	130614407	144604538	146567181	141272410	144225905	137177475	142444927	107824372	98378863	112905840	115815334
701	O88307	Sortilin-related receptor	1	Sorl1	Mus musculus	247 kDa	29	29	0.999995	1479796	2696339	1021926	7405018	3275707	3880678	9840535	27792630	8017705	3890580	4904087	3177709
702	Q8CI71	Syndetin	1	Vps50	Mus musculus	111 kDa	29	29	0.999993	42273070	39082230	54704652	56912947	38394468	51427825	64554075	53249433	38078441	39453150	33976208	34192696
703	Q9EPU4	Cleavage and polyadenylation specificity factor subunit 1	1	Cpsf1	Mus musculus	161 kDa	29	29	0.999993	80445780	83522103	79987097	113017713	82253982	84462716	97416754	115289551	84922077	67981200	82236759	83091178
704	Q61316	Heat shock 70 kDa protein 4	1	Hspa4	Mus musculus	94 kDa	29	28	0.999992	591914200	587528580	610233147	596253391	618459021	655434248	624717051	594966731	491020213	511405018	512250534	570848601
705	Q4LDD4	Arf-GAP with Rho-GAP domain, ANK repeat and PH domain-containing protein 1	1	Arap1	Mus musculus	162 kDa	29	29	0.999992	45470140	43010293	45661001	70130731	40003598	43926704	50327414	51764796	40139426	30079124	34225527	33812501
706	Q3U319	E3 ubiquitin-protein ligase BRE1B	1	Rnf40	Mus musculus	114 kDa	29	26	0.999992	46564310	47630049	49033904	68031721	46752890	48006237	42875837	57267823	54596429	38930760	47919176	60250727
707	Q91UZ1	1-phosphatidylinositol 4,5-bisphosphate phosphodiesterase	1	Plcb4	Mus musculus	135 kDa	29	28	0.999992	41586350	38895803	60045511	49048944	43878774	41399237	55295660	47193630	27036105	31997068	42348863	43904761
708	O35071	Kinesin-like protein KIF1C	1	Kif1c	Mus musculus	122 kDa	29	23	0.999992	47019180	56270052	37605315	78445783	53348053	57775141	59494006	66816845	76176808	71817485	74634942	21991719
709	Q8K1H1	Tudor domain-containing protein 7	1	Tdrd7	Mus musculus	122 kDa	29	29	0.999992	40555330	32149401	37945164	48093212	35102322	37894935	40952494	45001973	33523871	33622046	37035202	37494101
710	Q60751	Insulin-like growth factor 1 receptor	1	Igf1r	Mus musculus	156 kDa	29	24	0.999991	13687330	58639042	12114789	22436040	31718200	29644507	43540277	50421053	38915099	38839859	36670550	51804686
711	P26041	Moesin	1	Msn	Mus musculus	68 kDa	29	19	0.99999	4268607000	3634751537	3379982735	3056725664	3459577066	3317113894	2641204620	2458527365	3074307697	2932586359	2878401883	2968810782
712	Q61838	Pregnancy zone protein	1	Pzp	Mus musculus	166 kDa	29	28	0.999986	42604320	64994842	58997814	57909505	47954111	56702515	51760938	37550807	59729918	56690449	58448446	53950302
713	O55201	Transcription elongation factor SPT5	1	Supt5h	Mus musculus	121 kDa	29	29	0.999983	130614300	152742944	139560677	160474985	101853962	132334861	174640933	122569170	125000445	138590675	125674765	122901590
714	Q924C1	Exportin-5	1	Xpo5	Mus musculus	137 kDa	29	29	0.999982	81847850	75223923	81783821	101052762	79056033	83094353	92195122	98757744	85846995	61955227	72883734	69819344
715	Q80U87	Ubiquitin carboxyl-terminal hydrolase 8	1	Usp8	Mus musculus	123 kDa	29	29	0.999964	58587320	49929959	55222980	91117229	55190497	59309279	74636430	72358868	53817065	49128466	52895064	53715354
716	Q8VD04	GRIP1-associated protein 1	1	Gripap1	Mus musculus	93 kDa	29	29	0.999963	71452160	77120383	65583112	85927241	71093384	76322340	74150972	67148677	70810451	63757743	77741148	72359390
717	E9Q166	ATPase family, AAA domain-containing 2B	1	Atad2b	Mus musculus	165 kDa	29	27	0.999939	13048500	13540774	11280416	17541028	10278723	10729494	15804280	15038912	12937832	12582076	14795841	13522055
718	Q6EDY6	F-actin-uncapping protein LRRC16A	1	Carmil1	Mus musculus	152 kDa	29	29	0.999925	11128080	13006441	13221847	15169451	12427506	13038580	15255160	23827054	11612648	8800934	7878198	9314044
719	A2ABV5	Mediator of RNA polymerase II transcription subunit 14	1	Med14	Mus musculus	161 kDa	29	29	0.999887	30708180	30108696	32059282	34830180	29292890	28819509	24403608	29157146	24093108	14251542	13530568	14770807
720	B1AUH1	Receptor-type tyrosine-protein phosphatase U	1	Ptpru	Mus musculus	162 kDa	29	27	0.999866	13151210	17412714	13293962	13550216	14479257	15394591	15207601	11538615	15207859	17078244	13062193	14186410
721	P40201	Chromodomain-helicase-DNA-binding protein 1	1	Chd1	Mus musculus	196 kDa	29	23	0.999825	3722724	13382104	2527504	10766547	6645162	9145080	8224105	10645003	9324828	5424279	7368060	7760385
722	E9Q4Y4	Centrosomal protein 192	1	Cep192	Mus musculus	276 kDa	29	29	0.999797	20295590	3659040	4318023	85650117	4857528	3382242	8641957	6105313	2267938	4204911	3936754	4178565
723	Q61210	Rho guanine nucleotide exchange factor 1	1	Arhgef1	Mus musculus	103 kDa	28	28	1	217689800	199349999	216410570	277174317	208213900	192057336	247414140	248721481	206416858	191562491	214931166	207083095
724	Q3UMY5	Echinoderm microtubule-associated protein-like 4	1	Eml4	Mus musculus	110 kDa	28	27	1	122171100	107024983	107734372	111824147	85760208	95135567	108988717	139381040	89840932	94276909	104293541	103476993
725	O54865	Guanylate cyclase soluble subunit beta-1	1	Gucy1b1	Mus musculus	71 kDa	28	28	1	418922100	364808942	382452727	465864701	328156113	335567964	356435117	384975836	328531439	290772482	321372587	314947613
726	Q8K310	Matrin-3	1	Matr3	Mus musculus	95 kDa	28	28	1	352937700	375994343	340105267	392769221	319099369	349044542	346159001	321234426	363775276	332772265	361749587	360065839
727	Q6P9J5	KN motif and ankyrin repeat domain-containing protein 4	1	Kank4	Mus musculus	110 kDa	28	28	1	312550900	337583868	325388057	248300593	252590965	272359406	277447314	242640092	223483439	225457362	259475320	262393881
728	Q9Z315	U4/U6.U5 tri-snRNP-associated protein 1	1	Sart1	Mus musculus	91 kDa	28	28	1	78187180	76012660	66773044	51143000	70838510	64190692	54792170	54399059	67068227	79694117	73115124	69052404
729	P59808	SAM and SH3 domain-containing protein 1	1	Sash1	Mus musculus	136 kDa	28	28	1	136888800	124745719	108201247	124534734	116359860	126565629	133976565	120186139	102768481	116064966	130432875	128838072
730	Q3V3R1	Monofunctional C1-tetrahydrofolate synthase, mitochondrial	1	Mthfd1l	Mus musculus	106 kDa	28	27	1	65232800	71911362	75554139	99322296	71255851	79271369	82829416	87334210	63245883	62690548	74728991	73831313
731	Q8BJ71	Nuclear pore complex protein Nup93	1	Nup93	Mus musculus	93 kDa	28	28	1	210171900	192631166	226976475	246915224	208872833	206137164	241534335	233851301	194745359	189698830	203500871	200661159
732	Q02053	Ubiquitin-like modifier-activating enzyme 1	1	Uba1	Mus musculus	118 kDa	28	28	1	1643396000	1405501273	1614877068	2118055971	1651545278	1687642334	1860076390	1739538927	1434959119	1312952066	1312900718	1506858759
733	Q8C0D5	Elongation factor-like GTPase 1	1	Efl1	Mus musculus	126 kDa	28	28	1	107875700	92014755	119562453	156809633	102053019	106638706	120650769	123625260	88271409	82227837	88608163	88536320
734	Q6P9Q4	FH1/FH2 domain-containing protein 1	1	Fhod1	Mus musculus	130 kDa	28	28	0.999999	315411500	279613042	313597212	414692860	282449469	303925375	307314255	353758157	255998086	263607354	304347762	288102307
735	Q8CBA2	Schlafen family member 5	1	Slfn5	Mus musculus	101 kDa	28	28	0.999999	259909800	273912569	265846043	365432583	244835634	247003891	280925256	258707983	247293400	236061341	272795998	281437816
736	Q9WUU9	Germinal-center associated nuclear protein	1	Mcm3ap	Mus musculus	217 kDa	28	28	0.999999	25103650	25989138	26589184	35299671	25607366	27779289	31231760	35044937	23770945	21838474	21427591	29479354
737	E9PYG6	RAS p21 protein activator 1	1	Rasa1	Mus musculus	115 kDa	28	28	0.999999	60950190	56273148	70745929	87919560	66265253	71264173	70144020	78996036	60094609	48479457	56993994	59746909
738	Q9EQH3	Vacuolar protein sorting-associated protein 35	1	Vps35	Mus musculus	92 kDa	28	28	0.999999	710812600	714318120	818481167	969374059	717859773	746637284	897623374	783800535	633565275	620531200	696457800	645447521
739	P70399	TP53-binding protein 1	1	Tp53bp1	Mus musculus	213 kDa	28	28	0.999999	45559590	43531947	47887856	68944444	41684280	42236872	52337268	54296959	40506358	38313725	43947059	42131302
740	Q3THK7	GMP synthase [glutamine-hydrolyzing]	1	Gmps	Mus musculus	77 kDa	28	28	0.999999	209599900	201147610	220510666	257852021	217656184	226673557	242248224	254506135	205415765	193566812	200190444	215690270
741	P26231	Catenin alpha-1	1	Ctnna1	Mus musculus	100 kDa	28	21	0.999999	588830100	610233545	606649764	739348186	579893481	558701456	651790988	689994782	626521874	558341050	596557323	611911418
742	Q04857	Collagen alpha-1(VI) chain	1	Col6a1	Mus musculus	108 kDa	28	28	0.999999	1187143000	1501992121	1851297332	4528501831	1482375398	2120068964	2381128843	2830459948	2304955056	1518788848	2752069225	2218977749
743	Q9R1Z8	Vinexin	1	Sorbs3	Mus musculus	82 kDa	28	27	0.999999	579741200	597077683	584243582	492054251	535146036	554465351	451415847	411590354	478304939	551480718	584174598	522173835
744	G5E829	Plasma membrane calcium-transporting ATPase 1	1	Atp2b1	Mus musculus	135 kDa	28	17	0.999998	165463900	176622849	223504398	317472687	193455282	222990038	193219213	229629731	171731915	197998652	194532926	193883656
745	Q9QZK2	Breast cancer anti-estrogen resistance protein 3 homolog	1	Bcar3	Mus musculus	92 kDa	28	28	0.999998	63340300	63854896	69161027	88249469	65234821	66099170	68361744	78803034	62018495	60889241	75108525	70817685
746	Q80UG5	Septin-9	1	Septin9	Mus musculus	66 kDa	28	28	0.999998	554838200	457798534	468696573	558077809	448995851	426223639	380000260	436827330	420097722	411201394	429918268	401768573
747	Q91ZA3	Propionyl-CoA carboxylase alpha chain, mitochondrial	1	Pcca	Mus musculus	80 kDa	28	28	0.999998	152789800	159738454	228941790	460734221	296898002	270680420	491309554	566371987	362883314	272514401	247195161	241155016
748	Q3UJB9	Enhancer of mRNA-decapping protein 4	1	Edc4	Mus musculus	152 kDa	28	28	0.999998	88057820	89228807	97160471	142007548	89965187	97012899	116119357	117042781	92548198	86591864	92714990	98834626
749	Q3TDD9	Protein phosphatase 1 regulatory subunit 21	1	Ppp1r21	Mus musculus	88 kDa	28	28	0.999997	58855080	49362524	50853382	62892866	54623996	52134221	45612899	51875458	49170643	39992254	49216338	42220960
750	Q3UDE2	Tubulin--tyrosine ligase-like protein 12	1	Ttll12	Mus musculus	74 kDa	28	28	0.999997	141844500	113133964	106288999	137718232	106472259	98597023	117693293	121966941	102463597	95151890	105151772	93478873
751	B2RXQ2	Ppfia1 protein	1	Ppfia1	Mus musculus	143 kDa	28	22	0.999997	59592070	57527512	51719644	69613126	47056585	58393682	62904088	66956779	48704474	44881279	47112116	55927089
752	P18654	Ribosomal protein S6 kinase alpha-3	1	Rps6ka3	Mus musculus	84 kDa	28	20	0.999996	278774100	225408118	240446613	250194313	246436538	232879948	197615384	227027036	170588645	199500837	203254843	184815169
753	Q8R1B4	Eukaryotic translation initiation factor 3 subunit C	1	Eif3c	Mus musculus	106 kDa	28	28	0.999996	488698600	543162057	368381306	369222097	343768415	356848076	467535492	449061729	343784742	383088031	382309245	366357801
754	Q6P4S6	Serine/threonine-protein kinase SIK3	1	Sik3	Mus musculus	146 kDa	28	28	0.999996	40880660	37145816	46212519	56922699	37380599	47237426	57235520	46456093	41967272	39511672	42590125	37097023
755	A2A791	Zinc finger MYM-type protein 4	1	Zmym4	Mus musculus	172 kDa	28	28	0.999996	26428750	28330588	22699820	29363740	18554551	22692630	35365219	32419802	21244566	19669121	23223897	23002962
756	P11103	Poly [ADP-ribose] polymerase 1	1	Parp1	Mus musculus	113 kDa	28	28	0.999995	122346100	119939369	124516573	174382125	118945373	119169735	149538060	175253262	128828605	114995074	126472640	129446924
757	Q8BKC5	Importin-5	1	Ipo5	Mus musculus	124 kDa	28	26	0.999994	140536800	149576442	120450484	140005186	122199379	120941592	147179798	195966352	105893499	165355669	185404409	134635233
758	Q80YQ2	Mediator of RNA polymerase II transcription subunit 23	1	Med23	Mus musculus	156 kDa	28	28	0.999994	25133600	22444103	21631437	40040917	24749031	27589342	30161512	37127067	25192321	20729885	23426595	25007570
759	P26040	Ezrin	1	Ezr	Mus musculus	69 kDa	28	18	0.999994	1086610000	1348993502	1259075850	1178786217	1534537855	1451010540	1196363927	1139840842	1268966518	1092111302	1242277397	1238544146
760	P20029	Endoplasmic reticulum chaperone BiP	1	Hspa5	Mus musculus	72 kDa	28	25	0.999993	3726388000	3523671550	3487994728	2834184370	3424145459	3253185912	2848942917	2590883418	3156174414	3266737853	3233446664	3202872705
761	E9Q6H8	Pleckstrin homology domain-containing, family A member 5	1	Plekha5	Mus musculus	144 kDa	28	28	0.999992	130153300	130509100	133257305	174160941	130472553	140687084	142920207	139308835	116201664	120081810	132558945	142911157
762	A2AKG8	Focadhesin	1	Focad	Mus musculus	199 kDa	28	28	0.99999	7722116	7662780	9209206	16032161	8481760	12395486	12506068	12625903	8668932	6335586	12906670	9088701
763	Q9EPE9	Endoplasmic reticulum transmembrane helix translocase	1	Atp13a1	Mus musculus	132 kDa	28	28	0.99999	70991730	69949036	88568849	131199644	81632114	94988797	104546057	123526197	90616784	63198921	81632049	72839566
764	Q61982	Neurogenic locus notch homolog protein 3	1	Notch3	Mus musculus	244 kDa	28	26	0.999989	20473090	19987022	23692946	16039058	25444450	20328029	19427627	21972783	19199681	16735690	16464827	19863566
765	Q3U0J8	TBC1 domain family member 2B	1	Tbc1d2b	Mus musculus	110 kDa	28	28	0.999989	91811140	84926105	111735519	106198098	92779387	94852309	80622737	103152723	74926000	68609873	80233327	75117517
766	P42567	Epidermal growth factor receptor substrate 15	1	Eps15	Mus musculus	98 kDa	28	27	0.999988	316137500	261228222	270144923	360680316	222753564	238358957	287599671	301691604	258891965	233860811	245448616	264439195
767	E9Q7D5	Rho guanine nucleotide exchange factor 5	1	Arhgef5	Mus musculus	177 kDa	28	27	0.999988	24225440	20512886	21979178	30205502	22937234	23236169	33876844	26268913	23147121	21066599	24511948	24848660
768	Q8BWW9	Serine/threonine-protein kinase N2	1	Pkn2	Mus musculus	112 kDa	28	28	0.999981	115264600	105641303	107462648	124776418	105624605	97597990	137880515	144576764	120978873	107282012	110672315	119979775
769	P70392	Ras-specific guanine nucleotide-releasing factor 2	1	Rasgrf2	Mus musculus	136 kDa	28	27	0.99998	18854040	16683582	17628811	24698785	13481763	16179911	27175044	19178702	17857011	12365499	17576673	16863421
770	P42932	T-complex protein 1 subunit theta	1	Cct8	Mus musculus	60 kDa	28	28	0.99998	1099246000	928146233	1051983870	1270929194	932676003	969767459	1030166386	1063829482	921650666	834559303	918739161	893509495
771	Q8BYA0	Tubulin-specific chaperone D	1	Tbcd	Mus musculus	133 kDa	28	28	0.999979	100076400	80391975	96083752	156303275	100613532	104048916	110405646	116334029	99102037	89053086	95970514	89445185
772	Q9ER64	Oxysterol-binding protein-related protein 5	1	Osbpl5	Mus musculus	99 kDa	28	25	0.999974	42807210	42663806	35300554	46564078	33689244	33331774	38357928	35903802	32583790	31394034	33805925	36795132
773	Q3UHC2	Leucine-rich repeat serine/threonine-protein kinase 1	1	Lrrk1	Mus musculus	225 kDa	28	28	0.999968	13552270	11207991	9957239	10793238	7887076	9090162	12000225	10876306	9547350	8286673	8930122	8094908
774	Q9QZ05	eIF-2-alpha kinase GCN2	1	Eif2ak4	Mus musculus	186 kDa	28	28	0.999961	8605712	11750755	9032334	16948428	9695194	11543771	9990476	11266246	10803408	8212307	9231731	9177563
775	Q920I9	WD repeat-containing protein 7	1	Wdr7	Mus musculus	163 kDa	28	28	0.999954	43563660	45875862	47269659	58066002	42022454	45988925	56202717	51668723	42533298	38299683	42970496	42780219
776	A2RSQ0	DENN domain-containing protein 5B	1	Dennd5b	Mus musculus	145 kDa	28	26	0.99992	29178830	33686920	33847920	44141939	25215926	32317118	33533093	31418621	29430679	25596584	30811443	31273295
777	Q8K4E0	Alstrom syndrome protein 1 homolog	1	Alms1	Mus musculus	360 kDa	28	28	0.99941	3951510	3164485	2175185	4331933	1989762	2092767	3911238	6953223	1814398	1890269	4001569	2863744
778	Q61391	Neprilysin	1	Mme	Mus musculus	86 kDa	27	27	1	595447100	826805847	293800116	461576713	632047066	600138513	445339943	401861923	666787116	709945194	631382098	796988005
779	D3YUP5	Exocyst complex component 3-like 2	1	Exoc3l2	Mus musculus	87 kDa	27	27	1	1293916000	1128265228	1287400111	1721533506	1186414888	1216233689	1385473510	1470579494	1175312327	1100392526	1360219528	1281631076
780	Q5SUR0	Phosphoribosylformylglycinamidine synthase	1	Pfas	Mus musculus	145 kDa	27	27	1	124870600	122869621	122308774	177839738	113251595	122913206	175453927	193378384	125779133	118884578	118371011	125056629
781	Q8JZQ9	Eukaryotic translation initiation factor 3 subunit B	1	Eif3b	Mus musculus	91 kDa	27	27	1	462492700	508626835	456582471	414767557	437752141	514467472	385749261	449600446	410945344	443525131	446089375	449497091
782	Q9Z280	Phospholipase D1	1	Pld1	Mus musculus	124 kDa	27	26	1	75971640	88092410	85588202	138227910	78970234	83778203	86663140	76283833	59782665	55173572	76825420	69817960
783	P48722	Heat shock 70 kDa protein 4L	1	Hspa4l	Mus musculus	94 kDa	27	26	1	111457300	126372750	131952237	165092716	122122202	112192758	137793947	139203609	112896471	98749354	94272009	101344713
784	P24527	Leukotriene A-4 hydrolase	1	Lta4h	Mus musculus	69 kDa	27	27	1	1343636000	1254426378	1357649384	1422859991	1210884963	1158378016	1332644375	1434925186	1071719236	1020562403	1186286026	1143501433
785	O35488	Very long-chain acyl-CoA synthetase	1	Slc27a2	Mus musculus	70 kDa	27	27	0.999999	143468100	189891117	410617702	717561324	302421319	457676421	712038503	712036500	491325457	417895729	621222839	538415977
786	Q3U0S6	Ras-interacting protein 1	1	Rasip1	Mus musculus	104 kDa	27	27	0.999999	376356700	330760320	406131264	535937052	362808715	382500448	391440010	422199131	343762772	286807857	338544352	323177501
787	P35918	Vascular endothelial growth factor receptor 2	1	Kdr	Mus musculus	150 kDa	27	26	0.999999	30204960	108382732	25447741	80616203	83859658	79744342	66781765	81273321	91296696	78048820	84137559	99206202
788	Q9JLQ0	CD2-associated protein	1	Cd2ap	Mus musculus	70 kDa	27	27	0.999999	783729100	783454332	791532974	757740761	839154735	793717036	757014516	616661890	792985938	783061573	756779623	823622689
789	Q00519	Xanthine dehydrogenase/oxidase	1	Xdh	Mus musculus	147 kDa	27	26	0.999999	170864100	130570233	189329746	228295240	142368047	135685949	141480386	131466431	154675599	138252669	181984270	131889514
790	P98203	Armadillo repeat protein deleted in velo-cardio-facial syndrome homolog	1	Arvcf	Mus musculus	105 kDa	27	27	0.999999	247201000	233941128	236903132	323706267	269887291	269207991	250329142	231977859	223707285	219088689	221557754	254720407
791	Q8VI75	Importin-4	1	Ipo4	Mus musculus	119 kDa	27	27	0.999999	61112750	55151029	69022354	107591850	71045312	78516464	78715208	93364932	70381434	58158931	64839950	68336708
792	Q8BL99	Protein dopey-1	1	Dop1a	Mus musculus	269 kDa	27	26	0.999999	12721660	14104156	11813089	27019162	10013746	12025235	16400678	18618576	11528737	10067466	8836130	14785882
793	Q9CSH3	Exosome complex exonuclease RRP44	1	Dis3	Mus musculus	109 kDa	27	27	0.999999	48638190	47959557	54725920	67424771	43767195	51381886	54650921	68423978	41399175	40904407	47230617	45054701
794	Q9ET54	Palladin	1	Palld	Mus musculus	152 kDa	27	27	0.999998	1430921000	1394370103	1302382100	1234039137	1092456313	1101545588	1376058780	1360769881	1208333644	1275382417	1298667377	1445051098
795	Q3U487	E3 ubiquitin-protein ligase HECTD3	1	Hectd3	Mus musculus	97 kDa	27	27	0.999998	51296960	51080387	54126616	61167496	51209185	52274764	56098835	65327848	47716203	44381254	51314947	53025021
796	Q9QUR6	Prolyl endopeptidase	1	Prep	Mus musculus	81 kDa	27	27	0.999998	191932600	163814756	195334577	247882210	187335825	192075081	213712418	202734696	169875327	145296867	207544964	170682462
797	Q6ZQ58	La-related protein 1	1	Larp1	Mus musculus	121 kDa	27	27	0.999998	90883320	84362359	84160034	118707835	65875045	85142586	98867987	102910417	64587707	84079885	84566364	87673837
798	Q62077	1-phosphatidylinositol 4,5-bisphosphate phosphodiesterase gamma-1	1	Plcg1	Mus musculus	150 kDa	27	27	0.999997	83218050	77615286	92460628	133018501	85871770	83954576	128902500	103757482	95233448	89614101	95422239	103969198
799	Q8BMI0	F-box only protein 38	1	Fbxo38	Mus musculus	134 kDa	27	27	0.999997	34027630	35690334	37832178	51226402	33370355	38058008	37693734	40018434	27282443	26526197	31660837	34914492
800	Q922B9	Protein ITPRID2	1	Itprid2	Mus musculus	137 kDa	27	27	0.999997	143203100	134677397	134377481	175700516	140586345	149696207	142663108	154046606	118651272	111369755	133705791	131378186
801	Q8R502	Volume-regulated anion channel subunit LRRC8C	1	Lrrc8c	Mus musculus	92 kDa	27	24	0.999997	122980500	172608371	100640140	135239225	105627189	131725723	95504295	130417218	126111571	113393810	122317144	107346527
802	P34152	Focal adhesion kinase 1	1	Ptk2	Mus musculus	119 kDa	27	27	0.999997	328971700	296843036	333167172	462125400	288757131	329912003	333596470	389276423	340044914	279017805	283263520	312261863
803	Q80U93	Nuclear pore complex protein Nup214	1	Nup214	Mus musculus	213 kDa	27	27	0.999997	95465720	103795278	103280001	137914102	103741092	96421838	117185999	120150264	100958265	88698269	99197177	103434678
804	P56960	Exosome component 10	1	Exosc10	Mus musculus	101 kDa	27	27	0.999997	51798690	50445341	54437726	78175117	52198341	57814868	56765889	61399601	50296004	48176105	56715889	59017853
805	P35441	Thrombospondin-1	1	Thbs1	Mus musculus	130 kDa	27	27	0.999996	22546410	25878861	17057302	15607877	19260625	36545279	26600017	26362734	18189772	14213852	14312208	25024600
806	Q9D0R2	Threonine--tRNA ligase 1, cytoplasmic	1	Tars1	Mus musculus	83 kDa	27	25	0.999995	214184300	202800573	208961579	317079701	212931597	208485737	245540350	247557570	211531367	175517691	225170616	208285310
807	Q9Z2X8	Kelch-like ECH-associated protein 1	1	Keap1	Mus musculus	70 kDa	27	27	0.999995	56692700	68398502	53566149	66513608	48732331	55195856	59277790	75665061	41359061	47025626	64980064	55912725
808	P28271	Cytoplasmic aconitate hydratase	1	Aco1	Mus musculus	98 kDa	27	27	0.999995	335318400	327727424	347257252	427974127	341860871	346269506	383601187	517023152	374865641	371720169	357999845	327942227
809	Q921M4	Golgin subfamily A member 2	1	Golga2	Mus musculus	113 kDa	27	27	0.999995	130011600	133229034	118800107	143634684	108113215	116625717	122114328	105077027	105174869	102134691	130679467	121308849
810	Q501J6	Probable ATP-dependent RNA helicase DDX17	1	Ddx17	Mus musculus	72 kDa	27	19	0.999995	510454800	539608641	486006068	520834604	424363154	486606082	447797381	487705384	399715953	427260163	451081667	425650182
811	G3X9Z4	PCF11 cleavage and polyadenylation factor subunit	1	Pcf11	Mus musculus	173 kDa	27	27	0.999994	20730660	25259740	21930123	30236227	22815061	23310044	23700722	22562283	22412202	15898870	13527419	16649215
812	P01132	Pro-epidermal growth factor	1	Egf	Mus musculus	133 kDa	27	27	0.999994	23735900	38786877	24413121	41216538	37515090	42394323	55047782	72077702	45409744	34841133	55257329	39180697
813	Q9DBR7	Protein phosphatase 1 regulatory subunit 12A	1	Ppp1r12a	Mus musculus	115 kDa	27	26	0.999993	613026700	603905471	492182625	466030444	531246018	468646959	461331814	398667833	547951436	601782921	546763943	548458835
814	Q9JLV5	Cullin-3	1	Cul3	Mus musculus	89 kDa	27	27	0.999993	205178500	217385669	184878606	216058810	164176035	171378402	216097375	201506170	183132747	193042586	202216674	232229742
815	Q3UQ28	Peroxidasin homolog	1	Pxdn	Mus musculus	165 kDa	27	27	0.999993	15812160	20191582	13308445	19080081	14057446	17770976	18340432	21391450	18133226	19019041	17048018	19622197
816	P97496	SWI/SNF complex subunit SMARCC1	1	Smarcc1	Mus musculus	123 kDa	27	18	0.999992	28217720	28465249	25009097	29890466	22948217	26289248	28075811	22605152	18629387	24603739	26684281	26269216
817	P21447	ATP-dependent translocase ABCB1	1	Abcb1a	Mus musculus	141 kDa	27	27	0.999992	36386660	48859004	16248567	59353494	32717900	34285523	35940682	47369719	53985202	30991886	33631666	41127120
818	Q61510	E3 ubiquitin/ISG15 ligase TRIM25	1	Trim25	Mus musculus	72 kDa	27	27	0.999992	168340500	164736783	149059878	200239193	141788961	148622213	161787071	155071557	168281483	129654392	140517395	154856634
819	P56399	Ubiquitin carboxyl-terminal hydrolase 5	1	Usp5	Mus musculus	96 kDa	27	27	0.999992	538935600	517720594	548873715	766054054	598848077	562546173	567465119	552896412	491846804	435932750	499633532	463174371
820	Q9R0Z9	Rho GTPase-activating protein 7	1	Dlc1	Mus musculus	123 kDa	27	26	0.999991	89670300	101111432	100538607	127988612	79887761	93743405	90025212	103329311	73279310	57834179	76915389	72500232
821	Q9ERA6	Tuftelin-interacting protein 11	1	Tfip11	Mus musculus	96 kDa	27	27	0.99999	58056160	66868101	54940125	42614871	56760607	61013042	60981514	44970658	48964202	47342525	45892025	52722620
822	Q9D5V5	Cullin-5	1	Cul5	Mus musculus	91 kDa	27	27	0.99999	163137600	135653951	148726119	202150010	142706729	153740183	140128612	151663446	150984844	126507007	131790119	141676059
823	B2RWS6	Histone acetyltransferase p300	1	Ep300	Mus musculus	263 kDa	27	14	0.99999	7396190	11203396	9109134	11921668	7474613	8952977	11936267	9087330	6158834	6530373	6196425	7031068
824	Q3UIL6	Pleckstrin homology domain-containing family A member 7	1	Plekha7	Mus musculus	127 kDa	27	27	0.999988	17826620	19222887	23942579	26606630	24125432	24127952	38449342	51333238	28501773	29366551	26852985	26149246
825	Q5F2E8	Serine/threonine-protein kinase TAO1	1	Taok1	Mus musculus	116 kDa	27	21	0.999988	65498120	64468062	64724192	80241958	56295057	60102079	66440585	60178691	62497188	56146821	64464439	58869846
826	A2A5Z6	E3 ubiquitin-protein ligase SMURF2	1	Smurf2	Mus musculus	86 kDa	27	20	0.999988	29492550	31905391	29767905	36335295	27093418	28659148	25894757	28470795	27792553	23622490	23871720	25613835
827	Q9JHR7	Insulin-degrading enzyme	1	Ide	Mus musculus	118 kDa	27	27	0.999986	158136400	139577321	169051801	256207870	162426807	169796186	196586145	211590502	165421461	149736340	161403742	153036568
828	P18653	Ribosomal protein S6 kinase alpha-1	1	Rps6ka1	Mus musculus	82 kDa	27	19	0.999986	30735070	25765597	24011471	27964453	26044630	25042530	30257167	35264867	25838025	27092694	28421774	25359365
829	Q8CI04	Conserved oligomeric Golgi complex subunit 3	1	Cog3	Mus musculus	93 kDa	27	27	0.999985	53933750	46133824	40768915	73519225	40598695	44179671	61650357	48299777	45023993	39471082	50429716	42391899
830	Q9ES28	Rho guanine nucleotide exchange factor 7	1	Arhgef7	Mus musculus	97 kDa	27	24	0.999985	126931700	120444802	140414944	141277266	128939093	131078856	125004395	132559045	131998374	108621853	114326730	135752991
831	Q91VS8	FERM, ARHGEF and pleckstrin domain-containing protein 2	1	Farp2	Mus musculus	121 kDa	27	27	0.999985	43474260	44864019	50257624	65573064	48112427	49365669	53222722	51257485	43640425	40778398	50946290	44655641
832	Q80W68	Kin of IRRE-like protein 1	1	Kirrel1	Mus musculus	87 kDa	27	27	0.999984	1492600000	1718832522	1176290430	957123021	1200276584	1392294146	1038162498	960416483	1117379830	1304125095	1256278530	1383175941
833	Q69ZW3	EH domain-binding protein 1	1	Ehbp1	Mus musculus	139 kDa	27	26	0.999984	20923040	22490653	24178593	27169359	23527431	24014839	20004225	20342457	22439458	19516751	23991162	20961386
834	Q6PAL7	AT-hook DNA-binding motif-containing protein 1	1	Ahdc1	Mus musculus	168 kDa	27	27	0.999982	15854740	18964984	20857677	28365381	19830743	21394592	17098189	25974772	15872130	14331870	16250086	14870719
835	Q6PAJ1	Breakpoint cluster region protein	1	Bcr	Mus musculus	143 kDa	27	26	0.999981	24647550	31031314	27583360	31924764	24910009	28963526	28109001	38133982	25729371	23387234	28639486	27364761
836	Q8C0M0	GATOR complex protein WDR59	1	Wdr59	Mus musculus	112 kDa	27	27	0.999981	16741300	13534759	18888234	21769947	18532724	17836135	19030675	16336140	14437860	14910443	17796537	16359110
837	Q9R117	Non-receptor tyrosine-protein kinase TYK2	1	Tyk2	Mus musculus	133 kDa	27	26	0.999979	24837380	24381986	25685443	43908854	23541514	28262702	26859982	25206666	22859047	12547642	22203966	21103336
838	Q01705	Neurogenic locus notch homolog protein 1	1	Notch1	Mus musculus	271 kDa	27	24	0.999978	10798490	12110780	12557253	12430425	13191256	10656847	9443434	9497674	10705631	11505322	11451917	11784161
839	Q7TSJ6	Serine/threonine-protein kinase LATS2	1	Lats2	Mus musculus	115 kDa	27	23	0.999969	30258700	30148127	25802008	46412328	24331458	28364919	27608962	35811129	22716681	22243407	23918999	30310554
840	P54276	DNA mismatch repair protein Msh6	1	Msh6	Mus musculus	151 kDa	27	27	0.999961	20848560	25829462	41770410	56647617	33328174	39813447	38016762	39308734	27361969	18700299	30385693	29317414
841	Q60592	Microtubule-associated serine/threonine-protein kinase 2	1	Mast2	Mus musculus	191 kDa	27	24	0.999938	9633238	8966918	9576962	13350444	8451993	9266319	9731434	8497765	8655684	7243669	8270291	7130071
842	Q91V24	ATP-binding cassette sub-family A member 7	1	Abca7	Mus musculus	237 kDa	27	24	0.999931	15972340	23453057	19188560	26907665	14788154	22461678	21960673	22891306	22825209	18599205	23016122	21891547
843	Q6ZQB6	Inositol hexakisphosphate and diphosphoinositol-pentakisphosphate kinase 2	1	Ppip5k2	Mus musculus	128 kDa	27	24	0.999904	22314180	25188569	21163464	22403199	17294328	17703445	27125681	26555048	18940673	13509521	21324234	21463525
844	E9PUP1	Synapse defective 1, Rho GTPase, homolog 2 (C. elegans)	1	Syde2	Mus musculus	145 kDa	27	27	0.999828	29199400	33038031	28161025	36501553	33190471	31618633	34455619	26124580	31495104	31501380	26068957	33463302
845	Q8VHX6	Filamin-C	1	Flnc	Mus musculus	291 kDa	27	18	0.999809	950526900	896360130	650799214	456924705	636537625	751737260	935521082	913934641	752545473	576454492	719709101	665161661
846	B2KF50	UHRF1 (ICBP90)-binding protein 1	1	Uhrf1bp1	Mus musculus	157 kDa	27	27	0.999718	10395360	15314376	9744682	16492042	10741880	11571889	17949375	17094229	15505873	13568741	12509518	14823801
847	G3X8Q1	Calcineurin-binding protein 1	1	Cabin1	Mus musculus	243 kDa	27	27	0.999691	5190213	7452261	8223801	12988897	9650558	7845692	8490416	9155708	7219749	4830269	4669904	5501693
848	Q91YD6	Villin-like protein	1	Vill	Mus musculus	97 kDa	26	26	1	87569960	99095713	92024690	125515664	77805345	94749652	111843847	115445639	70457511	73594931	71014296	77795627
849	Q65Z40	Wings apart-like protein homolog	1	Wapl	Mus musculus	134 kDa	26	26	1	30780690	31800192	31414211	38761666	30542786	28784475	36579012	36219922	31475952	27021901	30829380	32046207
850	Q9JKR6	Hypoxia up-regulated protein 1	1	Hyou1	Mus musculus	111 kDa	26	26	1	578070800	691373060	536642248	442636116	506084796	534881970	441512277	408398794	526892277	513582646	513889812	522415870
851	Q9ERL9	Guanylate cyclase soluble subunit alpha-1	1	Gucy1a1	Mus musculus	78 kDa	26	26	1	324123600	277847772	294110612	280929387	310437725	288453718	293750098	346865903	266616088	218082630	226412132	266033927
852	P07724	Albumin	1	Alb	Mus musculus	69 kDa	26	26	1	411777100	509965553	545810032	105493545	307410857	295438075	338848039	239768234	355251845	407302064	391542961	356053524
853	Q02257	Junction plakoglobin	1	Jup	Mus musculus	82 kDa	26	23	1	444573400	355593804	397373893	450455998	372143761	351460364	456443564	467953472	407897492	332832200	366809850	398614674
854	Q922D8	C-1-tetrahydrofolate synthase, cytoplasmic	1	Mthfd1	Mus musculus	101 kDa	26	25	1	211367800	208967728	275259381	439291543	302460510	308829160	395062562	515433860	344424765	262523088	255014568	247752442
855	Q60710	Deoxynucleoside triphosphate triphosphohydrolase SAMHD1	1	Samhd1	Mus musculus	76 kDa	26	26	1	742478100	741789304	830531862	919060230	674159471	729184891	766446857	832907194	734996894	672195335	722074054	789426851
856	Q6P9Q6	FK506-binding protein 15	1	Fkbp15	Mus musculus	133 kDa	26	25	1	93223380	96366826	86992460	116564629	83113609	91411997	90050147	96324436	90558347	78422997	84967784	81845913
857	F8VPU2	FERM, ARHGEF and pleckstrin domain-containing protein 1	1	Farp1	Mus musculus	119 kDa	26	26	1	381921400	313436358	346246041	583785983	404717153	369417995	399950671	406003243	344545782	349996350	391882718	362045560
858	P17563	Methanethiol oxidase	1	Selenbp1	Mus musculus	53 kDa	26	26	1	708175000	667758789	726524005	973799405	796239122	677110722	1013114777	1415596514	959968287	906779017	691435142	652299617
859	Q7TSH2	Phosphorylase b kinase regulatory subunit beta	1	Phkb	Mus musculus	124 kDa	26	26	0.999999	62456620	38554423	41386797	108947008	63433851	60806328	81027896	62564232	54158317	56848959	66154334	59422745
860	Q5SW19	Clustered mitochondria protein homolog	1	Cluh	Mus musculus	148 kDa	26	26	0.999999	59205650	48930303	53148797	78906461	57281052	56724440	90250683	106681954	66113010	56545363	61216135	56348994
861	Q9DBT9	Dimethylglycine dehydrogenase, mitochondrial	1	Dmgdh	Mus musculus	97 kDa	26	26	0.999999	7175050	8736336	17183092	37166243	9404617	17892231	64775025	88896255	28875504	29851746	46728840	30621202
862	Q8BJS4	SUN domain-containing protein 2	1	Sun2	Mus musculus	82 kDa	26	26	0.999999	194981900	187832901	211290782	206002518	205668699	213093079	202395793	182802628	243007823	207169639	192874845	233776016
863	Q99KC8	von Willebrand factor A domain-containing protein 5A	1	Vwa5a	Mus musculus	87 kDa	26	26	0.999999	602604200	582201217	629819746	726667893	548541827	560751679	624001401	633983154	581209835	510092789	573778712	590732174
864	Q9Z1X4	Interleukin enhancer-binding factor 3	1	Ilf3	Mus musculus	96 kDa	26	22	0.999999	297543100	361565333	335392096	305058977	285465484	318345760	355357417	374030426	300786528	303751273	305726253	293723112
865	Q05BC3	Echinoderm microtubule-associated protein-like 1	1	Eml1	Mus musculus	90 kDa	26	25	0.999999	501798200	616243430	527568242	598472953	522994291	458754063	471994916	511007092	450477819	411235747	494338334	479831962
866	O35350	Calpain-1 catalytic subunit	1	Capn1	Mus musculus	82 kDa	26	26	0.999999	381250200	325028394	309622398	401329925	334925113	311869295	377882544	398309012	289339594	315427417	317178640	316028335
867	Q8C033	Rho guanine nucleotide exchange factor 10	1	Arhgef10	Mus musculus	148 kDa	26	25	0.999999	28933250	29154831	31333672	41308415	28407509	32645320	40034519	36882153	32002917	28191238	31916811	31800883
868	O08532	Voltage-dependent calcium channel subunit alpha-2/delta-1	1	Cacna2d1	Mus musculus	125 kDa	26	26	0.999999	156401000	292420346	69199233	191607610	220851618	218695972	175205563	182135460	234457920	211313012	193416915	232923830
869	Q8BMQ2	General transcription factor 3C polypeptide 4	1	Gtf3c4	Mus musculus	92 kDa	26	26	0.999999	53552210	61040176	53053588	70763982	48312846	50675225	57647420	61416792	48972693	41676809	49756688	51499239
870	P23249	Putative helicase MOV-10	1	Mov10	Mus musculus	114 kDa	26	26	0.999998	34347030	37871142	38050050	58210714	35110384	37029513	50880408	44018743	37542994	39104733	34929946	45798597
871	Q8CGY8	UDP-N-acetylglucosamine--peptide N-acetylglucosaminyltransferase 110 kDa subunit	1	Ogt	Mus musculus	117 kDa	26	26	0.999998	75114260	69151347	72440998	108393176	71129371	74527356	89660625	89079719	68478735	56205294	66860962	61916235
872	Q68FL6	Methionine--tRNA ligase, cytoplasmic	1	Mars1	Mus musculus	101 kDa	26	26	0.999998	204501100	170361036	141465008	187153465	150075315	152738082	217154859	192896172	150336717	153319186	182963118	176601636
873	Q64737	Trifunctional purine biosynthetic protein adenosine-3	1	Gart	Mus musculus	108 kDa	26	26	0.999998	118902400	108352757	125838200	159619877	103941097	101194857	130276673	103612423	99193701	75895174	77257327	89097578
874	O88879	Apoptotic protease-activating factor 1	1	Apaf1	Mus musculus	141 kDa	26	26	0.999998	48801980	42167829	27568853	31925710	24636729	26665626	26109706	33782832	24189805	20632560	25455325	24525888
875	F2Z3U3	Ras association (RalGDS/AF-6) and pleckstrin homology domains 1	1	Raph1	Mus musculus	137 kDa	26	25	0.999998	96098280	89202845	111197483	102942664	86753043	88472363	81904284	82551087	74269535	70705915	71634988	70311610
876	Q5SVR0	TBC1 domain family member 9B	1	Tbc1d9b	Mus musculus	142 kDa	26	22	0.999998	113543300	95732816	95264540	130266354	90703708	98892554	116715755	115781494	98464086	84483185	96621356	89854836
877	P50544	Very long-chain specific acyl-CoA dehydrogenase, mitochondrial	1	Acadvl	Mus musculus	71 kDa	26	26	0.999997	347387700	339693456	448927182	566028576	487627371	466207173	757249075	900863103	675431744	587175904	572150621	546116537
878	Q3UPL0	Protein transport protein Sec31A	1	Sec31a	Mus musculus	134 kDa	26	26	0.999997	326399900	312956956	326382063	470076913	300207393	291517319	427965870	416521975	302717401	281368172	324215683	307915614
879	Q6NXJ0	Protein WWC2	1	Wwc2	Mus musculus	133 kDa	26	25	0.999997	57069110	51940590	50089549	66563729	47253687	49197174	57408663	50403394	43169341	39460256	47675508	44054300
880	Q8JZQ2	AFG3-like protein 2	1	Afg3l2	Mus musculus	90 kDa	26	22	0.999996	89040450	91423025	101402406	118459926	104219916	102978323	108705275	120523097	101042545	98442615	102250295	93990981
881	Q9EPL9	Peroxisomal acyl-coenzyme A oxidase 3	1	Acox3	Mus musculus	78 kDa	26	26	0.999996	64240780	90858440	105805082	175687403	92273689	126353766	229008855	203636904	157714086	121786458	181999406	157750239
882	Q9ESZ8	General transcription factor II-I	1	Gtf2i	Mus musculus	112 kDa	26	26	0.999995	182363400	198492951	187704490	255404552	173604365	194828558	219248767	243096030	184875071	161343779	179875780	180178772
883	Q91W86	Vacuolar protein sorting-associated protein 11 homolog	1	Vps11	Mus musculus	108 kDa	26	26	0.999995	58035890	63069275	62832025	92118991	55698874	70481133	77382664	77655536	59900207	56867630	66588075	59430247
884	Q80TR8	DDB1- and CUL4-associated factor 1	1	Dcaf1	Mus musculus	169 kDa	26	26	0.999995	25170990	29476895	25641292	35120068	23459824	24829248	33473094	33186558	27556155	25466604	30716867	28868849
885	Q80SY4	E3 ubiquitin-protein ligase MIB1	1	Mib1	Mus musculus	110 kDa	26	26	0.999994	26139070	28596596	25907442	33191316	22637373	25312720	34448279	34854985	25155863	18954290	28982675	28292784
886	Q6Q899	Antiviral innate immune response receptor RIG-I	1	Ddx58	Mus musculus	106 kDa	26	26	0.999994	120773600	108007847	167769270	159712086	138916878	149340973	171721493	146834652	132970924	104096701	112985938	119241988
887	Q3USB7	Inactive phospholipase C-like protein 1	1	Plcl1	Mus musculus	123 kDa	26	25	0.999993	162231200	140548254	142532035	184621091	134134150	146298268	138049566	154580977	111442193	99485057	112868894	106407548
888	Q00PI9	Heterogeneous nuclear ribonucleoprotein U-like protein 2	1	Hnrnpul2	Mus musculus	85 kDa	26	26	0.999993	814316600	863297331	750826845	784514686	695840755	783706475	764276665	768818447	726449241	719356244	850627075	773867894
889	Q8C3F2	Constitutive coactivator of PPAR-gamma-like protein 2	1	Fam120c	Mus musculus	120 kDa	26	23	0.999993	37694400	36036170	32688092	58251764	33781692	34482519	42047593	50577517	38720409	33577038	37263415	40064225
890	Q7TSG2	RNA polymerase II subunit A C-terminal domain phosphatase	1	Ctdp1	Mus musculus	105 kDa	26	26	0.999991	45294400	56482184	42910925	55230096	41810519	46417843	44814365	33036738	42542032	44741301	42051909	46759114
891	Q3TAQ9	WD repeat domain 36	1	Wdr36	Mus musculus	100 kDa	26	26	0.99999	23170700	27755414	41496820	53984733	38662882	40192976	45234063	57960111	32587374	34053495	46295523	41214095
892	O88447	Kinesin light chain 1	1	Klc1	Mus musculus	61 kDa	26	19	0.99999	301686000	294459729	245542250	332238005	269083136	219573193	269436059	264790021	236143427	260119284	264541130	244419418
893	Q3UR70	Transforming growth factor-beta receptor-associated protein 1	1	Tgfbrap1	Mus musculus	97 kDa	26	26	0.999987	40736430	42720897	44642876	64969003	41861141	43632964	54077126	52212195	39724843	37449471	43250998	36021372
894	Q62448	Eukaryotic translation initiation factor 4 gamma 2	1	Eif4g2	Mus musculus	102 kDa	26	26	0.999983	268331600	273425772	292565887	344570711	251104362	275259238	277693565	297009361	246333005	233165471	257408477	267361530
895	Q1HFZ0	RNA cytosine C(5)-methyltransferase NSUN2	1	Nsun2	Mus musculus	85 kDa	26	26	0.99998	79686860	77960334	84394764	102696581	85561193	90701779	96110624	98823267	77742514	74077129	78623070	74817003
896	Q6PR54	Telomere-associated protein RIF1	1	Rif1	Mus musculus	266 kDa	26	26	0.999979	13871660	14046760	10958491	33146589	6710814	12834138	13700321	11479657	9807033	10627612	12538643	12950023
897	Q80YV4	4'-phosphopantetheine phosphatase	1	Pank4	Mus musculus	92 kDa	26	26	0.999978	88920190	84997838	93953899	105976250	90451677	90398536	102128769	100021821	78734504	74696788	79821585	88243576
898	B9EJ80	PDZ domain-containing protein 8	1	Pdzd8	Mus musculus	128 kDa	26	26	0.999976	36580380	37600341	35764885	33323612	22772269	23015218	41642553	41960474	33767868	18422715	20836051	22015758
899	Q9Z160	Conserved oligomeric Golgi complex subunit 1	1	Cog1	Mus musculus	109 kDa	26	26	0.999974	42025260	31706826	45140396	62404211	39284457	42451853	46510250	52202970	38843344	30416107	32382215	41221926
900	Q7TPM9	Myotubularin-related protein 10	1	Mtmr10	Mus musculus	88 kDa	26	25	0.999974	33379290	36377658	26275175	36157485	21984858	27242641	31906104	31410791	27028685	23282755	26390119	30801400
901	G5E8P1	Bromodomain-containing protein 1	1	Brd1	Mus musculus	120 kDa	26	23	0.99997	31477320	39614483	25110735	29852296	23766576	27091169	28973781	23389963	25508595	24287408	32214057	26934151
902	Q924A2	Protein capicua homolog	1	Cic	Mus musculus	258 kDa	26	26	0.999965	39583670	37943269	33276427	45451790	38178149	38878470	39373488	42250566	34692696	35717625	35291580	36408300
903	P35822	Receptor-type tyrosine-protein phosphatase kappa	1	Ptprk	Mus musculus	164 kDa	26	24	0.999963	10296210	15758982	13018450	17171198	15532481	16962620	15804992	20786866	14034703	12959689	11613438	15886583
904	A2AWP8	Rho guanine nucleotide exchange factor 10-like protein	1	Arhgef10l	Mus musculus	140 kDa	26	25	0.999956	36050950	32568962	35204255	45236764	32719691	34410278	35441911	36907597	32088736	31770607	35383730	35881759
905	Q8BTI8	Serine/arginine repetitive matrix protein 2	1	Srrm2	Mus musculus	295 kDa	26	26	0.999951	115305900	96493776	39814601	56958836	78854047	73827843	52397239	66193661	120630048	110101136	141720084	77070344
906	Q8R418	Endoribonuclease Dicer	1	Dicer1	Mus musculus	217 kDa	26	26	0.999948	11701760	8251290	11972206	18434156	12650707	13944111	16326458	15580334	12813006	10347453	13139236	13472990
907	Q91ZT5	FYVE, RhoGEF and PH domain-containing protein 4	1	Fgd4	Mus musculus	87 kDa	26	26	0.999946	46149440	23810075	31411966	33014493	16891656	29886802	42912246	25192115	31801338	14037223	31391259	39444686
908	Q6ZQ73	Cullin-associated NEDD8-dissociated protein 2	1	Cand2	Mus musculus	136 kDa	26	25	0.999934	9084281	7947425	6819921	13601449	5877160	7949633	9425881	12422055	8504412	7923762	8774160	6996730
909	Q9ESN9	C-Jun-amino-terminal kinase-interacting protein 3	1	Mapk8ip3	Mus musculus	148 kDa	26	22	0.999932	22084530	26288503	30409074	38969953	28247548	28393518	35332620	21597951	26264692	25574251	29985401	31134988
910	B9EKI3	TATA element modulatory factor	1	Tmf1	Mus musculus	122 kDa	26	26	0.999932	26512870	24325753	22663537	30737382	21898421	21312136	24961497	17886891	23431070	22264563	23051348	22713169
911	Q8CJF9	Protein argonaute-3	1	Ago3	Mus musculus	97 kDa	26	14	0.999915	19894470	20883126	18589022	27135846	21351663	16578314	19693397	19205105	12624789	12580087	18889280	15476698
912	Q5VCS6	Tudor domain-containing protein 5	1	Tdrd5	Mus musculus	116 kDa	26	26	0.99991	57749030	46271601	39348470	54453112	46247554	53322023	50620633	45346144	38514130	37738741	43741070	44262059
913	Q6DFV5	Probable helicase with zinc finger domain	1	Helz	Mus musculus	220 kDa	26	26	0.999904	13346760	16276987	13517093	14194464	9293624	21855865	16825609	19403621	11998399	13116340	17287174	16374998
914	Q9WTS6	Teneurin-3	1	Tenm3	Mus musculus	303 kDa	26	26	0.999889	7012708	6167193	6055258	9392382	5777321	6540023	6691807	8429666	6425323	5040903	5084699	5515411
915	Q8CG48	Structural maintenance of chromosomes protein 2	1	Smc2	Mus musculus	134 kDa	26	26	0.999842	6416944	5810734	5272242	9082948	8743204	7673204	10979298	10942796	9921333	7564908	9146317	10420561
916	P35969	Vascular endothelial growth factor receptor 1	1	Flt1	Mus musculus	150 kDa	26	25	0.999841	31616220	32549399	26892354	41207077	37477458	40544147	36299232	40119884	34126346	20630205	37170249	22251943
917	A2AL36	Centriolin	1	Cntrl	Mus musculus	269 kDa	26	26	0.999793	3373861	7237331	1476913	2557368	649512	883836	2268385	2082227	591560	1339632	1815727	1683435
918	Q99PP2	Zinc finger protein 318	1	Znf318	Mus musculus	246 kDa	26	26	0.99979	4283589	3236246	5901200	7995526	3607115	4473231	10013636	35834257	7704978	4925999	4688311	4851921
919	Q80Y84	Lysine-specific demethylase 5B	1	Kdm5b	Mus musculus	176 kDa	26	24	0.99969	6934092	5848228	4688742	7262994	4711728	5477531	6397527	7786443	5051117	8730296	4375327	5304546
920	Q8BZ21	Histone acetyltransferase KAT6A	1	Kat6a	Mus musculus	225 kDa	26	21	0.99964	8291835	15175900	13467239	22429857	11861427	14062066	15550570	12969737	12602342	9559661	11990942	13268692
921	Q810B6	Rabankyrin-5	1	Ankfy1	Mus musculus	129 kDa	25	25	1	130396800	111492143	124634261	158371369	102539337	109939710	143280004	132057242	115085136	91583988	98700420	100556130
922	Q99KI0	Aconitate hydratase, mitochondrial	1	Aco2	Mus musculus	85 kDa	25	25	1	1763599000	1933252246	2253911205	3522587958	2595678950	2257506455	3500628811	4722955137	2852021374	2489539650	2715229878	2238706599
923	Q8R313	Exocyst complex component 6	1	Exoc6	Mus musculus	93 kDa	25	24	1	30129170	24273405	29087060	39380335	33636977	36606881	32994328	34672383	26430505	27215853	29865179	30671574
924	G3X8X0	RNA helicase	1	Dhx16	Mus musculus	119 kDa	25	24	1	43176150	41360802	46343567	60286128	42637888	43518616	46277967	43129426	40453998	37002454	36059278	42975734
925	P35235	Tyrosine-protein phosphatase non-receptor type 11	1	Ptpn11	Mus musculus	68 kDa	25	25	1	251410300	256742919	227956507	264734629	263814434	267114566	267271643	281709777	239140314	192884060	212562734	236073662
926	O08553	Dihydropyrimidinase-related protein 2	1	Dpysl2	Mus musculus	62 kDa	25	21	1	5173668000	4733752702	5251871012	5920184379	5032798122	4832538333	4756845238	4578992409	5034043093	4902280023	5349717037	5303241115
927	P35123	Ubiquitin carboxyl-terminal hydrolase 4	1	Usp4	Mus musculus	108 kDa	25	21	1	112175300	110614290	106298369	143043172	101370917	106125259	113830478	123244447	108550836	88198488	106395732	101941969
928	Q8BYJ6	TBC1 domain family member 4	1	Tbc1d4	Mus musculus	147 kDa	25	24	1	22168460	21553314	18807767	27710526	20484611	20636254	40453491	43346191	27196282	25835397	17958350	23582678
929	Q8C7X2	ER membrane protein complex subunit 1	1	Emc1	Mus musculus	112 kDa	25	25	1	177175800	185293704	187885101	212345818	184023850	195147555	203840052	198680047	199123769	184180044	195887914	190312058
930	P60710	Actin, cytoplasmic 1	2	Actb	Mus musculus	42 kDa	25	11	1	32609050000	33364324297	31105008058	33798730357	31578412092	32141110269	27936209837	27972851383	28941712075	27334926398	28725111219	28475370662
931	Q501J7	Phosphatase and actin regulator 4	1	Phactr4	Mus musculus	77 kDa	25	24	1	154607300	165051027	131147727	109866687	135994320	143358800	99386691	97740319	128074589	158526116	143233387	133570953
932	Q9R0H0	Peroxisomal acyl-coenzyme A oxidase 1	1	Acox1	Mus musculus	75 kDa	25	25	1	107050700	112161354	213259813	253693009	128400233	215905927	393643238	383473994	313090306	249715575	305253939	275311134
933	A2ARA8	Integrin alpha-8	1	Itga8	Mus musculus	118 kDa	25	25	1	757803600	1014931201	369762302	433483567	610900250	581564281	418858178	388717790	677557560	645467617	623253299	691420701
934	Q3UMT1	Protein phosphatase 1 regulatory subunit 12C	1	Ppp1r12c	Mus musculus	85 kDa	25	25	1	133082400	123155961	124558172	122542166	118433473	113128854	118163536	107708721	121770708	115292961	121566838	124798499
935	Q5SSL4	Active breakpoint cluster region-related protein	1	Abr	Mus musculus	98 kDa	25	24	1	166225000	94533817	126284154	165859018	124737603	120784208	146224942	141828166	108392271	119470850	130527450	128305629
936	Q8C0L8	Conserved oligomeric Golgi complex subunit 5	1	Cog5	Mus musculus	91 kDa	25	25	0.999999	67920100	63233536	49841637	45409994	45520799	49651755	52430957	61835557	37734658	43852074	46776579	42698237
937	Q8VC03	Echinoderm microtubule-associated protein-like 3	1	Eml3	Mus musculus	96 kDa	25	24	0.999999	71368500	78494657	71471620	79100423	63571202	69282749	72662197	70266086	54924040	54934386	62264119	65641491
938	P27546	Microtubule-associated protein 4	1	Map4	Mus musculus	117 kDa	25	25	0.999999	1155837000	1087792100	1114580600	1407814478	1015754874	1057662940	949468492	1006069230	1054593137	1019990668	1082022569	1125129433
939	P42227	Signal transducer and activator of transcription 3	1	Stat3	Mus musculus	88 kDa	25	25	0.999999	210116000	208492368	242217182	262018751	174317563	193737234	250179109	223773262	185461428	178877121	217409497	205084250
940	Q497V5	S1 RNA-binding domain-containing protein 1	1	Srbd1	Mus musculus	110 kDa	25	25	0.999999	27683690	45220485	29628634	70567754	34959587	48068361	31793749	39585754	37832526	31768934	37982903	33131748
941	Q8VHE0	Translocation protein SEC63 homolog	1	Sec63	Mus musculus	88 kDa	25	25	0.999999	110557600	107121317	113493407	155600880	118193932	119539065	125253323	136214846	108706609	109709206	123050528	114296665
942	P80314	T-complex protein 1 subunit beta	1	Cct2	Mus musculus	57 kDa	25	25	0.999999	533098700	540749663	561820518	611707825	524791238	507079538	598570569	584491790	542172774	705873937	593873953	658120921
943	Q8BWS5	G protein-regulated inducer of neurite outgrowth 3	1	Gprin3	Mus musculus	80 kDa	25	25	0.999999	211944600	210684486	181150072	183759593	170548298	183320526	164301845	152130801	189146151	184011447	197244970	177140742
944	P83741	Serine/threonine-protein kinase WNK1	1	Wnk1	Mus musculus	251 kDa	25	21	0.999999	85512990	83463701	71753110	106550748	67487189	72313348	84864085	80969579	69686467	59565431	71119627	63296112
945	P51612	DNA repair protein complementing XP-C cells homolog	1	Xpc	Mus musculus	105 kDa	25	25	0.999999	51344510	50340498	47910263	63350481	46230749	52087072	33329408	39397871	46029174	38929006	43908806	47190494
946	O35598	Disintegrin and metalloproteinase domain-containing protein 10	1	Adam10	Mus musculus	84 kDa	25	25	0.999999	448682800	518977177	416440225	305389384	455348475	452619150	318734424	292372270	378366407	477619296	445402245	512534658
947	E9PWI3	Mutated in colorectal cancers	1	Mcc	Mus musculus	112 kDa	25	25	0.999999	124055900	114193737	112838167	129312979	111836743	102347542	104797943	107719101	96833594	89331969	103566174	99639996
948	Q8CCJ3	E3 UFM1-protein ligase 1	1	Ufl1	Mus musculus	90 kDa	25	25	0.999998	100386300	90043298	107119438	144437089	99737885	107266253	117169798	126891944	95574529	89046589	98130147	99986997
949	P80318	T-complex protein 1 subunit gamma	1	Cct3	Mus musculus	61 kDa	25	25	0.999998	850389500	796770323	776072238	731377666	756147356	773774690	800121108	924850404	692973390	686220790	733054692	742953939
950	Q9DBM2	Peroxisomal bifunctional enzyme	1	Ehhadh	Mus musculus	78 kDa	25	25	0.999998	231603500	238321518	331422450	330355241	302525628	424778242	474166094	523337570	251487133	241582319	238543471	272863957
951	O08599	Syntaxin-binding protein 1	1	Stxbp1	Mus musculus	68 kDa	25	25	0.999998	327046400	312446099	339311580	403826361	335972600	298851271	251761920	279875973	269633595	274666366	301554304	297341092
952	P35831	Tyrosine-protein phosphatase non-receptor type 12	1	Ptpn12	Mus musculus	87 kDa	25	25	0.999998	72095910	77004210	65169088	74214598	60702702	57110014	55831108	61383557	56188120	49989211	58326447	58846326
953	P42225	Signal transducer and activator of transcription 1	1	Stat1	Mus musculus	87 kDa	25	25	0.999998	352308100	312429633	916507860	378585787	290713600	372607636	351588214	346714356	365962591	362072790	328749388	372333481
954	Q9JIX8	Apoptotic chromatin condensation inducer in the nucleus	1	Acin1	Mus musculus	151 kDa	25	25	0.999998	119660400	160098056	137328968	100298660	120232401	122987171	112103763	104227886	119025219	132211201	118245506	126330407
955	Q3TRM4	Patatin-like phospholipase domain-containing protein 6	1	Pnpla6	Mus musculus	150 kDa	25	23	0.999998	61765130	68435684	55303496	94586544	70470335	73409548	82565555	86313995	69744175	65020985	72505958	65110614
956	Q8C1A5	Thimet oligopeptidase	1	Thop1	Mus musculus	78 kDa	25	24	0.999997	223987900	200535391	229627482	287362738	213202491	230670517	252181307	260367600	208139193	187815353	211396709	209963287
957	O88532	Zinc finger RNA-binding protein	1	Zfr	Mus musculus	117 kDa	25	25	0.999997	82929180	87524847	89205510	111054775	71853800	82982990	90298863	99734103	72134500	67942916	75330609	76513949
958	Q8C4J7	Transducin beta-like protein 3	1	Tbl3	Mus musculus	88 kDa	25	25	0.999997	31872290	31778766	44129370	57635734	35791057	40997833	51543221	49802021	40191641	33261739	44257005	43346834
959	Q05512	Serine/threonine-protein kinase MARK2	1	Mark2	Mus musculus	86 kDa	25	21	0.999997	79799990	88622287	86858456	82731688	77723974	88376092	81647538	76183407	77040308	78097076	80413858	83853974
960	Q3UJD6	Ubiquitin carboxyl-terminal hydrolase 19	1	Usp19	Mus musculus	151 kDa	25	25	0.999997	49742840	51050392	62493323	84131125	55246458	54872829	65023065	65891282	53785406	47327971	53670020	53066661
961	Q5SXY1	Cytospin-B	1	Specc1	Mus musculus	118 kDa	25	25	0.999996	68729990	85190585	70736914	96156995	60398809	65387666	60686625	75179606	81565920	59102050	72591113	64932138
962	Q3TZZ7	Extended synaptotagmin-2	1	Esyt2	Mus musculus	94 kDa	25	25	0.999996	198525100	180999492	179777396	184589055	171023849	165583465	182012753	192114955	166961549	158668238	165062294	176553956
963	Q9JM52	Misshapen-like kinase 1	1	Mink1	Mus musculus	147 kDa	25	17	0.999995	35531920	31574709	37472595	47041097	27710032	38395165	40314750	39086876	42216177	29623588	39530530	29340501
964	P59016	Vacuolar protein sorting-associated protein 33B	1	Vps33b	Mus musculus	71 kDa	25	25	0.999995	78333860	78132394	68443607	91343476	74847713	77800001	79772481	89685062	77014682	73971797	79280145	72552464
965	Q9EQP2	EH domain-containing protein 4	1	Ehd4	Mus musculus	61 kDa	25	20	0.999995	4098898000	3533248754	3129402763	2655136293	3174861473	2966882752	2421758838	2677427133	2430799470	2842640424	3056792469	2565171953
966	Q6I6G8	E3 ubiquitin-protein ligase HECW2	1	Hecw2	Mus musculus	176 kDa	25	25	0.999994	17667600	21312745	25104119	29476565	20570281	21902152	30503200	25219401	18401940	15967219	19656075	19777716
967	Q99K67	Alpha-aminoadipic semialdehyde synthase, mitochondrial	1	Aass	Mus musculus	103 kDa	25	25	0.999994	39434140	54904465	80669388	155512074	61575481	88916820	164574863	205555758	91299307	94031891	108019405	78621515
968	Q80Y81	Zinc phosphodiesterase ELAC protein 2	1	Elac2	Mus musculus	93 kDa	25	25	0.999994	40935910	43990081	43604960	50582602	38873240	46769196	48773377	42515675	36684609	33119398	43495437	39112102
969	A2AUY4	Bromodomain adjacent to zinc finger domain protein 2B	1	Baz2b	Mus musculus	234 kDa	25	25	0.999994	6898416	8847859	5661700	6200304	3792305	4550084	9653198	9166114	3855001	9887198	10914303	9145978
970	Q61656	Probable ATP-dependent RNA helicase DDX5	1	Ddx5	Mus musculus	69 kDa	25	17	0.999993	721682200	615836303	639948097	738679571	653816724	653502685	728003255	748227320	624065422	644026341	674841735	694098144
971	Q7TPD0	Integrator complex subunit 3	1	Ints3	Mus musculus	118 kDa	25	25	0.999993	56204690	51217917	47118975	68726173	48538864	52677793	67508072	70100461	45002148	50101471	53275660	55467283
972	Q80TE0	RNA polymerase II-associated protein 1	1	Rpap1	Mus musculus	155 kDa	25	25	0.999993	10352230	11648968	10814680	23611695	15661623	17476341	15874127	17844599	14160772	12074840	12807431	13279059
973	Q8BKG3	Inactive tyrosine-protein kinase 7	1	Ptk7	Mus musculus	118 kDa	25	25	0.999993	175795000	216737953	111610400	194972517	169949401	191508979	163779900	170497321	167037455	149735041	158252853	171387453
974	Q9R001	A disintegrin and metalloproteinase with thrombospondin motifs 5	1	Adamts5	Mus musculus	102 kDa	25	25	0.999992	29832910	45387970	35590332	22231264	33955125	31659662	29642301	40385408	37804207	36777544	38165878	37220394
975	Q6PF93	Phosphatidylinositol 3-kinase catalytic subunit type 3	1	Pik3c3	Mus musculus	101 kDa	25	25	0.999992	112568100	61720697	105805566	115216608	90047618	90578558	137642153	131001606	105643091	90582964	104395731	109206312
976	B9EJ86	Oxysterol-binding protein-related protein 8	1	Osbpl8	Mus musculus	101 kDa	25	22	0.999992	60881230	62867950	51186631	70703320	64536232	65822877	67668811	67774845	64980770	69958956	61270540	68056442
977	P15208	Insulin receptor	1	Insr	Mus musculus	156 kDa	25	20	0.999991	8743114	28640622	6510172	17778023	26164151	19464298	35381067	27409554	20514573	24393610	14879539	23717965
978	Q6PHQ8	N-alpha-acetyltransferase 35, NatC auxiliary subunit	1	Naa35	Mus musculus	83 kDa	25	25	0.999991	46473340	46577888	37980721	78269068	41355554	65065965	47721415	62782165	52939735	42991232	50978687	46610164
979	Q02858	Angiopoietin-1 receptor	1	Tek	Mus musculus	126 kDa	25	24	0.999991	70164590	108772801	69982557	95686241	81182705	83189132	97316873	95252516	73531979	81043558	89552876	97890715
980	Q60I26	ALS2 C-terminal-like protein	1	Als2cl	Mus musculus	108 kDa	25	25	0.999989	9848391	7938006	10187106	14166560	8676355	8509889	13223280	12857569	10858505	9212803	9618035	10373815
981	E9PWW9	Remodeling and spacing factor 1	1	Rsf1	Mus musculus	162 kDa	25	25	0.999989	23069800	24865125	22886182	32386413	25136750	26034580	21802568	27537181	18455101	17156882	19213093	20699059
982	Q99ME9	GTP-binding protein 4	1	Gtpbp4	Mus musculus	74 kDa	25	25	0.999989	58295750	58147876	65760056	84417378	60272415	63350221	71344374	62955561	66037275	55643654	63944546	65577810
983	Q4VAC9	Pleckstrin homology domain-containing family G member 3	1	Plekhg3	Mus musculus	149 kDa	25	24	0.999989	5153751	6775859	8802920	18342678	7892386	7473992	22309151	26235795	7907237	11064745	7915637	9063347
984	D3YYY8	Rho guanine nucleotide exchange factor (GEF) 26	1	Arhgef26	Mus musculus	97 kDa	25	25	0.999989	60543670	63326360	72498445	60428740	52224139	57888867	58651942	54558766	40134140	47201662	51336419	59879496
985	Q6A068	Cell division cycle 5-like protein	1	Cdc5l	Mus musculus	92 kDa	25	4	0.999988	5791800	5347757	5206577	6195391	5199409	4899046	3692000	4948849	4417670	4219873	4900760	4415484
986	Q6ZPJ3	(E3-independent) E2 ubiquitin-conjugating enzyme UBE2O	1	Ube2o	Mus musculus	141 kDa	25	25	0.999988	37152110	35350729	40434090	49200669	40351256	40312523	46082656	40762776	36899432	36986536	38776445	39504282
987	Q60875	Rho guanine nucleotide exchange factor 2	1	Arhgef2	Mus musculus	112 kDa	25	25	0.999988	121423800	123094532	123904548	159576138	101686601	118769807	123817376	140228624	116344922	105786243	106245219	117907030
988	Q5I012	Putative sodium-coupled neutral amino acid transporter 10	1	Slc38a10	Mus musculus	117 kDa	25	25	0.999987	33946020	29860791	29100897	36569153	32300180	31554096	35542180	25999795	35258154	37544416	39183496	39936112
989	P11983	T-complex protein 1 subunit alpha	1	Tcp1	Mus musculus	60 kDa	25	24	0.999986	643903400	549557870	600936609	575809653	531373153	540535444	545014092	611986264	572998041	526932496	558641826	545094573
990	Q6NWV3	Intraflagellar transport protein 122 homolog	1	Ift122	Mus musculus	135 kDa	25	25	0.999986	14134810	15283326	24946319	31706476	20810167	25806133	27851621	28140065	19361433	15168779	17422390	18128467
991	Q69ZK0	Phosphatidylinositol 3,4,5-trisphosphate-dependent Rac exchanger 1 protein	1	Prex1	Mus musculus	185 kDa	25	25	0.999981	8881295	9881894	9705635	14186986	8706416	13918099	14405024	13768944	12700254	11089531	11503285	10523614
992	Q810A7	ATP-dependent RNA helicase DDX42	1	Ddx42	Mus musculus	102 kDa	25	25	0.99998	113738200	129801730	115644907	107922174	115791973	116922906	112656278	97931504	107640325	128887666	120437102	119706069
993	Q9R0G7	Zinc finger E-box-binding homeobox 2	1	Zeb2	Mus musculus	137 kDa	25	21	0.999978	44042920	45489550	41343559	59575019	43737892	48511400	40841357	43795439	41054033	30989239	37447235	33853025
994	Q06194	Coagulation factor VIII	1	F8	Mus musculus	266 kDa	25	25	0.999977	10226250	23518765	8012712	9496758	13019408	13507325	8717741	8222341	7494674	12412854	14172601	11545077
995	Q64430	Copper-transporting ATPase 1	1	Atp7a	Mus musculus	162 kDa	25	25	0.999973	17776610	18510952	17627107	28194816	20879350	22357795	24339678	26278638	23379422	15219375	21128258	18438812
996	Q8CG46	Structural maintenance of chromosomes protein 5	1	Smc5	Mus musculus	129 kDa	25	25	0.999973	81129220	62248000	78839312	26473031	13550438	14714224	65096715	60078609	51959622	46622260	51310388	52019282
997	G3X9F6	SH3 domain and tetratricopeptide repeats 1	1	Sh3tc1	Mus musculus	149 kDa	25	25	0.999972	34125620	29785085	29944922	29739563	28864145	31964024	58466134	56380400	30064453	34971592	43030362	41831099
998	Q8CGF7	Transcription elongation regulator 1	1	Tcerg1	Mus musculus	124 kDa	25	25	0.999971	131985500	130896014	119978278	126494850	115456305	118727020	112909643	124059010	120430694	136376258	125950500	123489674
999	Q3UMC0	ATPase family protein 2 homolog	1	Spata5	Mus musculus	97 kDa	25	25	0.999971	366835400	380776141	385862446	525678831	348750977	437915838	412608433	463409087	368636315	287552574	357443673	335338794
1000	Q8BZ98	Dynamin-3	1	Dnm3	Mus musculus	97 kDa	25	16	0.999965	91514650	85704242	119207451	119978586	106784412	112007595	127605033	132807839	93830854	124327755	109565048	96461002
1001	Q8BHB4	WD repeat-containing protein 3	1	Wdr3	Mus musculus	106 kDa	25	25	0.999962	16751300	15855217	26091624	63957116	24640165	24262458	28484520	28907399	24922977	17953413	24297696	21388976
1002	Q6PCN7	Helicase-like transcription factor	1	Hltf	Mus musculus	113 kDa	25	25	0.999959	10926780	11409326	20305667	17386556	12768928	16958001	15336432	19253580	13725830	10780145	13921881	10616318
1003	Q3UKC1	Tax1-binding protein 1 homolog	1	Tax1bp1	Mus musculus	94 kDa	25	25	0.999948	37290530	35660605	35270175	46569647	30793137	35529563	34418864	38674710	30321471	27319658	28048774	28576572
1004	Q91YE5	Bromodomain adjacent to zinc finger domain protein 2A	1	Baz2a	Mus musculus	210 kDa	25	25	0.99994	18344320	20946734	19711282	26468989	19190614	19129844	24656290	21951828	16700207	18656314	19534801	21190865
1005	O35134	DNA-directed RNA polymerase I subunit RPA1	1	Polr1a	Mus musculus	194 kDa	25	25	0.99994	6246718	5996794	6598021	12860204	6272548	8094306	9579837	12215605	9531422	8801097	10223459	6943359
1006	Q8BI22	Centrosomal protein of 128 kDa	1	Cep128	Mus musculus	129 kDa	25	25	0.999898	4850454	3288076	2411819	5560094	3653034	5446670	6493175	4484650	4189959	3802803	4125058	3955906
1007	Q3UTQ8	Cyclin-dependent kinase-like 5	1	Cdkl5	Mus musculus	105 kDa	25	25	0.999879	28842910	32039243	29602561	28396878	20455463	22549989	15948650	18537353	20924176	20595129	21071964	27606701
1008	Q924W5	Structural maintenance of chromosomes protein 6	1	Smc6	Mus musculus	127 kDa	25	25	0.999867	18043690	16851462	19045558	25398316	17714460	18090056	17571920	18704489	14543039	12605457	13174716	16970203
1009	Q61329	Zinc finger homeobox protein 3	1	Zfhx3	Mus musculus	407 kDa	25	25	0.999825	63667720	3949206	41790313	5931122	4262474	3333265	42576729	4767103	40020083	3504151	4687024	43362540
1010	Q8CH77	Neuron navigator 1	1	Nav1	Mus musculus	202 kDa	25	24	0.999791	6368401	9859996	7983689	12469010	6178095	6675880	9636603	7634131	6173580	5919563	6529818	6445650
1011	O70309	Integrin beta-5	1	Itgb5	Mus musculus	88 kDa	24	24	1	224335900	315033118	106739477	168800728	207738435	239028295	179567290	213212232	222997119	241014807	195914143	262895605
1012	Q3UMR0	Ankyrin repeat domain-containing protein 27	1	Ankrd27	Mus musculus	117 kDa	24	24	1	13151080	12447663	14418710	10677666	10112543	12411979	11653853	15524600	9474776	9577495	12198444	13241088
1013	Q6A028	Switch-associated protein 70	1	Swap70	Mus musculus	69 kDa	24	24	1	134888600	142477105	198739692	110724119	182880581	83460864	86678707	108899750	89555425	90174872	98114447	117049220
1014	Q60967	Bifunctional 3'-phosphoadenosine 5'-phosphosulfate synthase 1	1	Papss1	Mus musculus	71 kDa	24	22	1	124654500	120176112	114333135	148926176	114663950	122631440	110882792	137505911	111252203	111903645	113593441	114091061
1015	Q91VR5	ATP-dependent RNA helicase DDX1	1	Ddx1	Mus musculus	82 kDa	24	24	1	645345800	632913267	654141891	626087295	591458991	600167535	738027978	765289280	596343742	570455417	610793767	632320684
1016	Q8BIJ7	RUN and FYVE domain-containing protein 1	1	Rufy1	Mus musculus	80 kDa	24	23	1	120374600	114644742	105115917	136760541	100629898	100143003	122496242	126973362	104663787	89078505	110938462	108345474
1017	Q6PAL8	DENN domain-containing protein 5A	1	Dennd5a	Mus musculus	147 kDa	24	22	1	45980610	28493676	46294998	51147664	42192312	48404407	49145254	51140107	44739611	30842090	45025625	43425433
1018	Q61033	Lamina-associated polypeptide 2, isoforms alpha/zeta	1	Tmpo	Mus musculus	75 kDa	24	24	1	464682400	350420359	383701899	342721146	371020217	380642768	308778730	306914965	310243160	401337585	430878502	349622069
1019	Q91VN6	Probable ATP-dependent RNA helicase DDX41	1	Ddx41	Mus musculus	70 kDa	24	24	0.999999	29058870	33219281	31320190	44878255	28945138	30884102	39484181	37600189	32299517	30388738	33410250	30604726
1020	Q8BH64	EH domain-containing protein 2	1	Ehd2	Mus musculus	61 kDa	24	21	0.999999	715759000	700687096	797548790	714465408	671973538	657720879	735997253	694395211	594714331	723008120	672499909	641058784
1021	Q9WTK5	Nuclear factor NF-kappa-B p100 subunit	1	Nfkb2	Mus musculus	97 kDa	24	24	0.999999	47715130	50017586	52685791	62838537	69362640	46908611	60680230	59664996	53877313	52869537	53627085	51919655
1022	O88196	E3 ubiquitin-protein ligase TTC3	1	Ttc3	Mus musculus	224 kDa	24	24	0.999999	12922320	7117167	8909525	9305834	9203923	7224843	7577689	10591773	4052517	16697147	5637208	4602503
1023	Q60992	Guanine nucleotide exchange factor VAV2	1	Vav2	Mus musculus	100 kDa	24	23	0.999999	13278390	15028135	16743931	11313640	10760381	14749308	18570525	21020693	13750133	12443252	15200128	13902388
1024	Q922D4	Serine/threonine-protein phosphatase 6 regulatory subunit 3	1	Ppp6r3	Mus musculus	95 kDa	24	23	0.999999	140905100	133837210	140336593	167037478	128139761	129990434	137935034	146307158	127242055	109958121	120163622	118188265
1025	Q9WTX6	Cullin-1	1	Cul1	Mus musculus	90 kDa	24	24	0.999999	100265800	88984314	82617571	178428096	81243783	96469103	132142855	124862284	108960439	84993037	77607003	93674872
1026	Q62417	Sorbin and SH3 domain-containing protein 1	1	Sorbs1	Mus musculus	143 kDa	24	22	0.999999	647544700	550188134	461206710	371088345	525690831	479788811	373690573	335346744	512960799	534417189	442926828	494074047
1027	Q80WG5	Volume-regulated anion channel subunit LRRC8A	1	Lrrc8a	Mus musculus	94 kDa	24	21	0.999999	73092370	92578600	69642837	93022319	83302167	70953360	73220276	98114449	83332195	75835450	73952353	90681580
1028	Q60953	Protein PML	1	Pml	Mus musculus	98 kDa	24	24	0.999998	95399280	93229185	89477235	93892698	68671553	90121414	117426615	111269870	83594642	80961736	81688080	82810938
1029	Q64324	Syntaxin-binding protein 2	1	Stxbp2	Mus musculus	66 kDa	24	24	0.999998	86177670	67631270	80220429	105562598	82674286	74003221	79348304	80923518	76862456	71083674	77409316	74684372
1030	Q8BG67	Protein EFR3 homolog A	1	Efr3a	Mus musculus	93 kDa	24	23	0.999998	48800640	43381313	57296888	91836970	59667050	64802459	61424822	64907592	58272489	52507631	50727262	54932729
1031	P97494	Glutamate--cysteine ligase catalytic subunit	1	Gclc	Mus musculus	73 kDa	24	24	0.999998	141457600	135193874	139175627	147488022	151096444	152638163	178951592	194837863	147053314	131677230	123876607	133251384
1032	Q9CPY7	Cytosol aminopeptidase	1	Lap3	Mus musculus	56 kDa	24	24	0.999998	148765600	140355191	190816475	227139604	178406646	183111316	216415121	268324247	179240206	187567249	153786272	153023068
1033	P54823	Probable ATP-dependent RNA helicase DDX6	1	Ddx6	Mus musculus	54 kDa	24	24	0.999998	323817000	337301571	330174490	270819148	298862309	332965902	299348291	343265894	261290699	300655539	304977921	299460219
1034	Q8VCT3	Aminopeptidase B	1	Rnpep	Mus musculus	72 kDa	24	24	0.999998	295891400	255090154	291385535	245908234	278082945	290994087	302090017	313380020	260977621	241283864	245030170	260696693
1035	O55106	Striatin	1	Strn	Mus musculus	86 kDa	24	24	0.999998	80120870	83235378	70661544	61338650	68877020	68041148	70549975	63512021	69101920	72195309	75629781	74721772
1036	Q8BUK6	Protein Hook homolog 3	1	Hook3	Mus musculus	83 kDa	24	24	0.999997	137308100	122166589	130575604	146888459	112319184	125591390	105897972	112235266	128728748	111648882	123698831	124197002
1037	P29341	Polyadenylate-binding protein 1	1	Pabpc1	Mus musculus	71 kDa	24	17	0.999997	607540300	576758885	619266766	636376308	653681751	626636929	506834210	603383403	555814045	604714444	602584682	522098205
1038	O88845	A-kinase anchor protein 10, mitochondrial	1	Akap10	Mus musculus	74 kDa	24	24	0.999997	23991550	26136824	29299221	30947129	30408312	29509959	27863884	26604339	27456406	26516062	26235837	30434973
1039	Q6ZQK5	Arf-GAP with coiled-coil, ANK repeat and PH domain-containing protein 2	1	Acap2	Mus musculus	87 kDa	24	21	0.999996	103878600	119221942	114139519	127165790	99765448	110750512	109551163	110279368	92417636	84678176	92575938	86162576
1040	A2A7B5	PR domain-containing 2, with ZNF domain	1	Prdm2	Mus musculus	187 kDa	24	24	0.999996	9811835	13912385	10728204	11177236	8526513	10521653	8506152	16206943	12379748	7280019	12233360	9935478
1041	Q62018	RNA polymerase-associated protein CTR9 homolog	1	Ctr9	Mus musculus	133 kDa	24	24	0.999996	11188080	36643272	12876295	30802243	27341633	26782056	27721712	36839258	32212041	18702646	19833579	31703619
1042	O08759	Ubiquitin-protein ligase E3A	1	Ube3a	Mus musculus	100 kDa	24	24	0.999996	145589400	150659683	148081784	192444210	140235432	159855859	158297788	173012955	133434194	118028518	133738413	133524658
1043	P58854	Gamma-tubulin complex component 3	1	Tubgcp3	Mus musculus	103 kDa	24	24	0.999996	33295800	33960363	29744998	39514822	29767976	28212228	28651422	36888148	24999252	24081535	23846121	27116400
1044	Q99K30	Epidermal growth factor receptor kinase substrate 8-like protein 2	1	Eps8l2	Mus musculus	82 kDa	24	24	0.999995	19959640	18735744	47928784	63505360	51152258	42659728	53839856	75182720	63285961	33958915	28338451	22393245
1045	Q02819	Nucleobindin-1	1	Nucb1	Mus musculus	53 kDa	24	24	0.999995	547883800	480187775	379544535	134150483	479841290	417880952	277999900	184423449	461188655	619737349	473791086	571574880
1046	Q921U8	Smoothelin	1	Smtn	Mus musculus	100 kDa	24	23	0.999994	170902300	187745835	257890355	164366003	177737206	180045974	173590985	220608689	167841535	128001477	144953704	154711430
1047	Q9Z110	Delta-1-pyrroline-5-carboxylate synthase	1	Aldh18a1	Mus musculus	87 kDa	24	24	0.999994	14397630	12248251	15616017	15120566	14893971	13580312	20071655	24917988	19242748	14395881	13083252	13604184
1048	Q69ZL1	FYVE, RhoGEF and PH domain-containing protein 6	1	Fgd6	Mus musculus	155 kDa	24	24	0.999994	12880320	12857197	10942877	18473023	9829512	10157538	12995442	14201014	10746645	10540885	13212565	10902528
1049	P0C605	cGMP-dependent protein kinase 1	1	Prkg1	Mus musculus	76 kDa	24	24	0.999993	147593200	160000735	160679077	187748712	144400745	155270657	177613906	174332110	125238698	139394921	152361058	124341081
1050	Q3TTA7	E3 ubiquitin-protein ligase CBL-B	1	Cblb	Mus musculus	109 kDa	24	23	0.999993	44983210	34382251	43716372	54215320	40011815	39425426	38449173	44062988	36567463	36750013	40298886	37825300
1051	Q9ESU6	Bromodomain-containing protein 4	1	Brd4	Mus musculus	156 kDa	24	19	0.999993	60482280	59000763	49352735	54235795	50260555	47769000	45509595	48699157	45226886	44995349	39708146	43280203
1052	Q8VDP3	[F-actin]-monooxygenase MICAL1	1	Mical1	Mus musculus	117 kDa	24	24	0.999993	87999250	77835119	88394376	112948494	77736782	81444780	93027064	114081980	81802966	65462528	88304177	79111971
1053	E9Q735	Ubiquitin conjugation factor E4 A	1	Ube4a	Mus musculus	118 kDa	24	24	0.999991	40012720	39450843	46934236	66456814	47255557	49819836	49566529	58824523	45151322	39816738	37427587	36941634
1054	Q9DBR3	Armadillo repeat-containing protein 8	1	Armc8	Mus musculus	75 kDa	24	24	0.999991	47391110	49986901	57959164	75976097	56910120	60153772	68212014	57969783	54592233	50073152	50741637	48838350
1055	Q9R1S8	Calpain-7	1	Capn7	Mus musculus	93 kDa	24	24	0.999991	24107840	26224155	23907878	31701289	23399340	27134959	30304579	28008720	24069472	24169187	28754772	24578786
1056	Q8BZH4	Pogo transposable element with ZNF domain	1	Pogz	Mus musculus	155 kDa	24	24	0.99999	22968170	25269837	27508079	35629049	24724336	24576364	29023609	32844761	25589301	22240889	22297216	25903325
1057	O08529	Calpain-2 catalytic subunit	1	Capn2	Mus musculus	80 kDa	24	24	0.99999	1890643000	1634730019	1672612810	1988471014	1409854948	1536581744	1536891065	1648073841	1416795729	1218511840	1583658546	1462067113
1058	Q62141	Paired amphipathic helix protein Sin3b	1	Sin3b	Mus musculus	126 kDa	24	23	0.999989	21108470	20923060	21604693	31575293	21277027	19147896	24320230	20014549	16778292	17267363	17297355	16028360
1059	Q6P2K6	Serine/threonine-protein phosphatase 4 regulatory subunit 3A	1	Ppp4r3a	Mus musculus	94 kDa	24	18	0.999989	45157990	50170715	63046804	61116943	41474515	44049916	46094750	53446651	44126484	38998142	42318789	45899929
1060	P61922	4-aminobutyrate aminotransferase, mitochondrial	1	Abat	Mus musculus	56 kDa	24	24	0.999989	189653900	182885254	287566533	384286367	260263607	270901571	313858712	408316274	230056638	192427565	204701586	165431848
1061	Q922B2	Aspartate--tRNA ligase, cytoplasmic	1	Dars1	Mus musculus	57 kDa	24	24	0.999989	491163400	482362736	483997457	434168533	462899753	474462295	513370143	467741852	417451190	427025703	456253898	475811167
1062	D3Z0M9	RNA helicase	1	Ddx23	Mus musculus	95 kDa	24	24	0.999988	125602400	134040133	136907408	99737359	125088689	136845766	132518007	148047154	120959964	120358501	131341120	122814451
1063	Q6ZPQ6	Membrane-associated phosphatidylinositol transfer protein 2	1	Pitpnm2	Mus musculus	148 kDa	24	24	0.999988	69869920	72999385	67804175	54567539	75860212	75212027	69083303	88205018	62928159	61983123	66284916	68853973
1064	Q80VA5	SH3 domain and tetratricopeptide repeat-containing protein 2	1	Sh3tc2	Mus musculus	145 kDa	24	24	0.999987	11262760	10165315	11994338	21271266	9836464	17397964	17642322	11596671	19372869	8548291	18120886	14361113
1065	Q8R516	E3 ubiquitin-protein ligase MIB2	1	Mib2	Mus musculus	106 kDa	24	24	0.999985	42842430	81413747	21051115	35690093	18971539	21336299	23849621	23175106	18386353	15847219	19219505	19792098
1066	B1AY10	Transcriptional repressor NF-X1	1	Nfx1	Mus musculus	124 kDa	24	24	0.999985	8664598	8407699	6801376	6147363	6986656	6948989	9537884	11905012	7929485	6512952	8308754	9645668
1067	E9Q2I4	Mitotic deacetylase-associated SANT domain protein	1	Mideas	Mus musculus	120 kDa	24	24	0.999985	15624740	17776210	17975074	28493544	13936512	16131859	16568842	17790137	16294484	15930031	13196009	18754246
1068	O35250	Exocyst complex component 7	1	Exoc7	Mus musculus	80 kDa	24	24	0.999982	178585200	176711295	175162689	182112620	147539674	164908488	149136986	176116675	141057469	128275244	147966772	136769071
1069	O88974	Histone-lysine N-methyltransferase SETDB1	1	Setdb1	Mus musculus	145 kDa	24	24	0.99998	33218710	20869854	21304520	29673091	22219860	22041277	26103655	34375317	19280629	18721503	22245350	20032766
1070	Q9WV92	Band 4.1-like protein 3	1	Epb41l3	Mus musculus	103 kDa	24	19	0.99998	30854420	44632029	35190572	51030316	61175738	42941361	92968671	74839664	90897627	64925601	31059022	32147027
1071	Q7TPS5	C2 domain-containing protein 5	1	C2cd5	Mus musculus	112 kDa	24	24	0.999977	22382590	22725316	18973370	24999089	17796624	18410844	23892708	23930484	16542272	15696408	20856198	18521132
1072	Q6NXI6	Regulation of nuclear pre-mRNA domain-containing protein 2	1	Rprd2	Mus musculus	157 kDa	24	24	0.999975	38557950	41253444	44566819	44028675	36791531	37822902	37508285	43436995	38204825	30760585	29425027	35351765
1073	Q8BRK9	Alpha-mannosidase 2x	1	Man2a2	Mus musculus	131 kDa	24	23	0.999972	26603350	28352054	20429259	37677988	27261596	27111526	28312123	26025154	29323880	26337070	27328946	25062381
1074	Q80YR4	E3 ubiquitin-protein ligase ZNF598	1	Znf598	Mus musculus	99 kDa	24	24	0.999971	37075990	37616039	38358268	47794427	35427877	38321672	39768461	45974252	38158588	31153052	32027989	29970589
1075	Q99MK8	Beta-adrenergic receptor kinase 1	1	Grk2	Mus musculus	80 kDa	24	24	0.999969	88446580	74829171	88245187	109611723	76095541	90334272	91638240	100343468	77896568	70972852	85122969	79946132
1076	Q6DFV7	Nuclear receptor coactivator 7	1	Ncoa7	Mus musculus	106 kDa	24	24	0.99996	10872750	13273464	11024524	12006274	10051224	10354509	11259436	12899595	9537112	9034111	9994833	8244877
1077	Q9Z1N9	Protein unc-13 homolog B	1	Unc13b	Mus musculus	182 kDa	24	24	0.999957	7586061	11062070	9426472	15920191	7352026	7668175	10033774	10006665	10479408	6483008	9435530	8473757
1078	O88351	Inhibitor of nuclear factor kappa-B kinase subunit beta	1	Ikbkb	Mus musculus	87 kDa	24	24	0.999954	76342140	81118415	91599333	118004278	89974489	96593982	102154338	103451016	83230789	85779984	96394224	92273543
1079	O70373	Xin actin-binding repeat-containing protein 1	1	Xirp1	Mus musculus	123 kDa	24	24	0.999954	25391580	21322901	26033385	17845100	18759147	18161899	33847098	26385375	29416363	19314004	22371936	20592250
1080	P97433	Rho guanine nucleotide exchange factor 28	1	Arhgef28	Mus musculus	190 kDa	24	23	0.999953	4992664	5106014	6213672	7628604	5622408	6074873	8017109	8943108	5361389	4357394	4005371	4345443
1081	Q5KU39	Vacuolar protein sorting-associated protein 41 homolog	1	Vps41	Mus musculus	99 kDa	24	24	0.999949	47006840	38888033	46705217	74040099	38981417	40497388	41905871	48793141	41585095	30827805	47134622	33298923
1082	Q7TPM1	Protein PRRC2B	1	Prrc2b	Mus musculus	161 kDa	24	22	0.999941	25721990	28028827	28468516	31245218	27506848	26571809	23978515	28515370	23037413	25921320	24330450	25211747
1083	Q5SUA5	Unconventional myosin-Ig	1	Myo1g	Mus musculus	117 kDa	24	21	0.999933	6217651	4722083	4084392	5930041	6721093	6529777	10990223	9750152	9821971	7329592	5143024	8628954
1084	Q5DTZ0	Protein NYNRIN	1	Nynrin	Mus musculus	203 kDa	24	24	0.99992	6923373	6119149	6188786	13990318	7157914	6994074	8144228	12022746	6997505	5150983	6982357	6181753
1085	O88379	Bromodomain adjacent to zinc finger domain protein 1A	1	Baz1a	Mus musculus	178 kDa	24	24	0.999912	9710120	7510747	7652408	12735037	6847925	7863673	10876951	8816648	7236170	7554458	10453647	7756109
1086	F8VPZ3	Ubiquitinyl hydrolase 1	1	Usp32	Mus musculus	182 kDa	24	24	0.999879	10705300	10749827	12050000	17585132	12858155	11865405	15467164	15861058	10840830	8966307	10420160	10911943
1087	Q689Z5	Protein strawberry notch homolog 1	1	Sbno1	Mus musculus	154 kDa	24	18	0.99983	23222890	23124969	26754085	26449469	19171527	26195605	27302628	18898516	23572842	14240831	17725859	24722744
1088	Q812A2	SLIT-ROBO Rho GTPase-activating protein 3	1	Srgap3	Mus musculus	124 kDa	24	21	0.999823	6084047	26051139	5440235	9816043	22832727	6297207	8279075	5992551	7897814	9018243	9902467	10105266
1089	Q9R207	Nibrin	1	Nbn	Mus musculus	84 kDa	24	24	0.999812	15337200	15519300	12908039	19742156	20474266	15350858	18112657	20048570	20099341	21268566	14400616	14743212
1090	Q5BL07	Peroxisome biogenesis factor 1	1	Pex1	Mus musculus	141 kDa	24	23	0.999799	29036680	55178401	14238890	57331587	25122521	18222904	35341502	20237802	41665855	33218055	30774421	21763019
1091	P11679	Keratin, type II cytoskeletal 8	1	Krt8	Mus musculus	55 kDa	24	19	0.999787	1527489	1569591	9870584	2825385	11422018	15525241	22851030	20851922	25110472	55425664	31304007	13784200
1092	Q9D2G5	Synaptojanin-2	1	Synj2	Mus musculus	158 kDa	24	24	0.99977	12213490	9415149	11654013	14400460	9376046	10852549	12851474	12757085	7257095	7975609	9302589	8131653
1093	Q62036	Centrosomal protein of 131 kDa	1	Cep131	Mus musculus	120 kDa	24	24	0.999738	10916430	7290191	7193145	8399153	8925121	9649439	9740795	9384585	6226384	3919878	5655459	6000019
1094	P68372	Tubulin beta-4B chain	1	Tubb4b	Mus musculus	50 kDa	24	2	0.997705	570176200	616188016	432570499	595932695	466343083	499362159	490413865	290786286	467050877	384758975	457294042	647801761
1095	Q61739	Integrin alpha-6	1	Itga6	Mus musculus	122 kDa	23	23	1	308256700	346069944	331022457	190473221	315945021	324179090	203049739	238457706	301128869	348074054	351927172	346195675
1096	Q8R1Q8	Cytoplasmic dynein 1 light intermediate chain 1	1	Dync1li1	Mus musculus	57 kDa	23	21	1	304270700	309795285	285586113	285967161	290313589	283681528	249325191	288541568	252468687	313783841	326292585	245742261
1097	Q8VHK1	Caskin-2	1	Caskin2	Mus musculus	127 kDa	23	20	1	172383200	166636348	183809561	224909668	163146378	176299103	174684252	171710926	145257055	139154857	156854432	147770551
1098	Q3UVL4	Vacuolar protein sorting-associated protein 51 homolog	1	Vps51	Mus musculus	86 kDa	23	23	1	71039910	66659992	74899569	92471807	72573802	77982337	89007032	103949445	66403641	68371490	71036671	70208626
1099	Q3B7Z2	Oxysterol-binding protein 1	1	Osbp	Mus musculus	89 kDa	23	21	1	128504500	161835027	169089685	199547007	158706122	151050059	168887564	164750165	128387757	128284827	139962445	140233626
1100	P52480	Pyruvate kinase PKM	1	Pkm	Mus musculus	58 kDa	23	22	1	1572440000	1471916565	1616917423	1625658199	1961270150	1611992633	1945518277	2216775597	1893905263	1385474702	1450622869	1600778263
1101	Q91YQ5	Dolichyl-diphosphooligosaccharide--protein glycosyltransferase subunit 1	1	Rpn1	Mus musculus	69 kDa	23	23	1	1364620000	1259253927	1127927719	1047330531	1073729717	1236161275	924732812	964923306	1067566472	1139734228	1303238216	1105500097
1102	Q9JLI8	Squamous cell carcinoma antigen recognized by T-cells 3	1	Sart3	Mus musculus	110 kDa	23	23	1	176390500	174805024	171707736	177444179	154487319	165939777	182745237	206523943	147320020	140400736	153958877	168344837
1103	Q8K2B3	Succinate dehydrogenase [ubiquinone] flavoprotein subunit, mitochondrial	1	Sdha	Mus musculus	73 kDa	23	23	1	656452800	726736637	912613739	1706463094	1067578821	1019641152	1586380739	1860876716	1171779957	971555617	924117277	829335912
1104	E9Q8I7	Nuclear transcription factor, X-box-binding-like 1	1	Nfxl1	Mus musculus	102 kDa	23	23	1	12715960	17008219	16208398	10444555	14053647	16387139	18791172	16187305	15059793	14461403	15448515	16119991
1105	Q8CFX1	GDH/6PGL endoplasmic bifunctional protein	1	H6pd	Mus musculus	89 kDa	23	23	1	258027500	242471180	283702863	334196794	251601705	256230184	294673327	238341451	267727843	255494159	297282610	263324899
1106	Q7TQH0	Ataxin-2-like protein	1	Atxn2l	Mus musculus	111 kDa	23	23	1	127069400	126907271	113845178	150144059	106889496	110393786	104344675	97488671	113169930	101192872	108535340	110375384
1107	Q64462	Cytochrome P450 4B1	1	Cyp4b1	Mus musculus	59 kDa	23	23	1	996223600	1130018370	1593421032	2056292016	1363678007	1720659007	2408796854	2380673572	1537437483	1472462070	1997745371	1772399098
1108	Q9JHW4	Selenocysteine-specific elongation factor	1	Eefsec	Mus musculus	64 kDa	23	23	1	52461710	57438968	55752269	56341196	52597490	59654762	53834834	56317725	50421136	51674221	51544326	50125168
1109	Q9CQ73	Plakophilin 2	1	Pkp2	Mus musculus	88 kDa	23	23	1	156557700	146356301	158315706	223555588	145940149	184281083	143429262	160858611	122787829	131712801	151707020	149166515
1110	Q91WV7	Neutral and basic amino acid transport protein rBAT	1	Slc3a1	Mus musculus	78 kDa	23	23	1	22869180	31098028	50064533	205743902	55516922	114847973	193995086	214850115	133581143	129046843	196084586	218681485
1111	P70168	Importin subunit beta-1	1	Kpnb1	Mus musculus	97 kDa	23	23	1	424110100	405076978	410126595	643885370	355376218	363187556	483170735	469210867	398953923	335240308	424005039	376357305
1112	O35286	Pre-mRNA-splicing factor ATP-dependent RNA helicase DHX15	1	Dhx15	Mus musculus	91 kDa	23	22	0.999999	347154300	319638419	334699700	474722116	324619154	360924060	365586903	427230658	293995156	295774351	324737165	316120666
1113	Q8BJ05	Zinc finger CCCH domain-containing protein 14	1	Zc3h14	Mus musculus	82 kDa	23	23	0.999999	33963960	58468934	26865706	29460522	22184854	23733082	38788811	28871459	26858847	54104915	56057856	30162054
1114	Q91VD9	NADH-ubiquinone oxidoreductase 75 kDa subunit, mitochondrial	1	Ndufs1	Mus musculus	80 kDa	23	23	0.999999	327664600	339016850	459340908	721373579	474868547	444473732	752028921	921266743	566077008	465522878	507479826	407146305
1115	Q99K01	Pyridoxal-dependent decarboxylase domain-containing protein 1	1	Pdxdc1	Mus musculus	87 kDa	23	23	0.999999	89498470	93193876	103648250	125671779	96801975	99777570	102587742	107843854	94774321	80358369	91796573	86850641
1116	Q9EPW0	Inositol polyphosphate-4-phosphatase type I A	1	Inpp4a	Mus musculus	106 kDa	23	23	0.999999	94039020	84882947	105751690	128498041	96662264	100515319	103165403	100000737	80180660	73560765	83165753	89681595
1117	P27612	Phospholipase A-2-activating protein	1	Plaa	Mus musculus	87 kDa	23	23	0.999999	112331800	86675254	104113429	149518270	99071459	101635997	117244674	98038676	93961956	79381474	92862814	84536942
1118	O55236	mRNA-capping enzyme	1	Rngtt	Mus musculus	69 kDa	23	23	0.999999	37751180	32362568	36090913	50355965	36701925	36492193	38617520	35543386	30220533	24769241	32039590	26247652
1119	Q9WTX8	Mitotic spindle assembly checkpoint protein MAD1	1	Mad1l1	Mus musculus	84 kDa	23	23	0.999999	62314220	62523218	64289611	68569850	60713167	63413755	57915140	54956044	61737022	51166108	67216034	71512864
1120	Q91WF3	Adenylate cyclase type 4	1	Adcy4	Mus musculus	120 kDa	23	23	0.999998	6620291	23465994	8819357	24108193	27470508	21207448	17060632	31581761	26572476	21770605	21711853	25326724
1121	P62737	Actin, aortic smooth muscle	1	Acta2	Mus musculus	42 kDa	23	10	0.999998	1239769000	2294864908	2820171070	2307487676	2406867720	1842572849	3633323970	3373453286	3394875500	3203450687	3615176610	3248174036
1122	O88327	Alpha-catulin	1	Ctnnal1	Mus musculus	81 kDa	23	23	0.999998	79661930	76172651	78210712	95894727	75411276	83621731	86185219	89713607	64813254	61593515	72226753	73791109
1123	Q8VHM5	Heterogeneous nuclear ribonucleoprotein R	1	Hnrnpr	Mus musculus	71 kDa	23	21	0.999998	443920800	456285093	493024210	466728938	482470042	467962114	373484683	422116611	400585044	485771231	493671228	475054255
1124	Q3UHJ0	AP2-associated protein kinase 1	1	Aak1	Mus musculus	103 kDa	23	22	0.999998	133040400	133584987	136787216	155350647	120891075	126082117	137582000	157970338	107631141	115756684	133763138	128782949
1125	P38647	Stress-70 protein, mitochondrial	1	Hspa9	Mus musculus	73 kDa	23	22	0.999998	683808100	696710283	749555136	1034086861	751195631	824489700	1018414526	1288824198	924487007	845661033	795705367	730936898
1126	P97742	Carnitine O-palmitoyltransferase 1, liver isoform	1	Cpt1a	Mus musculus	88 kDa	23	21	0.999998	250713400	227395736	243614737	440218609	275591750	321880104	512993793	571790490	441020737	390837395	452687196	380583358
1127	Q8BX02	KN motif and ankyrin repeat domain-containing protein 2	1	Kank2	Mus musculus	90 kDa	23	22	0.999998	270185200	259547750	237035360	324904812	250057823	246910107	254977692	278763378	239978790	181611703	215982496	221853989
1128	Q91W96	Anaphase-promoting complex subunit 4	1	Anapc4	Mus musculus	92 kDa	23	23	0.999997	45654880	42361197	56810911	62439094	50441275	54589372	52612898	59796419	43338269	40249998	43888809	41619904
1129	Q99LB7	Sarcosine dehydrogenase, mitochondrial	1	Sardh	Mus musculus	102 kDa	23	23	0.999997	90277250	92565486	146203623	288760059	116561588	131573397	321717328	358926503	189020721	161352956	171111182	123429533
1130	Q9QXX4	Calcium-binding mitochondrial carrier protein Aralar2	1	Slc25a13	Mus musculus	74 kDa	23	20	0.999997	63501570	69223977	109785147	182044978	129820942	118288284	237169932	288074343	180208254	128894407	169734760	107244763
1131	Q9D4H2	GRIP and coiled-coil domain-containing protein 1	1	Gcc1	Mus musculus	88 kDa	23	23	0.999997	28672660	25831907	26816491	25466921	25544126	26488092	16899033	19232093	62205009	20337028	21333316	22156964
1132	P50396	Rab GDP dissociation inhibitor alpha	1	Gdi1	Mus musculus	51 kDa	23	18	0.999997	1050483000	1057515396	1046152784	933972950	761300551	907973865	674646539	921004002	625275234	572700857	616577636	627113077
1133	B9EJR8	Dynein axonemal assembly factor 5	1	Dnaaf5	Mus musculus	94 kDa	23	23	0.999997	17194200	18361018	26268721	27123131	24767025	22476455	26704490	23171538	21435663	19452382	19089957	22864741
1134	O35239	Tyrosine-protein phosphatase non-receptor type 9	1	Ptpn9	Mus musculus	68 kDa	23	23	0.999997	110550300	101530786	132140683	90626972	113386999	119288312	112231114	120989544	97831897	95958898	110006996	105664828
1135	Q9EQG3	Sciellin	1	Scel	Mus musculus	73 kDa	23	23	0.999997	59759340	43505857	46607279	58733813	40835808	45331643	35133358	32714980	33678006	35493975	42986299	37004310
1136	Q925J9	Mediator of RNA polymerase II transcription subunit 1	1	Med1	Mus musculus	167 kDa	23	23	0.999997	19369460	23219587	25762517	32419818	21437022	22246623	29350638	19929512	23709581	21471638	19904990	24122225
1137	Q9DBR1	5'-3' exoribonuclease 2	1	Xrn2	Mus musculus	109 kDa	23	23	0.999997	91764080	90729538	90055981	122739614	81808337	90763140	101865824	105273531	84492484	76305840	86693610	88986902
1138	Q61738	Integrin alpha-7	1	Itga7	Mus musculus	129 kDa	23	23	0.999997	130855400	125115279	128502212	107460799	114761713	108870195	154969809	131915556	121670490	136603734	134423005	118672249
1139	Q9WUA3	ATP-dependent 6-phosphofructokinase, platelet type	1	Pfkp	Mus musculus	85 kDa	23	21	0.999996	78610940	70785210	65756591	86252585	67171091	61253198	74195067	94570816	86727017	71710090	67492992	64748461
1140	Q3TLI0	Trafficking protein particle complex subunit 10	1	Trappc10	Mus musculus	141 kDa	23	23	0.999996	33433540	29027201	36413154	30334552	31368062	37028253	43214657	45765194	28064265	26357373	27950212	31312807
1141	Q80Y17	Lethal(2) giant larvae protein homolog 1	1	Llgl1	Mus musculus	113 kDa	23	23	0.999996	56331090	53082114	49423283	69598453	55859386	58473170	61790296	62779407	50324728	45983330	50386546	53098255
1142	Q8BUV3	Gephyrin	1	Gphn	Mus musculus	83 kDa	23	23	0.999996	121851200	101600202	138363604	145222646	128494206	133290609	130267516	161905034	111847925	101819587	110387648	105721681
1143	O88448	Kinesin light chain 2	1	Klc2	Mus musculus	67 kDa	23	16	0.999996	126907100	118684364	106409757	134174054	105031135	117360149	115805134	103184901	114419091	112843597	121019221	116125818
1144	Q8BTI9	Phosphatidylinositol 4,5-bisphosphate 3-kinase catalytic subunit beta isoform	1	Pik3cb	Mus musculus	122 kDa	23	23	0.999995	13023260	13719263	17413524	19539364	13500256	15456566	14983094	16601671	11568977	11053708	11508484	14132118
1145	Q8QZV7	Integrator complex subunit 13	1	IntS13	Mus musculus	83 kDa	23	23	0.999995	32662080	30003261	29653561	40539681	24526071	25826258	31432114	32190069	24740910	24882061	26018680	27279534
1146	Q3TPX4	Exocyst complex component 5	1	Exoc5	Mus musculus	82 kDa	23	23	0.999995	128012700	117628633	174364075	203403083	153000543	161821337	107727385	99690508	109910389	116741790	116193517	142507563
1147	Q9EP69	Phosphatidylinositol-3-phosphatase SAC1	1	Sacm1l	Mus musculus	67 kDa	23	23	0.999995	310273000	290567222	320847823	430777234	328920819	344198387	326725886	324678217	315229538	298336601	319523287	264280752
1148	P83093	Stromal interaction molecule 2	1	Stim2	Mus musculus	84 kDa	23	22	0.999994	37126220	38996890	37395739	32532743	30088028	36401992	30393781	36661554	21095753	20758561	24254563	28161097
1149	O89026	Roundabout homolog 1	1	Robo1	Mus musculus	176 kDa	23	21	0.999993	35984000	38903021	33799642	40293083	30947121	35518957	38165569	35358462	36449895	31284990	26399821	31881715
1150	Q6PGL7	WASH complex subunit 2	1	Washc2	Mus musculus	145 kDa	23	23	0.999993	43003420	38584822	35059484	30630350	37345732	35918106	29655775	27850576	33046042	41218000	36763358	37273924
1151	B1AXH1	NHS-like protein 2	1	Nhsl2	Mus musculus	132 kDa	23	23	0.999993	18607890	22152754	18257299	24795350	32379760	18810217	39976979	41991627	39628695	32901822	36371217	17250642
1152	Q3TL44	NLR family member X1	1	Nlrx1	Mus musculus	108 kDa	23	23	0.999992	55302280	45931907	52875700	78117028	58920915	59451796	66774215	80651241	50641002	49048967	53666842	51969897
1153	F8VPP8	Zinc finger CCCH type-containing 7B	1	Zc3h7b	Mus musculus	110 kDa	23	22	0.999992	40961580	41125104	49555810	52905685	38059954	41243893	44076247	48047377	44411991	35579930	42433060	36935672
1154	Q9D1A2	Cytosolic non-specific dipeptidase	1	Cndp2	Mus musculus	53 kDa	23	23	0.999991	540654300	500827621	574470637	634195920	539222802	561317117	458786963	510760245	469804469	494837616	513793921	514370214
1155	Q70IV5	Synemin	1	Synm	Mus musculus	173 kDa	23	23	0.999991	15226820	8133763	8164335	10742146	4668118	6967593	14006310	9771443	13390575	7233178	7590589	10781831
1156	P31001	Desmin	1	Des	Mus musculus	53 kDa	23	20	0.999991	2531275000	2211717857	1779244373	1494490509	1783216313	1668781941	1761213263	1155749986	2200115776	1861578088	1913405772	1857583010
1157	P09470	Angiotensin-converting enzyme	1	Ace	Mus musculus	151 kDa	23	23	0.99999	29119170	47264502	21764706	60355737	38119387	58233105	67203534	71688002	50096605	44967299	58347205	68479714
1158	P97311	DNA replication licensing factor MCM6	1	Mcm6	Mus musculus	93 kDa	23	23	0.99999	58595040	13209984	11101534	19889209	12906511	18529131	16179102	16366540	17419674	14012997	15591638	12603403
1159	Q61183	Poly(A) polymerase alpha	1	Papola	Mus musculus	82 kDa	23	20	0.99999	61617540	60287597	55268044	69095480	52873329	35918222	44129561	53946956	44252382	46456904	47413771	54124200
1160	O35516	Neurogenic locus notch homolog protein 2	1	Notch2	Mus musculus	266 kDa	23	21	0.99999	15479600	15247416	10929897	10846870	13349942	15492836	10450408	11426227	11184342	11016659	11961375	13325355
1161	P99024	Tubulin beta-5 chain	1	Tubb5	Mus musculus	50 kDa	23	4	0.999989	918067100	691470183	508499163	803734233	744657300	586279089	606389318	640277590	743101537	511428569	698978060	557385234
1162	Q9Z2C5	Myotubularin	1	Mtm1	Mus musculus	70 kDa	23	22	0.999989	51828440	53124276	48146769	60313733	44721527	46708332	62396442	59883804	52607955	50527064	50519770	55835182
1163	P63154	Crooked neck-like protein 1	1	Crnkl1	Mus musculus	83 kDa	23	23	0.999989	43832010	43728736	46032393	55788302	60327825	46456285	38909570	46122035	43215866	45896425	44001181	42838309
1164	Q8CGK3	Lon protease homolog, mitochondrial	1	Lonp1	Mus musculus	106 kDa	23	23	0.999988	158552300	169790032	222389149	232712951	193189125	196985997	245535490	364399890	215662071	197688502	203199940	190048995
1165	Q08509	Epidermal growth factor receptor kinase substrate 8	1	Eps8	Mus musculus	92 kDa	23	23	0.999988	65923000	83005754	49484042	57670045	45149575	52420464	66643693	55329604	48150433	56587845	62132653	53897724
1166	Q7TN37	Transient receptor potential cation channel subfamily M member 4	1	Trpm4	Mus musculus	136 kDa	23	23	0.999988	14619410	18202722	16882248	26444066	20167953	18331912	22344701	26467662	15272249	15945673	16198426	15331875
1167	Q6NVF0	Inositol polyphosphate 5-phosphatase OCRL	1	Ocrl	Mus musculus	104 kDa	23	23	0.999988	70362780	58188934	64920344	100274509	54634797	74844704	75673206	73948355	52503623	56936035	50837660	67513737
1168	Q8CG79	Apoptosis-stimulating of p53 protein 2	1	Tp53bp2	Mus musculus	125 kDa	23	23	0.999987	94718690	100815429	83951152	106869702	74558583	84238580	76385404	86216878	66375511	63384117	66668614	71591817
1169	Q9ERG0	LIM domain and actin-binding protein 1	1	Lima1	Mus musculus	84 kDa	23	23	0.999987	639391800	710260849	655240258	439756736	595578739	605292222	613246871	566061174	632953435	658795052	678219945	643412591
1170	Q3UHC7	Disabled homolog 2-interacting protein	1	Dab2ip	Mus musculus	132 kDa	23	20	0.999987	25294000	32495523	30593191	35209372	28117123	30525336	32426641	39675696	31504441	22970436	31760827	26929331
1171	Q61818	Retinoic acid-induced protein 1	1	Rai1	Mus musculus	202 kDa	23	23	0.999986	5908921	10190774	10132842	8957251	7538263	10250857	7694644	9793728	6456190	4921674	6310120	7640239
1172	P08071	Lactotransferrin	1	Ltf	Mus musculus	78 kDa	23	23	0.999983	55462200	70338800	28999145	27774525	56403389	22958939	36716866	38164350	24552109	47475258	22150812	28914807
1173	Q8K400	Syntaxin-binding protein 5	1	Stxbp5	Mus musculus	128 kDa	23	23	0.999983	23591650	24705627	25218713	27374318	22753474	28516615	25311031	27841468	18599223	17443562	21611035	20170104
1174	Q8R5L3	Vam6/Vps39-like protein	1	Vps39	Mus musculus	102 kDa	23	23	0.999982	28782430	25242218	27783511	30657697	25361830	24661234	33361556	45421288	26804993	20851443	25414806	22550901
1175	Q8BWZ3	N-alpha-acetyltransferase 25, NatB auxiliary subunit	1	Naa25	Mus musculus	112 kDa	23	23	0.999982	56195430	52911740	64016942	85058937	65186060	65067110	73955155	75669537	58878188	60525978	61015035	59693466
1176	Q9CRT8	Exportin-T	1	Xpot	Mus musculus	110 kDa	23	23	0.999981	47785640	44201454	56952427	79619123	55237604	62257703	61332633	61018684	55896887	48944601	53234615	57249820
1177	Q0VBL3	RNA-binding protein 15	1	Rbm15	Mus musculus	106 kDa	23	23	0.999981	40714830	38780833	41738544	39888918	44330767	42350176	36474735	40586869	40921995	45050614	44476898	44535922
1178	P41216	Long-chain-fatty-acid--CoA ligase 1	1	Acsl1	Mus musculus	78 kDa	23	21	0.999981	98871350	99232080	175504202	251304965	161339353	174072093	342362609	349614241	245320297	167815673	176774529	168634898
1179	Q8K4P0	pre-mRNA 3' end processing protein WDR33	1	Wdr33	Mus musculus	145 kDa	23	23	0.999979	54935780	59024546	53792058	60071318	51868134	56678302	50710638	53609804	49216015	49981033	54529812	55443235
1180	Q61097	Kinase suppressor of Ras 1	1	Ksr1	Mus musculus	97 kDa	23	23	0.999977	70157270	53797175	36990075	48313011	36544177	38035039	68111429	45972636	37609994	36807755	43457109	35845328
1181	A2AHC3	Calmodulin-regulated spectrin-associated protein 1	1	Camsap1	Mus musculus	176 kDa	23	23	0.999976	9393830	7630415	7619594	7045094	7751042	6799970	9637843	8213790	6994433	6401904	6617743	5838950
1182	Q8JZN5	Complex I assembly factor ACAD9, mitochondrial	1	Acad9	Mus musculus	69 kDa	23	23	0.999975	174610400	163555236	169465850	243833168	176447680	184192938	227577627	259642499	176096819	167866106	185545708	167457432
1183	Q6P4T0	Autophagy-related protein 2 homolog A	1	Atg2a	Mus musculus	211 kDa	23	23	0.999971	8227537	9240758	14176064	18786914	12280155	14866119	15833935	11379588	7834232	14298313	8560961	9500611
1184	Q9CW79	Golgin subfamily A member 1	1	Golga1	Mus musculus	87 kDa	23	23	0.999971	23243780	27815245	30699893	40008042	28241536	34232752	31627114	35622500	29442088	24699553	27461926	32272969
1185	P14404	Histone-lysine N-methyltransferase MECOM	1	Mecom	Mus musculus	138 kDa	23	19	0.999966	26236810	18879683	17972328	20316779	19989387	19335754	14886693	24079610	12144385	14484127	12672017	16378018
1186	P58660	Caspase recruitment domain-containing protein 10	1	Card10	Mus musculus	114 kDa	23	23	0.999965	89278620	71778684	101719121	66413780	48582689	57053296	82686427	71347477	43808886	41840623	42833041	52717930
1187	G5E8P0	Gamma-tubulin complex component 6	1	Tubgcp6	Mus musculus	197 kDa	23	23	0.999963	7555953	9903359	9497634	13513523	9368759	8647289	9138403	11733043	7300138	4267739	4749995	6893483
1188	E9Q777	A kinase (PRKA) anchor protein 11	1	Akap11	Mus musculus	209 kDa	23	23	0.999961	13016370	12730395	11421997	17692828	14037058	10244274	13795370	12031161	12435799	13459121	8967449	12439369
1189	Q80U28	MAP kinase-activating death domain protein	1	Madd	Mus musculus	175 kDa	23	23	0.999957	7844178	8167250	5220275	6202054	5153678	4387971	7970641	11067322	7778128	5942433	6593924	7575760
1190	O09000	Nuclear receptor coactivator 3	1	Ncoa3	Mus musculus	152 kDa	23	23	0.999954	20767410	21130509	25396384	25208978	19691455	16761180	21369622	20020771	17136787	16716061	15517774	19397131
1191	Q64700	Retinoblastoma-like protein 2	1	Rbl2	Mus musculus	127 kDa	23	23	0.99995	31069640	34943720	42271169	45155885	40451861	42575737	34165140	37728011	40947657	40403189	43975338	40634422
1192	Q6P2L6	Histone-lysine N-methyltransferase NSD3	1	Nsd3	Mus musculus	161 kDa	23	23	0.99995	18268890	16627625	17415269	19905202	14401409	16772374	16120617	15161388	11704176	12635961	14450433	13236510
1193	Q8CHG7	Rap guanine nucleotide exchange factor 2	1	Rapgef2	Mus musculus	166 kDa	23	20	0.999947	38206360	35929818	32216485	52437032	35101210	35047236	32497994	39443796	25591768	24400017	28181480	23504071
1194	Q6ZQ29	Serine/threonine-protein kinase TAO2	1	Taok2	Mus musculus	139 kDa	23	18	0.999947	24922150	24630956	24837169	30020189	23510928	22338383	22271685	24266111	21497081	17579000	23207736	22673277
1195	Q8VDC0	Probable leucine--tRNA ligase, mitochondrial	1	Lars2	Mus musculus	101 kDa	23	23	0.999937	40602960	35412493	50147658	72959226	48971399	50795991	77420911	90458819	51139406	44880540	49133730	45257631
1196	Q9QYE6	Golgin subfamily A member 5	1	Golga5	Mus musculus	82 kDa	23	23	0.999921	65097070	61177450	67087272	20898415	72652727	65367276	35075768	16486999	62148210	82406423	75213668	74378562
1197	Q6NV66	Zinc finger protein 646	1	Zfp646	Mus musculus	197 kDa	23	23	0.99992	2481661	3376443	1827437	4266899	2533653	2782049	2520142	3382332	1430767	738229	1492314	1284975
1198	Q6PGF7	Exocyst complex component 8	1	Exoc8	Mus musculus	81 kDa	23	23	0.999919	82206110	76155090	81012347	86190836	60121455	69498593	80301118	77849835	65275173	65821446	66716288	81319666
1199	Q8C827	Zinc finger protein 62	1	Zfp62	Mus musculus	105 kDa	23	22	0.999919	3020274	4390491	3155130	4330117	3014473	4391393	4414662	4124458	3479711	2914239	3714609	3433536
1200	E9Q286	Little elongation complex subunit 1	1	Ice1	Mus musculus	242 kDa	23	23	0.999915	1787713	2095060	2816556	6524085	1884771	2162761	4125283	3138742	2148738	2615567	3021329	2760458
1201	Q8C5X1	Granule-associated Rac and RHOG effector 1	1	Garre1	Mus musculus	116 kDa	23	23	0.999911	36811240	42172690	38059533	42249988	30922736	32941904	35726030	40977815	33264756	36032348	37802627	34281636
1202	O08601	Microsomal triglyceride transfer protein large subunit	1	Mttp	Mus musculus	99 kDa	23	23	0.999911	2259516	1065556	12334624	22658096	9445876	13679527	22088743	38324376	28467809	16600285	24453586	21673984
1203	Q80V94	AP-4 complex subunit epsilon-1	1	Ap4e1	Mus musculus	125 kDa	23	23	0.999902	57993790	55482952	22000332	69742417	16313096	55535485	18165697	59483614	14684703	13814279	57232529	16835738
1204	Q8C9S4	Coiled-coil domain-containing protein 186	1	Ccdc186	Mus musculus	105 kDa	23	23	0.9999	14949390	16975138	20799310	26938531	22855329	19797931	16411920	15760561	17658728	21693250	22513987	14929744
1205	Q8C176	Transcription initiation factor TFIID subunit 2	1	Taf2	Mus musculus	127 kDa	23	23	0.999887	11666510	13630413	13572819	23631697	12584504	16594434	22219413	20679466	13185296	13413715	15595446	12878503
1206	P17156	Heat shock-related 70 kDa protein 2	1	Hspa2	Mus musculus	70 kDa	23	15	0.999847	65032490	65123853	39067659	33529209	32585002	37353046	34629889	76259505	27173627	43541323	60444066	35980070
1207	Q5XF89	Polyamine-transporting ATPase 13A3	1	Atp13a3	Mus musculus	137 kDa	23	23	0.999833	6804341	18508427	66685493	21116246	12984394	72239308	11972937	17033416	22366091	9256723	12785658	12391940
1208	Q3TYD6	Serine/threonine-protein kinase LMTK2	1	Lmtk2	Mus musculus	161 kDa	23	23	0.999808	10396790	11161599	16765457	22878707	17866186	20055417	19212933	22025292	17268907	17070537	15546560	18395805
1209	Q9R269	Periplakin	1	Ppl	Mus musculus	204 kDa	23	23	0.999794	0	0	3352050	11050576	58562	550932	10782811	15454140	12349754	3151193	2310446	3794326
1210	Q920R0	Alsin	1	Als2	Mus musculus	183 kDa	23	23	0.999786	16298900	15776661	14941561	20879151	14472565	16367736	18246898	18307335	14115652	11097799	14127184	11120524
1211	P41233	Phospholipid-transporting ATPase ABCA1	1	Abca1	Mus musculus	254 kDa	23	21	0.999703	2884396	4051726	159884	6171669	3253006	3745642	5147021	7397820	4298691	4115352	3638987	4908095
1212	Q80U49	Centrosomal protein of 170 kDa protein B	1	Cep170b	Mus musculus	171 kDa	23	22	0.99937	3446182	2740205	4507982	7928267	6239762	7091216	6537462	6780624	4566302	4724604	5506105	4505100
1213	Q9CWF2	Tubulin beta-2B chain	1	Tubb2b	Mus musculus	50 kDa	23	1	0.998816	299223100	580382308	488803842	871686120	157178346	600556435	356460193	616441252	161166769	695893182	194418044	171887619
1214	Q7TMM9	Tubulin beta-2A chain	1	Tubb2a	Mus musculus	50 kDa	23	1	0.998772	323627200	198316946	232752230	210419066	115666646	202864436	167816979	157588812	196461750	181946542	194333057	191889051
1215	Q9JLB2	Protein PALS1	1	Pals1	Mus musculus	77 kDa	22	22	1	361707300	370945826	323851167	323637297	355009627	371136119	322055149	337454966	269109457	296031713	328299261	342714765
1216	Q91W89	Alpha-mannosidase 2C1	1	Man2c1	Mus musculus	116 kDa	22	22	1	72084350	69004440	79865120	112763164	82921192	73537569	104554298	93028298	76372021	73217984	69283648	75616575
1217	Q7TSQ8	Pyruvate dehydrogenase phosphatase regulatory subunit, mitochondrial	1	Pdpr	Mus musculus	99 kDa	22	22	1	75839370	78689929	91482291	122957063	84634993	91356026	87137469	96443999	74416953	75343133	78846451	76502024
1218	P31750	RAC-alpha serine/threonine-protein kinase	1	Akt1	Mus musculus	56 kDa	22	17	1	53867170	47772509	45797122	68412456	52012471	40951944	51891699	42051142	58339832	49041966	56571920	49125806
1219	Q61085	Rhophilin-1	1	Rhpn1	Mus musculus	71 kDa	22	22	1	821888800	709196342	734728719	1046435834	686731296	810094689	781655810	757682760	589519865	589369369	686760890	690604340
1220	Q9D0E1	Heterogeneous nuclear ribonucleoprotein M	1	Hnrnpm	Mus musculus	78 kDa	22	22	1	1634980000	1761015407	1681665169	1903615915	1591105253	1621264864	1557968905	1742979863	1647280430	1595069991	1579678099	1670684626
1221	O08688	Calpain-5	1	Capn5	Mus musculus	73 kDa	22	22	1	99826230	91948307	103088486	115993949	91057550	97699154	105574028	108245037	90795519	76713599	98348065	99696503
1222	Q9WUN2	Serine/threonine-protein kinase TBK1	1	Tbk1	Mus musculus	83 kDa	22	22	1	60835660	61083413	51627505	79549746	54258715	68931065	74128010	66542686	59505793	49010318	55196391	53988463
1223	Q5DTU0	Actin filament-associated protein 1-like 2	1	Afap1l2	Mus musculus	92 kDa	22	22	1	48235550	50922022	61292850	71617604	49061755	49893412	55153777	57069599	43881667	47407024	53114985	52430291
1224	Q80YR5	Scaffold attachment factor B2	1	Safb2	Mus musculus	112 kDa	22	18	0.999999	64102540	64397315	53557094	73791675	50168597	61666990	42660585	43304094	50961671	54285272	57940615	54302295
1225	Q6Q477	Plasma membrane calcium-transporting ATPase 4	1	Atp2b4	Mus musculus	133 kDa	22	14	0.999999	37558560	43590970	45061019	51391290	47043467	49320759	87349980	105742962	57840501	46250836	47691640	50017685
1226	Q80U78	Pumilio homolog 1	1	Pum1	Mus musculus	127 kDa	22	20	0.999999	59236020	60431999	59381823	71115802	58166364	56103925	59412925	61605486	51131995	49775346	39640016	56321718
1227	Q8BFY9	Transportin-1	1	Tnpo1	Mus musculus	102 kDa	22	19	0.999999	166646800	172274012	185110994	275618142	163642257	191501433	209917998	223459983	180164313	162950322	165887809	182411778
1228	Q505D1	Serine/threonine-protein phosphatase 6 regulatory ankyrin repeat subunit A	1	Ankrd28	Mus musculus	113 kDa	22	22	0.999999	22571060	21333343	26108901	29457061	23260309	23857074	25685585	31461906	22707434	15461996	21375377	22846881
1229	Q6NV83	U2 snRNP-associated SURP motif-containing protein	1	U2surp	Mus musculus	118 kDa	22	22	0.999999	86995350	99850609	61292713	81327877	70387904	80390123	73860205	84756232	75485516	69983848	79051979	79899879
1230	Q8C5W0	Calmin	1	Clmn	Mus musculus	117 kDa	22	22	0.999999	34738390	33419393	24050421	30887522	22821977	24961159	45461901	48740774	37646678	30048727	28999418	31326566
1231	Q80UP3	Diacylglycerol kinase zeta	1	Dgkz	Mus musculus	104 kDa	22	22	0.999999	64684190	64175963	55514357	64474347	49015879	55085190	66278550	58526049	46403562	47251023	54700113	56489490
1232	Q7TMQ7	WD repeat-containing protein 91	1	Wdr91	Mus musculus	83 kDa	22	22	0.999999	54292850	55414523	54645639	77131799	55561566	57601587	58798953	66229861	53448089	45342605	59651013	50627774
1233	Q8K3H0	DCC-interacting protein 13-alpha	1	Appl1	Mus musculus	79 kDa	22	22	0.999999	297662000	306097812	291107348	359710591	293646322	324326441	287294182	324101225	283282790	273772786	299432277	322201053
1234	Q62470	Integrin alpha-3	1	Itga3	Mus musculus	117 kDa	22	22	0.999999	2066231000	3266324496	1116356823	1159663942	2215326012	1989281742	1415431457	1309469820	2255961986	2469529738	1987973816	2426535222
1235	Q99JP0	Mitogen-activated protein kinase kinase kinase kinase 3	1	Map4k3	Mus musculus	101 kDa	22	21	0.999999	37998070	32249630	33350642	46142425	34016324	33543869	37940119	30078700	34246535	34600964	35560819	36707655
1236	Q8R480	Nuclear pore complex protein Nup85	1	Nup85	Mus musculus	75 kDa	22	22	0.999999	54784950	55855796	64208692	79472045	59788828	63040478	71843708	70315974	52625577	54306257	47563992	52958979
1237	Q60805	Tyrosine-protein kinase Mer	1	Mertk	Mus musculus	110 kDa	22	20	0.999999	30814440	150231455	34348615	119318851	100829645	93198863	83972200	113581085	120056567	94952514	87285102	137351790
1238	Q8K0Q5	Rho GTPase-activating protein 18	1	Arhgap18	Mus musculus	75 kDa	22	22	0.999999	111490400	117631197	102477995	97275366	104041100	101357797	73782441	82286140	86990707	80441263	83390412	78741165
1239	Q3V0K9	Plastin-1	1	Pls1	Mus musculus	70 kDa	22	17	0.999999	20138060	26058001	186519533	45258078	24626995	154543108	42470051	172442839	28076808	132936914	135772446	142785423
1240	Q8VHK9	ATP-dependent DNA/RNA helicase DHX36	1	Dhx36	Mus musculus	114 kDa	22	22	0.999998	34339180	46507171	51894835	69075528	47129334	52925569	60578109	94807608	48722870	49549544	46963070	46355798
1241	Q8BMS1	Trifunctional enzyme subunit alpha, mitochondrial	1	Hadha	Mus musculus	83 kDa	22	22	0.999998	1130224000	964389043	1061528142	1381216754	1051511209	1063186311	1554059601	2456341747	1317950583	1057000763	1043560583	945749974
1242	Q3TIR3	Synembryn-A	1	Ric8a	Mus musculus	60 kDa	22	21	0.999998	60843010	59925619	57746057	71556452	50332124	55591365	61448496	63793809	56030042	46491046	57960084	49464785
1243	Q9JHL1	Na(+)/H(+) exchange regulatory cofactor NHE-RF2	1	Slc9a3r2	Mus musculus	37 kDa	22	22	0.999998	5624562000	5675570583	4949051171	4999660099	5268036945	5005269509	3644319327	3707326019	4576135140	4743487936	4710121060	4334592556
1244	Q75N62	GTPase IMAP family member 8	1	Gimap8	Mus musculus	77 kDa	22	21	0.999998	61461590	79394360	61145849	71496687	48793100	49564008	64695345	57134870	59267730	51742919	56056004	63037142
1245	Q61941	NAD(P) transhydrogenase, mitochondrial	1	Nnt	Mus musculus	114 kDa	22	22	0.999998	565511500	498824523	404097694	653445844	1023890319	778540079	1747679324	1825165967	1199293368	811435465	671490601	887658077
1246	Q8BH59	Calcium-binding mitochondrial carrier protein Aralar1	1	Slc25a12	Mus musculus	75 kDa	22	19	0.999998	376536100	341425498	393300695	501744448	431318120	407755712	503906740	594729031	440440953	412057453	412281240	355332611
1247	O35231	Kinesin-like protein KIFC3	1	Kifc3	Mus musculus	93 kDa	22	21	0.999998	10916040	14553169	15343283	20537631	16422668	17069414	19529234	19232392	21401771	10626052	14495718	17247190
1248	Q9R0B9	Procollagen-lysine,2-oxoglutarate 5-dioxygenase 2	1	Plod2	Mus musculus	84 kDa	22	22	0.999998	76541480	85717228	69128838	69613508	51918782	61994545	63395674	65909706	61238861	47263838	63833368	51342059
1249	Q9DBS5	Kinesin light chain 4	1	Klc4	Mus musculus	69 kDa	22	16	0.999998	58902150	63532852	49847057	62713578	47985817	51378271	44458267	46591713	51403483	47022995	50271720	51605139
1250	B2RY56	RNA-binding protein 25	1	Rbm25	Mus musculus	100 kDa	22	22	0.999998	126450900	123572554	117308935	105415031	116930246	116053977	118987378	117327645	112735925	126731153	132763138	125600148
1251	Q3U0V1	Far upstream element-binding protein 2	1	Khsrp	Mus musculus	77 kDa	22	22	0.999998	498814300	517836550	480248649	645927403	441667491	481042163	504837084	510234503	497093405	456081292	479139682	503516534
1252	Q3UEG6	Alanine--glyoxylate aminotransferase 2, mitochondrial	1	Agxt2	Mus musculus	57 kDa	22	22	0.999997	12744380	46395425	21303348	30432463	32290326	28556002	99709579	121278689	51434754	31627495	68920378	49286102
1253	Q9Z2G6	Protein sel-1 homolog 1	1	Sel1l	Mus musculus	88 kDa	22	22	0.999997	39944420	52690980	56330725	33787966	48243300	54843251	46234492	42430333	48796273	55039434	57780898	54187110
1254	P37040	NADPH--cytochrome P450 reductase	1	Por	Mus musculus	77 kDa	22	22	0.999997	152057100	167838996	210510423	295745333	197242549	238027355	254828293	281988867	254584238	217951960	255069941	229256007
1255	P07356	Annexin A2	1	Anxa2	Mus musculus	39 kDa	22	22	0.999997	8690294000	8354677292	10598811576	10094055139	9533526948	10103539949	8667891793	8125437761	7638485182	7307655246	7426791194	8141427335
1256	Q8CFI0	E3 ubiquitin-protein ligase NEDD4-like	1	Nedd4l	Mus musculus	115 kDa	22	18	0.999996	39413280	37471922	74706891	87618865	46833762	59046519	75632986	51437667	46039232	72644324	61611886	37553506
1257	Q99ME2	WD repeat-containing protein 6	1	Wdr6	Mus musculus	122 kDa	22	22	0.999996	28890490	28101832	28357209	35569483	21118952	26074225	31194646	26590670	22767492	20366419	22968862	22931372
1258	Q9WU40	Inner nuclear membrane protein Man1	1	Lemd3	Mus musculus	100 kDa	22	22	0.999996	82533680	101662913	98904789	123730835	92128724	99660403	95647847	104114162	90561318	89011018	106830065	101095755
1259	Q8BGQ7	Alanine--tRNA ligase, cytoplasmic	1	Aars1	Mus musculus	107 kDa	22	22	0.999996	214995300	171926341	233743813	313955649	220328435	228880832	257969401	203731685	209154063	158211012	156636889	176316853
1260	Q91WU0	Carboxylesterase 1F	1	Ces1f	Mus musculus	62 kDa	22	19	0.999996	30011470	54199323	114594035	159591493	76273625	137401254	242378111	217274601	203219086	173761230	265659396	213851945
1261	P47857	ATP-dependent 6-phosphofructokinase, muscle type	1	Pfkm	Mus musculus	85 kDa	22	19	0.999996	155708100	133074919	140956212	187056110	153831315	133040602	143513646	193660522	158425963	137585753	139632465	127621060
1262	P30416	Peptidyl-prolyl cis-trans isomerase FKBP4	1	Fkbp4	Mus musculus	52 kDa	22	22	0.999996	276085700	347092840	348272179	288207720	329122375	302820204	285437227	294097280	275914245	272250623	254609378	268867045
1263	Q9WTM5	RuvB-like 2	1	Ruvbl2	Mus musculus	51 kDa	22	22	0.999995	290217000	274078615	283887917	290703742	254348635	267841701	245471885	241050605	249608304	261562102	286989478	267568865
1264	Q9Z2D1	Myotubularin-related protein 2	1	Mtmr2	Mus musculus	73 kDa	22	20	0.999995	105661400	92538153	98240260	161392755	98162563	84737102	95911144	95821075	118459392	108886443	127266097	120794751
1265	Q9WTU0	Lysine-specific demethylase PHF2	1	Phf2	Mus musculus	121 kDa	22	21	0.999995	45550340	51844128	52011263	57661687	48445106	47461280	46423822	51993037	38379390	36982557	38624325	38836863
1266	Q9CQN1	Heat shock protein 75 kDa, mitochondrial	1	Trap1	Mus musculus	80 kDa	22	22	0.999995	167876100	129210513	158149958	241153145	188374526	184127431	292273437	364060791	218333814	181365792	180710791	172097550
1267	Q80ZX0	Sec24-related gene family, member B (S. cerevisiae)	1	Sec24b	Mus musculus	136 kDa	22	22	0.999994	91243060	91189743	92570723	126310267	90856597	95743710	112769401	109952207	88520260	83781673	97431265	95670602
1268	Q8CI75	DIS3-like exonuclease 2	1	Dis3l2	Mus musculus	98 kDa	22	22	0.999994	65270910	61932425	63430352	75898056	60694166	62608061	62112162	78576169	56867032	50529834	55844374	53510684
1269	Q9QYB8	Beta-adducin	1	Add2	Mus musculus	81 kDa	22	22	0.999994	203600000	176805953	134964144	126228516	124143530	137739655	120973868	107490873	126363870	123766090	144462776	130251342
1270	Q8K4Z5	Splicing factor 3A subunit 1	1	Sf3a1	Mus musculus	89 kDa	22	22	0.999993	268332200	298263496	277801828	226804715	264496622	279015893	232598653	211360134	263988105	308042858	273197615	280763199
1271	Q3UPF5	Zinc finger CCCH-type antiviral protein 1	1	Zc3hav1	Mus musculus	107 kDa	22	22	0.999993	80153070	84921165	87748991	74829241	64537292	67097042	85060677	84920169	58793106	66720191	72501981	72680430
1272	Q02248	Catenin beta-1	1	Ctnnb1	Mus musculus	85 kDa	22	19	0.999993	166859600	161340341	122248920	162075729	127556369	119985595	142918023	183003414	122136551	133136210	160557451	114598755
1273	Q3V0C5	Ubiquitin carboxyl-terminal hydrolase 48	1	Usp48	Mus musculus	121 kDa	22	22	0.999993	33553200	29538521	26601712	29759905	25850732	27465126	35528212	36395524	24642224	22996578	30740953	34625417
1274	Q9D4H1	Exocyst complex component 2	1	Exoc2	Mus musculus	104 kDa	22	22	0.999993	68989620	74058409	97174768	137546264	85300618	86474629	102003953	110595112	95468549	79220917	76338412	84056584
1275	Q9DC04	Regulator of G-protein signaling 3	1	Rgs3	Mus musculus	106 kDa	22	22	0.999993	39822770	40930227	32889479	36435969	35508491	34653046	33694671	31580996	31354295	28126966	34561082	37765376
1276	Q60823	RAC-beta serine/threonine-protein kinase	1	Akt2	Mus musculus	56 kDa	22	17	0.999992	67907730	66090822	59330531	81040678	51257842	63779578	57532838	52525046	53559994	52087430	58645795	52296623
1277	Q8R2Q4	Ribosome-releasing factor 2, mitochondrial	1	Gfm2	Mus musculus	86 kDa	22	22	0.999992	12986440	10723530	28443048	58731879	38883568	32504122	34518625	40259812	30074223	16047416	17368945	17294887
1278	Q6P1H6	Ankyrin repeat and LEM domain-containing protein 2	1	Ankle2	Mus musculus	106 kDa	22	22	0.999992	52529840	45578183	37008596	48120369	43184742	44704122	53797255	54263646	43568661	41240139	47270666	46940489
1279	P42703	Leukemia inhibitory factor receptor	1	Lifr	Mus musculus	123 kDa	22	22	0.999992	37705990	74227896	27299213	54002037	52858591	52104576	45913718	49707188	59800062	55859362	50010218	68322231
1280	P27641	X-ray repair cross-complementing protein 5	1	Xrcc5	Mus musculus	83 kDa	22	22	0.999991	40787670	38186885	36066277	54102637	45096266	41773368	50393379	53469539	39255487	35750979	41024025	42439025
1281	Q3U186	Probable arginine--tRNA ligase, mitochondrial	1	Rars2	Mus musculus	65 kDa	22	22	0.999991	26560420	24175474	32778834	43760042	31381086	33191795	46857614	57550591	33706486	25901236	30785270	25075127
1282	Q8BTZ4	Anaphase-promoting complex subunit 5	1	Anapc5	Mus musculus	83 kDa	22	22	0.999991	32495710	29244795	27413105	30703544	24392252	26679922	28757030	29012457	25530872	24303488	27664107	25210890
1283	Q9EQZ6	Rap guanine nucleotide exchange factor 4	1	Rapgef4	Mus musculus	115 kDa	22	21	0.99999	26604170	19026452	24780158	28635774	21285700	22617089	22446892	21654678	22834286	20104866	23306965	26235814
1284	A2A484	Zinc finger, MYND-type-containing 8	1	Zmynd8	Mus musculus	137 kDa	22	22	0.99999	27659420	30536569	32737260	49070382	29690877	37443671	40233253	44506177	35219148	35418098	41191789	35721844
1285	Q4KMM3	Oxidation resistance protein 1	1	Oxr1	Mus musculus	96 kDa	22	22	0.99999	50664620	53717732	47969737	50939908	43564201	42886940	47978852	44365030	41842815	42147102	41150066	49261535
1286	Q80T85	DDB1- and CUL4-associated factor 5	1	Dcaf5	Mus musculus	104 kDa	22	22	0.999989	12957190	13906242	15445462	24653892	11849265	17019462	14022328	17073502	9293898	10194019	11739066	11572923
1287	Q8BZ60	Stonin-2	1	Ston2	Mus musculus	100 kDa	22	22	0.999989	93862930	87002100	74538194	72887086	51904475	67224691	70884907	75191802	50574100	62975806	89913372	59392674
1288	P59438	Hermansky-Pudlak syndrome 5 protein homolog	1	Hps5	Mus musculus	126 kDa	22	22	0.999989	11584190	12537667	14359535	18703702	15367162	14665914	17146130	19682153	13643630	13469013	16122662	13010882
1289	Q8BYC6	Serine/threonine-protein kinase TAO3	1	Taok3	Mus musculus	105 kDa	22	19	0.999989	19723780	18604702	19420140	29977728	21396926	18937169	20868463	22350981	18488966	16447923	22033025	20931896
1290	Q8VHG2	Angiomotin	1	Amot	Mus musculus	121 kDa	22	21	0.999986	22611760	26229569	25434558	32535822	23042612	35142214	22600841	16455152	15766555	28220287	28862819	28966667
1291	P18052	Receptor-type tyrosine-protein phosphatase alpha	1	Ptpra	Mus musculus	94 kDa	22	22	0.999985	24915960	89484186	27958427	76583121	65098590	63946249	69239661	79115859	74633542	57991357	64526684	76873851
1292	Q8CAS9	Protein mono-ADP-ribosyltransferase PARP9	1	Parp9	Mus musculus	97 kDa	22	22	0.999985	39181840	38962389	50095381	50609377	31686735	35426069	43507735	41295920	42212611	36191378	30477006	40696078
1293	Q7TQK5	Coiled-coil domain-containing protein 93	1	Ccdc93	Mus musculus	73 kDa	22	22	0.999985	82876840	87219497	89550739	97972117	82420602	87925084	71032686	87298593	68511456	78236282	85718334	78245274
1294	Q8K1B8	Fermitin family homolog 3	1	Fermt3	Mus musculus	76 kDa	22	21	0.999985	153654500	310283463	310024491	528356780	290035115	175284979	340031678	311452278	307945633	267898859	273959390	350277563
1295	Q6KAR6	Exocyst complex component 3	1	Exoc3	Mus musculus	86 kDa	22	22	0.999984	105345600	90415294	106975984	139934225	104536634	106200966	110546592	119259668	106752145	97598656	108320617	96659252
1296	Q8K1R3	Polyribonucleotide nucleotidyltransferase 1, mitochondrial	1	Pnpt1	Mus musculus	86 kDa	22	22	0.999983	23756660	35148851	32163044	58259051	29623338	26324315	63406888	93802444	44848004	23580179	36081182	26305612
1297	Q6ZPZ3	Zinc finger CCCH domain-containing protein 4	1	Zc3h4	Mus musculus	141 kDa	22	22	0.999982	44082300	27861973	21088820	71902346	40189511	38582160	23932251	27804561	50803457	45812549	53654649	38583207
1298	Q8K327	Chromosome alignment-maintaining phosphoprotein 1	1	Champ1	Mus musculus	88 kDa	22	22	0.999982	39945040	43413427	45718690	55947173	41838763	46761642	36614090	44751525	40324112	37824980	42358114	42010605
1299	Q9D6Z1	Nucleolar protein 56	1	Nop56	Mus musculus	64 kDa	22	22	0.999981	158722300	158196616	245648468	279660213	184363997	216638700	200210316	188107406	194628664	178489819	208353651	187117142
1300	Q91WQ3	Tyrosine--tRNA ligase, cytoplasmic	1	Yars1	Mus musculus	59 kDa	22	22	0.999981	254184700	249361284	229573040	251599850	213544016	224854601	249501004	226279488	217071327	206463416	220950346	220689243
1301	Q922R5	Serine/threonine-protein phosphatase 4 regulatory subunit 3B	1	Ppp4r3b	Mus musculus	94 kDa	22	16	0.999979	10779120	9457711	7272550	13615193	9959068	8600911	10888412	12070786	8062090	7559910	5482175	8593583
1302	Q80UG2	Plexin-A4	1	Plxna4	Mus musculus	213 kDa	22	15	0.999976	4221338	3813732	2184069	3635445	2988324	3406538	3953876	4037308	2453841	3138210	3676028	2788333
1303	A3KGB4	TBC1 domain family member 8B	1	Tbc1d8b	Mus musculus	128 kDa	22	21	0.999976	42973110	40556121	40317671	55728918	38755658	43539695	46532874	57589970	33306301	35636462	41704715	36503401
1304	P51954	Serine/threonine-protein kinase Nek1	1	Nek1	Mus musculus	137 kDa	22	22	0.999974	26365630	22115532	21732897	30701254	20364298	20728264	24634644	18003353	19628013	25090306	24377051	26315469
1305	Q9DBB4	N-alpha-acetyltransferase 16, NatA auxiliary subunit	1	Naa16	Mus musculus	101 kDa	22	18	0.999973	12765380	17278526	14584062	13039085	11651663	14527129	12891342	15678891	8879993	10409500	11469751	9473405
1306	O88428	Bifunctional 3'-phosphoadenosine 5'-phosphosulfate synthase 2	1	Papss2	Mus musculus	70 kDa	22	20	0.99997	18250120	15373547	19096486	21232955	13400727	14691819	23223195	39648650	17177270	15486823	13916071	11789275
1307	Q6P1G0	HEAT repeat-containing protein 6	1	Heatr6	Mus musculus	129 kDa	22	22	0.99997	10737670	11259303	11912587	14408319	12517689	11708195	12139156	14479825	10501720	11106456	8234654	11989255
1308	F7BJB9	MORC family CW-type zinc finger protein 3	1	Morc3	Mus musculus	107 kDa	22	22	0.999967	9451600	10649894	12169861	16421935	12661827	14060864	14344905	12704025	15011485	10804411	11050065	11156168
1309	Q03145	Ephrin type-A receptor 2	1	Epha2	Mus musculus	109 kDa	22	20	0.999963	23330050	24293619	26506286	25344634	21575605	22548853	20299043	19620379	17350062	19880793	20452795	17590244
1310	B1AVY7	Kinesin-like protein KIF16B	1	Kif16b	Mus musculus	150 kDa	22	21	0.999959	21264300	19384811	18431416	27585941	17917910	18987096	19200888	23613858	20788428	14610826	19325963	21472689
1311	Q62311	Transcription initiation factor TFIID subunit 6	1	Taf6	Mus musculus	73 kDa	22	22	0.999955	24012160	19256875	23852976	18893157	20108675	23406804	16565383	25247245	21139855	18854432	19079033	21066456
1312	O55098	Serine/threonine-protein kinase 10	1	Stk10	Mus musculus	112 kDa	22	21	0.999946	39652010	37791678	36897144	43498638	39781352	36105723	39675047	52842671	44807251	51988870	47508769	50450648
1313	Q9CXF4	TBC1 domain family member 15	1	Tbc1d15	Mus musculus	77 kDa	22	22	0.999944	69911820	72842865	63621609	68262317	56065783	55569888	70166279	81026993	60795221	53558787	59127406	57240950
1314	Q9CRC8	Leucine-rich repeat-containing protein 40	1	Lrrc40	Mus musculus	68 kDa	22	22	0.999942	60939950	50540196	62673005	65729196	63871624	66652602	66266618	67461955	57970135	61218785	63837496	64939052
1315	O89001	Carboxypeptidase D	1	Cpd	Mus musculus	152 kDa	22	22	0.999941	45814570	105037070	28567771	71329525	60468346	57840325	49646920	94335387	58245557	39485302	41678665	53721073
1316	O35954	Membrane-associated phosphatidylinositol transfer protein 1	1	Pitpnm1	Mus musculus	135 kDa	22	22	0.999939	30102260	29441546	41316653	60468761	35644929	47067098	45088925	42658756	41467329	31366121	40044698	36437808
1317	P42232	Signal transducer and activator of transcription 5B	1	Stat5b	Mus musculus	90 kDa	22	6	0.999939	3895920	5956876	7668280	8290227	3829448	5802020	9030809	9802810	6216384	5579917	5226069	5426421
1318	A3KGV1	Outer dense fiber protein 2	1	Odf2	Mus musculus	96 kDa	22	22	0.999937	17111230	13775989	22049152	24551002	18964080	22353209	16484739	17264804	17866934	12275573	15651120	19781428
1319	P15392	Cytochrome P450 2A4	1	Cyp2a4	Mus musculus	57 kDa	22	6	0.99993	8510788	11649313	16800020	22001714	11899137	21447745	27146087	20145200	16714479	20061897	22771748	21311243
1320	Q61771	Kinesin-like protein KIF3B	1	Kif3b	Mus musculus	85 kDa	22	16	0.999925	16249760	16206842	16041188	7831024	18808744	16568894	11176467	10840255	8606556	17482527	12880403	14643758
1321	E9Q4F7	Ankyrin repeat domain-containing protein 11	1	Ankrd11	Mus musculus	296 kDa	22	21	0.999922	12287530	9251997	4975049	6631250	5413358	4810590	7023735	3582532	6545013	5564903	5633174	8616116
1322	Q9Z148	Histone-lysine N-methyltransferase EHMT2	1	Ehmt2	Mus musculus	138 kDa	22	21	0.999916	13042100	13364454	16380576	17932404	14733450	13314931	17002866	21846394	16628083	13161689	17598126	16232788
1323	E9PWW6	Zinc finger CCCH type-containing 7 A	1	Zc3h7a	Mus musculus	111 kDa	22	21	0.999913	10444270	10235648	7909266	6652675	7557498	7473648	8504546	11388651	7272290	8528175	10592859	9107228
1324	Q80W49	Beta/gamma crystallin domain-containing protein 3	1	Crybg3	Mus musculus	114 kDa	22	22	0.999897	12375810	4145932	17993394	12864627	10015796	15825847	14635793	21102811	5514200	10759005	13512584	11223777
1325	Q8BJ34	Meiosis regulator and mRNA stability factor 1	1	Marf1	Mus musculus	192 kDa	22	22	0.999892	7313620	2490214	4628412	14090893	6984869	5118015	8351252	8210598	4287896	2678191	5575009	3531952
1326	P35917	Vascular endothelial growth factor receptor 3	1	Flt4	Mus musculus	153 kDa	22	20	0.999872	9561929	16218615	6927084	13577430	12344790	12404251	11829399	15350795	11113524	11188968	11197165	11164873
1327	Q3UH06	Ras-responsive element-binding protein 1	1	Rreb1	Mus musculus	184 kDa	22	22	0.999825	8561492	11637136	11104668	14690937	9218308	10143342	15328198	10673405	9160734	9873530	11692634	12777111
1328	Q8CHE4	PH domain leucine-rich repeat-containing protein phosphatase 1	1	Phlpp1	Mus musculus	182 kDa	22	22	0.999784	8669061	9037471	7923468	12825744	6945363	11452433	7308158	6125853	9419787	4154755	10348344	11075561
1329	Q9CXF7	Chromodomain-helicase-DNA-binding protein 1-like	1	Chd1l	Mus musculus	101 kDa	22	22	0.999774	10612360	12399595	18057738	17516486	11982516	9734724	13041107	13589262	11767269	11368025	12902552	13157479
1330	P42230	Signal transducer and activator of transcription 5A	1	Stat5a	Mus musculus	91 kDa	22	6	0.999648	1610033	516227	1072845	2328671	2171898	1673885	2416497	2664222	2577871	2273698	2281466	1506934
1331	B1AWL2	Zinc finger protein 462	1	Znf462	Mus musculus	283 kDa	22	22	0.999452	1598075	2239752	3211830	4109020	1294560	4296169	4483081	3300095	2524998	2273738	1772376	1848179
1332	A2AM05	Centlein	1	Cntln	Mus musculus	161 kDa	22	22	0.999425	8428638	6792723	6282713	8923189	5947071	5206409	8091196	8173399	5758393	6312291	6649346	7989716
1333	Q6A070	TOG array regulator of axonemal microtubules protein 1	1	Togaram1	Mus musculus	195 kDa	22	22	0.999345	3662165	4217102	5619513	7677693	7928116	9350351	4871857	10542832	5336418	3912934	3581154	3775480
1334	Q8CG47	Structural maintenance of chromosomes protein 4	1	Smc4	Mus musculus	147 kDa	22	22	0.999331	1530358	2268974	2311097	3554973	1809126	3690114	2226112	5590066	6067579	1015738	10263894	1241235
1335	B0V2N1	Receptor-type tyrosine-protein phosphatase S	1	Ptprs	Mus musculus	212 kDa	22	15	0.999154	2489319	4837975	3314236	3773222	3877886	4156406	3431355	3225931	2106462	2336108	2333808	2826084
1336	P68369	Tubulin alpha-1A chain	1	Tuba1a	Mus musculus	50 kDa	22	1	0.99909	947944300	830817071	742641274	892712324	428747681	316175551	304283101	545196018	561988535	546048423	434307759	467365291
1337	A0A1W2P7S8	Predicted gene, 32717	1	Gm32717	Mus musculus	92 kDa	22	1	0.998849	0	0	230423	435866	203759	197156	0	162921	181784	42461	0	0
1338	F8VPU6	Ubiquitinyl hydrolase 1	1	Usp9y	Mus musculus	292 kDa	22	3	0.997794	1870133	2730993	2044286	1807147	1302214	1576736	1375597	709244	2856189	1856182	2236609	3149203
1339	Q6ZQ88	Lysine-specific histone demethylase 1A	1	Kdm1a	Mus musculus	93 kDa	21	21	1	62686360	62328223	57089347	75552344	60982201	62172593	66690760	61340844	55385067	54696352	62251399	58222927
1340	Q9R069	Basal cell adhesion molecule	1	Bcam	Mus musculus	68 kDa	21	21	1	2152518000	2728271596	1465478020	2012575539	2180029637	2137815727	1838549860	1936295124	2503355784	2297465115	2242670719	2357602365
1341	P26443	Glutamate dehydrogenase 1, mitochondrial	1	Glud1	Mus musculus	61 kDa	21	21	1	1588038000	1616584308	2213178420	1996776423	2270241342	2308139705	2635607624	2954313566	2138686025	2081253455	1962422429	1939619687
1342	Q76MZ3	Serine/threonine-protein phosphatase 2A 65 kDa regulatory subunit A alpha isoform	1	Ppp2r1a	Mus musculus	65 kDa	21	17	1	974981800	903232191	911628294	1121701576	835128874	887623381	933278339	965230161	847559937	767505021	842508994	788506910
1343	Q8K4Q0	Regulatory-associated protein of mTOR	1	Rptor	Mus musculus	149 kDa	21	21	1	35292180	35246783	31756597	51344140	39789966	43364267	42423400	45802996	36787257	28504758	34305211	37122689
1344	D3Z7P3	Glutaminase kidney isoform, mitochondrial	1	Gls	Mus musculus	74 kDa	21	21	1	109560700	104045135	156081655	213829620	158004036	159578406	259927152	277900938	165974142	146586113	149148685	134069648
1345	P51660	Peroxisomal multifunctional enzyme type 2	1	Hsd17b4	Mus musculus	79 kDa	21	21	1	251209400	260711351	320324002	385779548	273492555	347192334	478062648	477354547	387096575	390827081	435416437	390405814
1346	Q569Z6	Thyroid hormone receptor-associated protein 3	1	Thrap3	Mus musculus	108 kDa	21	20	1	169394800	211854003	99673597	93436303	167539346	127088364	101386917	96538716	135807626	191556157	158437867	167266625
1347	Q8K4I3	Rho guanine nucleotide exchange factor 6	1	Arhgef6	Mus musculus	87 kDa	21	18	1	66737570	62209052	71736325	52805642	60696638	63102179	61029806	68848710	59289862	53704002	75392581	66066432
1348	Q8K363	ATP-dependent RNA helicase DDX18	1	Ddx18	Mus musculus	74 kDa	21	20	1	66277090	71962862	70163434	68194675	65220066	71081705	70384876	65067248	62677579	62542798	66109819	65691101
1349	P14685	26S proteasome non-ATPase regulatory subunit 3	1	Psmd3	Mus musculus	61 kDa	21	21	1	169151300	174665404	190867201	158997573	179154556	209414453	173826389	158752723	164218762	171982760	174616307	160566829
1350	Q920Q4	Vacuolar protein sorting-associated protein 16 homolog	1	Vps16	Mus musculus	95 kDa	21	21	1	53038620	45600960	54273003	83119653	57867803	56870364	64583849	65308321	45240293	47322774	51924095	54893174
1351	Q921I1	Serotransferrin	1	Tf	Mus musculus	77 kDa	21	21	1	47449840	53562779	59598418	25732566	41030636	35896464	38554605	39554296	48452508	41477912	43913102	39690745
1352	Q9EPL8	Importin-7	1	Ipo7	Mus musculus	119 kDa	21	20	1	109708300	102479632	98150762	167975001	104207771	109028076	128600884	138228871	124138017	94765888	106481564	99274650
1353	Q04692	SWI/SNF-related matrix-associated actin-dependent regulator of chromatin subfamily A containing DEAD/H box 1	1	Smarcad1	Mus musculus	116 kDa	21	20	1	6761890	11549232	8798243	14121942	8116096	8935904	12669695	12302919	8613552	6436107	6721611	11443798
1354	Q9R045	Angiopoietin-related protein 2	1	Angptl2	Mus musculus	57 kDa	21	20	1	91991360	115878844	82167740	100583005	88163158	101144607	90755089	88435582	89117269	78511129	86079846	95437653
1355	Q8C0D4	Rho GTPase-activating protein 12	1	Arhgap12	Mus musculus	95 kDa	21	20	1	33462140	30221694	28193286	32837819	31059484	32056663	28021116	24605417	27833171	36721897	30274599	29898247
1356	Q9QUG9	RAS guanyl-releasing protein 2	1	Rasgrp2	Mus musculus	69 kDa	21	20	1	42420180	47073708	52626996	48284593	38060333	45029844	46593768	49682692	44040467	35528124	42866632	41642299
1357	Q8R1F1	Protein Niban 2	1	Niban2	Mus musculus	85 kDa	21	21	1	846016200	828008593	835144065	1138387090	843701971	843695127	936536796	812809761	868539499	728883997	836119126	770101162
1358	Q9DBK7	E1 ubiquitin-activating enzyme	1	Uba7	Mus musculus	109 kDa	21	21	0.999999	73201760	67879372	92703112	86489705	62708535	67716429	78821428	78303502	71986947	54015996	60931685	61538125
1359	O35218	Cleavage and polyadenylation specificity factor subunit 2	1	Cpsf2	Mus musculus	88 kDa	21	21	0.999999	48439350	51408859	44421433	56373067	46946461	43962899	46953508	59453382	47598148	37350262	37188901	45268318
1360	Q8BSY0	Aspartyl/asparaginyl beta-hydroxylase	1	Asph	Mus musculus	83 kDa	21	21	0.999999	147954100	151387957	143249067	152959117	139593985	141491998	143106163	152101024	147495153	133508000	145213363	135729713
1361	Q3UW53	Protein Niban 1	1	Niban1	Mus musculus	103 kDa	21	21	0.999999	50556920	44676449	40568208	65745795	49958126	42703776	51203492	54907434	43356260	40076780	38134713	39962695
1362	P05622	Platelet-derived growth factor receptor beta	1	Pdgfrb	Mus musculus	123 kDa	21	21	0.999999	45578400	119210701	36333123	113184867	93503438	92963865	82672973	110925387	116368423	81683958	85046462	106882965
1363	Q8VE19	GATOR complex protein MIOS	1	Mios	Mus musculus	98 kDa	21	21	0.999999	27679800	24177416	27308801	56181761	34935340	36957181	31475658	40506730	26654820	28252374	30099964	30371076
1364	Q9JIG7	Coiled-coil domain-containing protein 22	1	Ccdc22	Mus musculus	71 kDa	21	21	0.999999	122367600	104611899	120444991	164721558	118430372	124701813	132396995	137432538	112718367	108914949	121322032	114146962
1365	Q91YM4	FAST kinase domain-containing protein 4	1	Tbrg4	Mus musculus	72 kDa	21	21	0.999999	21873320	20306009	20881804	31652247	22604220	23852911	38544913	39851992	30227466	26211150	26729115	23205209
1366	P63038	60 kDa heat shock protein, mitochondrial	1	Hspd1	Mus musculus	61 kDa	21	21	0.999999	852339400	753685132	791555510	999563850	813924434	740362980	1154270937	1178976310	948752583	957887578	891783525	919741363
1367	Q91V88	Nephronectin	1	Npnt	Mus musculus	61 kDa	21	21	0.999999	156677100	255064419	95024480	72480970	147853292	139622543	237211561	222828820	170050370	184225686	111594004	182852062
1368	S4R1W5	RNA-binding motif protein 6	1	Rbm6	Mus musculus	128 kDa	21	20	0.999999	30554450	37458838	32948573	37501505	30370774	33093185	30116904	34050205	31467452	26360589	26005405	32330133
1369	Q8K3G9	DCC-interacting protein 13-beta	1	Appl2	Mus musculus	74 kDa	21	21	0.999999	32469850	34686842	32897459	42540955	35013336	35874987	36022341	44740613	36238043	36511395	39189306	40258597
1370	P62046	Leucine-rich repeat and calponin homology domain-containing protein 1	1	Lrch1	Mus musculus	79 kDa	21	20	0.999999	191863900	165033279	178074112	193788911	157902397	169280500	170048240	166906265	147054935	143768694	163347336	152446580
1371	Q9WVL6	Exostosin-like 3	1	Extl3	Mus musculus	104 kDa	21	21	0.999999	52161210	20392947	15385439	94818435	15371452	18266653	18155765	14687967	18470723	47834931	19764433	20551095
1372	Q80XC3	USP6 N-terminal-like protein	1	Usp6nl	Mus musculus	94 kDa	21	21	0.999999	52153930	59699900	59203255	57112005	57893351	57350237	52755951	58437372	49138425	49784637	53872643	51467810
1373	B2RRE7	OTU domain-containing protein 4	1	Otud4	Mus musculus	123 kDa	21	21	0.999999	43435620	51927476	47204523	69159005	48120093	46771965	57919021	54640112	49831366	47600683	50696192	53555058
1374	Q9Z1R2	Large proline-rich protein BAG6	1	Bag6	Mus musculus	121 kDa	21	21	0.999999	120478000	102752957	109169244	144309607	109544003	107523308	118805648	123046256	110887351	98566139	116840880	111713803
1375	E9Q3G8	Nucleoporin 153	1	Nup153	Mus musculus	152 kDa	21	21	0.999999	90086840	81822206	84574325	110570078	84191596	93878733	95751884	108681382	78208079	80533967	75463804	90352059
1376	P97449	Aminopeptidase N	1	Anpep	Mus musculus	110 kDa	21	21	0.999998	38534550	90552301	27993200	91189519	61902286	85996672	121738964	157463605	138526912	95884345	112708886	116037121
1377	Q9D0F9	Phosphoglucomutase-1	1	Pgm1	Mus musculus	61 kDa	21	21	0.999998	308428000	277936316	308120725	304102531	266329057	284129800	292239416	315621755	284059587	301924482	296885317	313198591
1378	Q8C052	Microtubule-associated protein 1S	1	Map1s	Mus musculus	103 kDa	21	21	0.999998	151875900	154215071	178717801	227300284	181274079	175776037	179856508	211657388	162818060	133432635	148172281	177970428
1379	Q91YI0	Argininosuccinate lyase	1	Asl	Mus musculus	52 kDa	21	21	0.999998	279952500	237641066	302586970	260845271	274129954	278569612	275928391	305293689	260665444	259514495	256568766	213351001
1380	Q9Z1G4	V-type proton ATPase 116 kDa subunit a1	1	Atp6v0a1	Mus musculus	96 kDa	21	20	0.999998	108410700	110459682	123276771	188254821	116802508	124144169	120352817	128958582	97941568	90313421	102833354	105054246
1381	Q8CDA1	Phosphatidylinositide phosphatase SAC2	1	Inpp5f	Mus musculus	128 kDa	21	21	0.999998	25163530	17768913	16190079	20643161	17752893	16539101	23071218	33956085	14462225	16705203	24274466	18381389
1382	Q9R0E1	Multifunctional procollagen lysine hydroxylase and glycosyltransferase LH3	1	Plod3	Mus musculus	85 kDa	21	20	0.999998	86333460	89188262	90769540	95964610	82744839	85771293	85229940	83424361	74383214	70392671	85760508	82003145
1383	P61222	ATP-binding cassette sub-family E member 1	1	Abce1	Mus musculus	67 kDa	21	21	0.999998	151010600	144873230	163141154	165130064	170210476	163750910	186108929	157476385	152209873	150607587	167356833	155550462
1384	Q8BGS1	Band 4.1-like protein 5	1	Epb41l5	Mus musculus	82 kDa	21	18	0.999998	386006500	421719009	438193995	673046509	397925413	467973391	317956367	408296552	296622688	333700116	434850770	455484627
1385	P63017	Heat shock cognate 71 kDa protein	1	Hspa8	Mus musculus	71 kDa	21	13	0.999997	3169584000	3334601392	3136510080	3249448159	3138022421	2976227125	3583028485	3615694855	3300303775	3773927706	3598551616	3574841014
1386	Q8K449	ATP-binding cassette sub-family A member 9	1	Abca9	Mus musculus	183 kDa	21	17	0.999997	48121560	60051090	46989405	85842336	73314304	75722448	72204773	72054153	60429270	57775974	53908856	62643110
1387	Q80VP0	Tectonin beta-propeller repeat-containing protein 1	1	Tecpr1	Mus musculus	130 kDa	21	21	0.999997	129546300	134825892	140786344	162867012	124480921	125918348	146764426	153613181	105747810	100936972	112888260	111613251
1388	Q924T7	E3 ubiquitin-protein ligase RNF31	1	Rnf31	Mus musculus	119 kDa	21	21	0.999997	19000150	20053125	25357039	34106612	24612077	24725788	28453013	29376266	23295502	20099328	21139304	20935322
1389	Q8CCN5	BCAS3 microtubule associated cell migration factor	1	Bcas3	Mus musculus	101 kDa	21	21	0.999997	44724610	30577262	40758310	51143282	47597512	44392405	40654302	44684796	43108103	22761184	26605086	26395097
1390	Q8JZM7	Parafibromin	1	Cdc73	Mus musculus	61 kDa	21	21	0.999997	56170700	63299254	54001958	53875659	48950055	56429805	47119185	42586129	48930238	50093220	56881340	45435026
1391	Q8C0I1	Alkyldihydroxyacetonephosphate synthase, peroxisomal	1	Agps	Mus musculus	72 kDa	21	21	0.999997	53971780	59834294	69151455	127654304	68064802	97701144	158113664	155641997	112295887	85791841	111673444	114523557
1392	Q6P9S7	Polypeptide N-acetylgalactosaminyltransferase 10	1	Galnt10	Mus musculus	69 kDa	21	21	0.999997	65092850	70263932	61500746	57214438	61197039	62885076	55100448	52549737	53254137	52029923	56606215	53792732
1393	Q9ES34	Ubiquitin-protein ligase E3B	1	Ube3b	Mus musculus	123 kDa	21	21	0.999997	11404710	8647772	13020752	19028573	13503926	12858907	15974451	14547242	14587844	10558760	10104986	10852607
1394	S4R1M9	Oxysterol-binding protein-related protein 10	1	Osbpl10	Mus musculus	84 kDa	21	19	0.999996	16186920	13555190	12342677	13210579	12158756	12312922	14062802	12193827	14303597	13713754	14462589	13891208
1395	Q8K1A6	Coiled-coil and C2 domain-containing protein 1A	1	Cc2d1a	Mus musculus	104 kDa	21	21	0.999996	34378190	29860959	32350222	42284605	33284582	35829049	34910408	34377808	28283744	32102741	32942439	30986159
1396	P47856	Glutamine--fructose-6-phosphate aminotransferase [isomerizing] 1	1	Gfpt1	Mus musculus	79 kDa	21	21	0.999996	31823990	27608280	30477296	34636558	26309882	31821184	34039704	35117810	23713849	23482285	23951527	24641143
1397	Q3UIJ9	Myocardial zonula adherens protein	1	Myzap	Mus musculus	54 kDa	21	21	0.999996	183514300	175110493	185173190	246243787	174235304	186729244	176899595	146438918	159527003	165773751	171563471	168130579
1398	Q5XJY5	Coatomer subunit delta	1	Arcn1	Mus musculus	57 kDa	21	21	0.999996	518475600	466042837	446777378	496894826	419079981	421842671	458223178	423457240	415011667	430779826	461613212	402878196
1399	Q8BRH0	Protein O-mannosyl-transferase TMTC3	1	Tmtc3	Mus musculus	104 kDa	21	21	0.999996	82387010	68607143	79134089	106191044	81576031	76045301	81172716	89779649	84655452	74398852	88829485	76741368
1400	Q99PP7	E3 ubiquitin-protein ligase TRIM33	1	Trim33	Mus musculus	124 kDa	21	20	0.999996	24261560	26258242	27705103	33100983	26484909	27286705	40066357	36009132	27086169	20767494	28364502	26188177
1401	Q8BHL5	Engulfment and cell motility protein 2	1	Elmo2	Mus musculus	84 kDa	21	20	0.999995	140200800	101603554	128180650	156437479	123700280	146265846	124539435	147470940	165451265	135062892	159363881	168865078
1402	Q8K0L3	Acyl-coenzyme A synthetase ACSM2, mitochondrial	1	Acsm2	Mus musculus	64 kDa	21	20	0.999995	468619400	556922250	730167403	1066012928	527479682	621583969	1738851340	2709203900	1038488120	925928891	1054966059	827743949
1403	Q8BHZ4	Zinc finger protein 592	1	Znf592	Mus musculus	138 kDa	21	20	0.999994	15219160	19499781	18983725	28851671	17616679	20375982	18223534	23522203	13443952	12162964	13618647	19075226
1404	Q61584	Fragile X mental retardation syndrome-related protein 1	1	Fxr1	Mus musculus	76 kDa	21	19	0.999994	109166800	116304607	118694212	132214768	114600296	114170259	105009891	116006997	95426859	95633642	101141147	106772461
1405	Q8BWJ3	Phosphorylase b kinase regulatory subunit alpha, liver isoform	1	Phka2	Mus musculus	138 kDa	21	21	0.999994	39661110	28854214	28420641	54491805	33640526	37265341	41756008	44223896	35239885	35418139	39205401	38134589
1406	Q80WQ2	Protein VAC14 homolog	1	Vac14	Mus musculus	88 kDa	21	21	0.999994	86308540	74784169	85401048	134960109	76684919	66584283	118251020	113287658	91392411	88682676	97605092	87627455
1407	Q8BX80	Cytosolic endo-beta-N-acetylglucosaminidase	1	Engase	Mus musculus	83 kDa	21	21	0.999993	42296660	48217953	46782357	62964301	43492037	39668277	47916148	56809719	49185059	42854982	40850752	42437909
1408	Q6NZL1	DEAH (Asp-Glu-Ala-His) box polypeptide 37	1	Dhx37	Mus musculus	128 kDa	21	21	0.999993	12220190	13630068	13062148	16837687	9288740	15944092	14136515	14894229	13989763	12517456	14924617	13624597
1409	Q91W43	Glycine dehydrogenase (decarboxylating), mitochondrial	1	Gldc	Mus musculus	113 kDa	21	21	0.999992	2952670	3807845	4467494	4009515	2729973	7040038	19669948	24614389	4238631	5308172	6423037	2868424
1410	Q8CJ53	Cdc42-interacting protein 4	1	Trip10	Mus musculus	68 kDa	21	21	0.999992	159777600	165178716	135240068	128341511	121186087	135287597	115640732	115851428	122762257	105171790	122496706	138272943
1411	Q8BHY3	Anoctamin-1	1	Ano1	Mus musculus	111 kDa	21	21	0.999992	60063180	135719718	56440238	137450570	106921883	99769693	84381867	128219339	123683842	79822489	62240193	90174059
1412	P25976	Nucleolar transcription factor 1	1	Ubtf	Mus musculus	90 kDa	21	21	0.999992	28159320	137196676	44885376	119730096	98459384	102920610	93380944	118736586	128225770	83294237	103300027	116884893
1413	O88508	DNA (cytosine-5)-methyltransferase 3A	1	Dnmt3a	Mus musculus	102 kDa	21	21	0.999992	17122330	19194076	15088133	23931287	14841601	16052702	20448470	22483123	17761692	15911361	18733211	16855589
1414	Q8CH25	SAFB-like transcription modulator	1	Sltm	Mus musculus	117 kDa	21	21	0.999991	84786110	98071141	79782641	72681546	81124607	78291010	67961354	58624833	74783490	85611144	78555250	79140207
1415	Q60864	Stress-induced-phosphoprotein 1	1	Stip1	Mus musculus	63 kDa	21	21	0.99999	620143100	481394564	471416400	554393949	554383499	434192020	473644712	420758985	479752374	531796060	496684297	445809798
1416	Q2HXL6	ER degradation-enhancing alpha-mannosidase-like protein 3	1	Edem3	Mus musculus	104 kDa	21	21	0.99999	25732270	25470176	32987991	42533859	33537189	31300341	29800997	42164322	24160586	22589623	29906488	26307958
1417	P62814	V-type proton ATPase subunit B, brain isoform	1	Atp6v1b2	Mus musculus	57 kDa	21	14	0.99999	188140700	194310060	249601070	211085026	216102224	223401741	234335088	293965585	233995011	185797145	193411839	196375224
1418	P53569	CCAAT/enhancer-binding protein zeta	1	Cebpz	Mus musculus	120 kDa	21	21	0.99999	7018485	8428468	18543441	29495994	13466018	19828338	46103407	19416213	17920851	17139600	29817835	24373545
1419	O35245	Polycystin-2	1	Pkd2	Mus musculus	109 kDa	21	21	0.99999	31837830	45003541	28348146	37691101	34031604	39734970	33131111	27597865	42499640	30289505	23259470	21246637
1420	Q6PB93	Polypeptide N-acetylgalactosaminyltransferase 2	1	Galnt2	Mus musculus	65 kDa	21	19	0.999988	77243040	76542537	67054502	51031212	47222153	61888447	61191644	80807199	57038059	62288693	66814003	63169271
1421	Q6ZQ82	Rho GTPase-activating protein 26	1	Arhgap26	Mus musculus	92 kDa	21	20	0.999987	41363040	46079554	44128789	62618971	37795356	45778953	45630579	57571760	37163554	41292107	49040066	46642155
1422	E9PYH6	Histone-lysine N-methyltransferase SETD1A	1	Setd1a	Mus musculus	186 kDa	21	20	0.999986	15542750	16523620	10812831	22493805	14432796	14979762	13656678	19661568	14623555	9847429	10819389	12568564
1423	Q6DIA2	Exocyst complex component 3-like protein 4	1	Exoc3l4	Mus musculus	81 kDa	21	21	0.999984	34992220	25805856	27037246	32454262	25325524	24602360	22111361	29786668	28745644	28728214	35081718	31436654
1424	P08003	Protein disulfide-isomerase A4	1	Pdia4	Mus musculus	72 kDa	21	19	0.999984	871529100	1005450627	873469781	770509694	875933751	980053815	720898888	607010140	842013224	954197288	923626255	906483514
1425	Q9D684	Ras and Rab interactor 2	1	Rin2	Mus musculus	102 kDa	21	21	0.999984	36822680	38923826	40097868	30064915	28074365	34293094	33837956	32400761	29833710	27792932	31874750	35106416
1426	O88286	Protein Wiz	1	Wiz	Mus musculus	184 kDa	21	21	0.999984	24136500	22606540	23489977	30997998	19761474	23476765	25819241	24370215	24457267	18715437	22766474	22903465
1427	A2A9C3	KICSTOR complex protein SZT2	1	Szt2	Mus musculus	378 kDa	21	21	0.999983	59125490	62079894	39994849	54693261	44847801	43135902	69304309	41411974	63691729	43532772	64301781	48575607
1428	A2AAY5	SH3 and PX domain-containing protein 2B	1	Sh3pxd2b	Mus musculus	102 kDa	21	20	0.999983	47204210	45506529	43394196	48056005	37347618	41230625	40429380	50312829	32392495	38811767	44218874	36925617
1429	Q4VGL6	Roquin-1	1	Rc3h1	Mus musculus	125 kDa	21	15	0.999981	9228392	12669794	12148835	8457922	6613028	9370609	20780613	26174683	14122675	14995123	13686148	13675479
1430	Q9ESJ4	NCK-interacting protein with SH3 domain	1	Nckipsd	Mus musculus	79 kDa	21	21	0.999981	26051120	21987931	24217647	34970152	21691189	24209795	25010769	26203091	21532423	23875345	27205537	24599165
1431	Q3UHC1	Rap guanine nucleotide exchange factor (GEF) 1	1	Rapgef1	Mus musculus	136 kDa	21	21	0.999977	27145670	29833587	28992998	36652116	26306248	25592785	29625085	32938985	22234701	21808287	24297188	25068101
1432	Q8K2V1	Serine/threonine-protein phosphatase 4 regulatory subunit 1	1	Ppp4r1	Mus musculus	106 kDa	21	21	0.999975	29692300	26926231	30115549	31995825	29062324	32350635	32387498	32111772	25108869	27832604	29115062	33494619
1433	Q8K268	ATP-binding cassette sub-family F member 3	1	Abcf3	Mus musculus	80 kDa	21	21	0.999974	235104300	199819344	234868028	70129112	228024936	224628143	183891684	162823850	223300383	192176782	218500782	237114318
1434	Q91XL9	Oxysterol-binding protein-related protein 1	1	Osbpl1a	Mus musculus	108 kDa	21	21	0.999972	16458840	19201855	18439315	27192905	17278272	18978878	22391338	30410934	19309038	13654437	16229422	15200093
1435	Q9R0E2	Procollagen-lysine,2-oxoglutarate 5-dioxygenase 1	1	Plod1	Mus musculus	84 kDa	21	20	0.999972	66730970	67670119	64508380	65966623	54886836	63154171	64765917	56087557	56033301	51528502	56698206	58134516
1436	P97813	Phospholipase D2	1	Pld2	Mus musculus	106 kDa	21	20	0.999971	13487030	11941737	16598852	23604673	16991434	16564267	16919066	17363387	14957099	14023173	12576022	17786062
1437	Q5NCX5	Neuralized-like protein 4	1	Neurl4	Mus musculus	168 kDa	21	21	0.999968	7059291	5426041	7450023	9414177	4868025	5799447	9549063	10321896	5986918	4668557	7310605	8338024
1438	E9Q7L1	URB2 ribosome biogenesis 2 homolog (S. cerevisiae)	1	Urb2	Mus musculus	172 kDa	21	21	0.999967	4919066	5477086	11633940	19426033	12034119	13047934	13911776	19009957	6223370	5407754	9084066	7385045
1439	P00520	Tyrosine-protein kinase ABL1	1	Abl1	Mus musculus	123 kDa	21	18	0.999966	10188180	10994685	12914138	16115339	8645045	11173570	11255034	10013392	9299985	9433912	9278271	10256034
1440	Q920B0	FERM domain-containing protein 4B	1	Frmd4b	Mus musculus	118 kDa	21	19	0.999964	5631866	6882655	5991242	7550566	5588760	6257995	7744726	10743482	4674208	5237376	4531850	5759614
1441	Q6ZPV2	Chromatin-remodeling ATPase INO80	1	Ino80	Mus musculus	177 kDa	21	21	0.999964	13088780	13686015	10805674	13444603	10725230	10672295	13987757	12634810	10291111	10044629	8916924	14582354
1442	Q5SWW4	Mediator of RNA polymerase II transcription subunit 13	1	Med13	Mus musculus	239 kDa	21	20	0.999963	6740475	5804760	6312327	8381632	3559569	6020802	12414308	7581291	8320072	6290816	6752412	7771146
1443	Q99MR6	Serrate RNA effector molecule homolog	1	Srrt	Mus musculus	100 kDa	21	21	0.999963	124746500	138244322	98207062	86807081	104379093	107041039	95875996	71618262	119845597	104797807	108138047	122488824
1444	P39655	Polyunsaturated fatty acid lipoxygenase ALOX12	1	Alox12	Mus musculus	75 kDa	21	21	0.999963	54041810	50475819	48090340	59812213	42316829	63080015	52894396	47135685	44272263	37237255	49327619	51756418
1445	Q8BGF7	PAN2-PAN3 deadenylation complex catalytic subunit Pan2	1	Pan2	Mus musculus	135 kDa	21	21	0.999963	35325090	28928727	29323227	32077643	32778702	30995830	30832814	34773755	28822100	26336753	31024727	30209777
1446	Q5FWH6	Rho guanine nucleotide exchange factor 15	1	Arhgef15	Mus musculus	93 kDa	21	21	0.999962	86661110	88471791	96271067	149639112	85146971	90621096	107284331	96555064	68665456	62952855	72934086	72705335
1447	B2RX12	ATP-binding cassette sub-family C member 3	1	Abcc3	Mus musculus	169 kDa	21	20	0.999962	2544690	9987122	1936385	7148774	4627326	5108224	6021056	7221576	4970629	5754181	6890797	7596133
1448	Q8BM75	AT-rich interactive domain-containing protein 5B	1	Arid5b	Mus musculus	132 kDa	21	21	0.99996	10876600	16703342	12363194	18614274	13181686	12393960	15203241	15484800	15492565	11110419	14836783	12410190
1449	Q91YP2	Neurolysin, mitochondrial	1	Nln	Mus musculus	80 kDa	21	20	0.999956	32416880	30925258	38383041	63338870	43132001	43013975	62853070	56616497	49983151	42818671	40004884	40110304
1450	P59729	Ras and Rab interactor 3	1	Rin3	Mus musculus	107 kDa	21	21	0.999955	43419310	38851836	43611479	55614616	38778862	41906589	44715823	44882857	37064607	36221832	40588855	38434507
1451	Q62120	Tyrosine-protein kinase JAK2	1	Jak2	Mus musculus	131 kDa	21	21	0.999951	9986658	7555186	12126768	14447245	12093087	11526954	11494967	10960831	9551537	6561724	9552800	8627703
1452	Q9DBH0	NEDD4-like E3 ubiquitin-protein ligase WWP2	1	Wwp2	Mus musculus	99 kDa	21	18	0.99995	31109140	32567029	35115267	50647514	31744885	40095876	40893679	34929616	31548679	28823914	32194888	35093738
1453	Q8BYR2	Serine/threonine-protein kinase LATS1	1	Lats1	Mus musculus	126 kDa	21	17	0.999947	23817510	19259942	18950131	17404433	23021276	21494918	23022299	21713557	16611452	17325187	20739755	18671753
1454	Q4JIM5	Tyrosine-protein kinase ABL2	1	Abl2	Mus musculus	128 kDa	21	18	0.999945	12135020	10621152	12839801	14081946	11551350	8918291	18381822	14609444	6247352	6733352	10782866	10681478
1455	Q6PCM2	Integrator complex subunit 6	1	Ints6	Mus musculus	100 kDa	21	17	0.999943	14025960	12335583	11300028	17431573	12491685	12899057	12534567	14303872	12772171	12901420	14322220	12883496
1456	Q8VE18	Protein SMG8	1	Smg8	Mus musculus	110 kDa	21	21	0.999894	18910100	23274114	22445099	24086365	20595501	18263883	24163703	27573543	21022044	19334778	18205459	21583123
1457	Q62312	TGF-beta receptor type-2	1	Tgfbr2	Mus musculus	67 kDa	21	21	0.99989	47980320	67032688	35238706	51937097	42913477	43620559	36279305	38082641	42617019	35584267	38487886	44799824
1458	Q3U2A8	Valine--tRNA ligase, mitochondrial	1	Vars2	Mus musculus	118 kDa	21	21	0.999888	10975610	9690466	9518344	18401564	9919498	11757210	17411554	19810824	15323528	13315464	12872083	14521192
1459	Q91WG2	Rab GTPase-binding effector protein 2	1	Rabep2	Mus musculus	62 kDa	21	21	0.999879	60844140	52402333	38624685	69031855	44410520	37489700	36970625	42313423	40689739	53947250	39557577	40360569
1460	Q80XC6	Nuclear exosome regulator NRDE2	1	Nrde2	Mus musculus	133 kDa	21	21	0.999874	7933226	8754781	7421701	20617747	8360996	8527899	10582380	15304722	10398694	8393322	10913128	11556274
1461	O89050	Muskelin	1	Mkln1	Mus musculus	85 kDa	21	21	0.999873	20022040	21701207	18032892	21169870	18718836	21061299	17435108	26300520	17598922	15812493	18461142	15514202
1462	P70275	Semaphorin-3E	1	Sema3e	Mus musculus	90 kDa	21	21	0.999867	14877790	17833941	16469452	10842355	13134501	13842881	12807133	14996750	11186125	10167844	12250564	12456702
1463	Q8BZY3	RNA helicase	1	Ddx19b	Mus musculus	56 kDa	21	2	0.999855	357674	492918	579395	784047	958864	937758	821617	860936	808777	631854	702899	706810
1464	Q80YE7	Death-associated protein kinase 1	1	Dapk1	Mus musculus	161 kDa	21	21	0.999835	3142559	5720364	6876109	12155418	7187486	8348143	27557388	13112610	9755114	5438592	5818216	6169758
1465	Q148W0	Phospholipid-transporting ATPase IC	1	Atp8b1	Mus musculus	144 kDa	21	20	0.999807	8618193	7790967	10012666	17423821	13335997	7589491	13250188	9563028	11385668	8483703	10657558	10241868
1466	B2RT41	Zinc finger, C3H1-type-containing	1	Zfc3h1	Mus musculus	225 kDa	21	21	0.999798	12599890	4726554	4467028	5458750	4383794	4948544	3726883	3742814	2881602	8704544	3254021	3709543
1467	A2A8L5	Receptor-type tyrosine-protein phosphatase F	1	Ptprf	Mus musculus	211 kDa	21	14	0.999778	1026298	1214493	4554199	5446818	3810101	4988525	9576513	8613598	3573526	9894759	3185911	2565310
1468	P20852	Cytochrome P450 2A5	1	Cyp2a5	Mus musculus	57 kDa	21	5	0.999762	1261381	2245265	9530444	8918483	2906009	6329196	6914789	4639528	5709100	4046113	4403539	2924578
1469	Q9ESV0	ATP-dependent RNA helicase DDX24	1	Ddx24	Mus musculus	96 kDa	21	20	0.999756	16807090	15711870	19531438	26513575	12841591	18658579	18316145	17942871	20855006	11717335	17903936	17080560
1470	P49718	DNA replication licensing factor MCM5	1	Mcm5	Mus musculus	82 kDa	21	20	0.999753	15217440	15514420	14721193	18060068	18184998	21413888	18431966	22415492	20784845	16779204	18205525	15298396
1471	Q6PFX9	Poly [ADP-ribose] polymerase tankyrase-1	1	Tnks	Mus musculus	141 kDa	21	17	0.99975	4094193	3381949	5078085	5383380	4058782	4174939	4675483	4696861	2150318	3295164	4030893	4467579
1472	G5E8B9	Zinc finger and BTB domain-containing protein 11	1	Zbtb11	Mus musculus	119 kDa	21	21	0.999743	27745890	20559022	25233342	22336221	25323991	19144513	22597911	13513410	19055838	26463477	28228890	25608323
1473	Q7TSG1	Centrosomal protein of 120 kDa	1	Cep120	Mus musculus	113 kDa	21	21	0.999737	12949040	12185008	14694335	13197831	8868884	10410356	11219991	6936991	8266240	6625671	9186957	10356578
1474	Q80YR9	RNA-binding protein 12B-A	1	Rbm12b1	Mus musculus	97 kDa	21	4	0.999694	46702400	6898618	605957	639712	638763	1053446	632322	1485325	796687	630459	585128	860818
1475	B7ZNG0	Kinesin-like protein KIF7	1	Kif7	Mus musculus	152 kDa	21	20	0.999671	48743610	9007958	5224122	27018747	41442008	44145151	5578975	9731007	43365588	2166811	47330862	50766713
1476	Q91WM1	Spermatid perinuclear RNA-binding protein	1	Strbp	Mus musculus	74 kDa	21	17	0.999657	28806610	29638641	36511044	16583810	28994028	28500279	30151581	36931672	20307682	25548799	24498843	24350467
1477	Q80TT8	Cullin-9	1	Cul9	Mus musculus	209 kDa	21	18	0.999603	3103074	2298207	1169833	4405406	2050745	2371920	2452478	4350678	3750406	1257740	2858706	2201914
1478	Q99MY8	Histone-lysine N-methyltransferase ASH1L	1	Ash1l	Mus musculus	331 kDa	21	21	0.999566	14772750	1626169	12292968	2922119	14958314	15850889	2151941	14507610	1422296	1428690	1784130	1191411
1479	Q8BSS9	Liprin-alpha-2	1	Ppfia2	Mus musculus	143 kDa	21	15	0.999487	8389224	4513934	5552612	6950041	3278529	3602367	5081671	4225906	3760129	1952689	3182562	4442184
1480	Q6PCM1	Lysine-specific demethylase 3A	1	Kdm3a	Mus musculus	148 kDa	21	19	0.999476	1714365	4186378	6058570	7759320	4988621	4818874	6435641	4253459	3921999	3785066	5490349	5258145
1481	Q6PIC6	Sodium/potassium-transporting ATPase subunit alpha-3	1	Atp1a3	Mus musculus	112 kDa	21	5	0.998595	0	0	0	238625	710161	248207	1495939	1133593	3201856	1216447	1353124	1372037
1482	P68373	Tubulin alpha-1C chain	1	Tuba1c	Mus musculus	50 kDa	21	1	0.998055	0	0	9561437	1184823	5200231	2391824	7732019	0	7375596	2185062	0	5161562
1483	Q6A078	Centrosomal protein of 290 kDa	1	Cep290	Mus musculus	289 kDa	21	21	0.993721	3176950	1200374	3322389	3196907	3108501	2285215	18607441	1072253	1721539	20248466	23932630	22654118
1484	Q8QZY1	Eukaryotic translation initiation factor 3 subunit L	1	Eif3l	Mus musculus	67 kDa	20	20	1	276066900	283973514	269675464	317356991	274418420	293258578	243074742	258397949	258122821	233247901	266587384	253438840
1485	P97333	Neuropilin-1	1	Nrp1	Mus musculus	103 kDa	20	20	1	82902050	123181893	67187230	91110423	84159804	81475187	86793591	93636366	87121277	110846179	90504074	120168506
1486	Q8BFR5	Elongation factor Tu, mitochondrial	1	Tufm	Mus musculus	50 kDa	20	20	1	451515500	453487165	565843151	678647493	558058704	588871201	694985415	779449411	635682176	574339316	557881837	505079075
1487	P16054	Protein kinase C epsilon type	1	Prkce	Mus musculus	84 kDa	20	19	1	40992800	42155977	36642245	38898568	33452166	35652734	40094786	43284223	32283273	28893944	35573473	32288346
1488	Q811D0	Disks large homolog 1	1	Dlg1	Mus musculus	100 kDa	20	17	1	268064800	270256016	272267426	334818932	261455112	267624199	257495143	272224041	231560349	227971940	248672176	231333511
1489	Q9Z0Z4	Hephaestin	1	Heph	Mus musculus	130 kDa	20	20	1	20581820	25639308	21502150	18045004	20690921	18255525	16139234	19103363	19191793	20137879	22270987	19076775
1490	Q921F4	Heterogeneous nuclear ribonucleoprotein L-like	1	Hnrnpll	Mus musculus	64 kDa	20	20	1	157340100	156658624	149360035	196318546	147484548	151332239	153145396	164162273	131754809	120604818	142013870	135982652
1491	Q921G7	Electron transfer flavoprotein-ubiquinone oxidoreductase, mitochondrial	1	Etfdh	Mus musculus	68 kDa	20	20	1	258254200	249525062	306546276	385219989	317477103	323058412	486292684	496393425	352254148	322128330	361086054	288671613
1492	Q99JY3	GTPase IMAP family member 4	1	Gimap4	Mus musculus	38 kDa	20	20	1	2921076000	2536925706	2869238131	3326657668	2394137837	2473903855	2666110055	2636220876	2401438385	2106097940	2523146516	2451805700
1493	Q8VIJ6	Splicing factor, proline- and glutamine-rich	1	Sfpq	Mus musculus	75 kDa	20	20	1	852612700	834488612	739080022	634205631	782584839	766420256	654559268	595690989	749354634	852197003	688517025	711855667
1494	P35564	Calnexin	1	Canx	Mus musculus	67 kDa	20	20	1	787581600	866505147	705833789	415717612	760349966	777325535	534766503	387653072	820695192	1008545410	880994577	815275202
1495	O08917	Flotillin-1	1	Flot1	Mus musculus	48 kDa	20	20	1	424857700	379052580	429236950	486609631	504829466	449657127	439730973	430551448	425333878	470417385	465910760	497372458
1496	Q64378	Peptidyl-prolyl cis-trans isomerase FKBP5	1	Fkbp5	Mus musculus	51 kDa	20	20	1	124122400	125079290	159521018	122929509	122417817	114211637	103080948	111617402	108367959	100292470	109386426	101841677
1497	P09055	Integrin beta-1	1	Itgb1	Mus musculus	88 kDa	20	20	1	1090981000	5260485117	1029477770	1424282542	3586579587	3264507123	2180609023	2020001234	4663836615	4010055073	3614240255	4612165425
1498	Q3ULD5	Methylcrotonoyl-CoA carboxylase beta chain, mitochondrial	1	Mccc2	Mus musculus	61 kDa	20	20	1	67726420	77397859	98625633	163345235	122368031	113287731	197918478	209613002	157268285	139612164	112720074	100389812
1499	Q8BZ03	Serine/threonine-protein kinase D2	1	Prkd2	Mus musculus	97 kDa	20	16	1	43070090	41875819	51993961	49670443	42487273	41927303	47286010	49330787	37782507	39764876	35685037	40043863
1500	Q80TS7	Dendrin	1	Ddn	Mus musculus	76 kDa	20	20	1	701488700	990008581	791663344	953680347	779281995	938470568	741454078	704530535	642604200	593389868	672204619	838445849
1501	Q8BXA1	Golgi integral membrane protein 4	1	Golim4	Mus musculus	77 kDa	20	20	1	155518500	140517687	122695359	46840197	121037418	111736444	71223362	36754656	121323376	179727171	165049978	130258438
1502	Q80UM7	Mannosyl-oligosaccharide glucosidase	1	Mogs	Mus musculus	92 kDa	20	20	0.999999	143118500	138992217	125413893	162415929	145516106	129009644	190105646	160315872	156712542	136443989	147766152	131028762
1503	G3X972	Sec24-related gene family, member C (S. cerevisiae)	1	Sec24c	Mus musculus	119 kDa	20	20	0.999999	135977100	128151134	138274914	194813745	127041454	137117664	169460013	163879162	120372797	128518800	138611218	134374680
1504	Q9DBR4	Amyloid beta precursor protein binding family B member 2	1	Apbb2	Mus musculus	83 kDa	20	19	0.999999	108602100	102266948	102178888	109462414	87302067	93651861	98487692	105526282	77852276	82829702	92909528	94259841
1505	Q7TMC8	L-fucose kinase	1	Fcsk	Mus musculus	119 kDa	20	20	0.999999	39822510	38684805	43663505	52252830	40752274	39828928	48348756	58414406	39210393	39950292	39437017	36260768
1506	Q8BTS3	Guanylate-binding protein 9	1	Gbp9	Mus musculus	71 kDa	20	12	0.999999	82261190	85038452	104722143	122295668	91559200	94934981	90117978	103651088	78047407	73225618	88781022	78318672
1507	Q2PFD7	PH and SEC7 domain-containing protein 3	1	Psd3	Mus musculus	115 kDa	20	20	0.999999	27473040	53377082	19897305	23851752	66258776	20904388	58618723	76682356	49081699	17077668	52296455	56057115
1508	Q91ZJ5	UTP--glucose-1-phosphate uridylyltransferase	1	Ugp2	Mus musculus	57 kDa	20	20	0.999999	649224800	551170110	434581371	392828729	374945817	369884757	368323416	381396328	394481508	442561952	395936024	428695048
1509	Q9DCD2	Pre-mRNA-splicing factor SYF1	1	Xab2	Mus musculus	100 kDa	20	20	0.999999	46028600	49191016	48088281	66598081	51858797	53748942	53578792	46553924	44958397	47668779	48732132	52599638
1510	Q4LFA9	Semaphorin-3G	1	Sema3g	Mus musculus	87 kDa	20	20	0.999999	196421500	202577141	152835827	202326376	131584900	146304404	147016664	131918151	156999148	124419850	153128098	139145031
1511	Q05CL8	La-related protein 7	1	Larp7	Mus musculus	65 kDa	20	20	0.999999	80742310	84521275	60645195	65122620	61904457	65617805	53491858	62659792	58312486	60593864	67970119	68336561
1512	P46062	Signal-induced proliferation-associated protein 1	1	Sipa1	Mus musculus	112 kDa	20	20	0.999999	92933350	87358940	105612435	105512136	90363905	94510259	85231630	83155456	84791263	78921317	93665832	85150640
1513	Q9JL35	High mobility group nucleosome-binding domain-containing protein 5	1	Hmgn5	Mus musculus	45 kDa	20	20	0.999999	114592800	140301552	33574984	29661754	81346525	79041670	42122081	34243589	86873408	103616654	89849519	115326072
1514	Q60770	Syntaxin-binding protein 3	1	Stxbp3	Mus musculus	68 kDa	20	20	0.999999	246685300	250540267	237948511	331805679	209557433	256328031	281327105	277452786	224065205	245447297	231541588	238619661
1515	Q99LE6	ATP-binding cassette sub-family F member 2	1	Abcf2	Mus musculus	72 kDa	20	20	0.999999	79399180	76892356	83274184	104379241	75242305	73836516	88033157	88802446	64765091	70403334	70546147	71779613
1516	Q9QUJ7	Long-chain-fatty-acid--CoA ligase 4	1	Acsl4	Mus musculus	79 kDa	20	19	0.999999	70352500	67086140	73968567	44269056	63449450	75437067	79288220	85184078	52227588	57895803	52800310	64432310
1517	Q6P542	ATP-binding cassette sub-family F member 1	1	Abcf1	Mus musculus	95 kDa	20	20	0.999999	167924400	167329717	167179780	144022192	157667162	153681475	159380419	174705722	144741561	159430659	159223616	151265133
1518	A3KMP2	Tetratricopeptide repeat protein 38	1	Ttc38	Mus musculus	52 kDa	20	20	0.999999	119356000	98246267	103538882	141981736	124254817	113032997	121107066	145819952	109909398	103278567	105681621	94806475
1519	Q02788	Collagen alpha-2(VI) chain	1	Col6a2	Mus musculus	110 kDa	20	20	0.999998	1013683000	1066715940	1269863237	3816809568	1107889110	1743686182	2559504394	1651965006	2532076666	1490991482	2404097870	2152932526
1520	Q69Z99	Zinc finger protein 512	1	Znf512	Mus musculus	64 kDa	20	20	0.999998	72856970	86216351	84249370	93560050	80656472	85905625	79212500	78593944	75891716	71635488	80208048	82671394
1521	Q3URQ0	Testis-expressed protein 10	1	Tex10	Mus musculus	105 kDa	20	20	0.999998	19104770	13484611	22299043	31822363	18530950	21413556	31222610	34931569	20444709	22725548	25549374	20440331
1522	O08796	Eukaryotic elongation factor 2 kinase	1	Eef2k	Mus musculus	82 kDa	20	20	0.999998	12489820	12523114	13461932	19860865	11581471	12814121	11058808	11862072	13583932	11879833	12580525	13600299
1523	P16332	Methylmalonyl-CoA mutase, mitochondrial	1	Mmut	Mus musculus	83 kDa	20	20	0.999998	72266220	70135522	73939415	131326130	84034047	82337789	128832625	174675815	107331389	78108827	74727186	69118014
1524	Q99LI7	Cleavage stimulation factor subunit 3	1	Cstf3	Mus musculus	83 kDa	20	20	0.999998	41845000	42722721	47126325	55700102	34313076	37864246	43903286	41364532	35364999	31390964	35880693	37812588
1525	F8VQK3	Guanylate cyclase	1	Gucy1a2	Mus musculus	82 kDa	20	20	0.999998	121132700	106686384	121089892	123529404	104944655	110448846	111620066	122692237	110976223	95724032	107625214	98111462
1526	Q9DBZ9	Rho GTPase-activating protein SYDE1	1	Syde1	Mus musculus	80 kDa	20	20	0.999998	54412080	61139577	61572296	79005981	58151488	63852233	60743152	64508154	56717445	57639626	62006443	60657211
1527	Q0GNC1	Inverted formin-2	1	Inf2	Mus musculus	139 kDa	20	20	0.999998	144672900	113175672	135486510	171127022	113732314	124344921	121606471	102560290	104195296	98649869	115126298	114339586
1528	Q80YA7	Dipeptidyl peptidase 8	1	Dpp8	Mus musculus	102 kDa	20	20	0.999998	57335900	60378478	66661705	75577235	60459913	59120344	60957213	69675923	55622428	47178500	55132670	52147257
1529	P43247	DNA mismatch repair protein Msh2	1	Msh2	Mus musculus	104 kDa	20	20	0.999998	41188560	33554843	44853058	55925859	40719715	41088772	48247417	44140850	36523487	30294630	40144848	37866689
1530	Q9Z1P7	KN motif and ankyrin repeat domain-containing protein 3	1	Kank3	Mus musculus	84 kDa	20	20	0.999998	306028300	291513110	244723523	272207173	232779585	239912731	286805061	234136489	224369459	260386147	302441679	263799451
1531	Q6R891	Neurabin-2	1	Ppp1r9b	Mus musculus	90 kDa	20	19	0.999997	140679700	127615923	125518092	126624656	134650012	137126703	109694434	87152042	107838329	143621293	123510996	131912446
1532	Q6ZQ18	Protein EFR3 homolog B	1	Efr3b	Mus musculus	92 kDa	20	19	0.999997	15037790	13271364	12536696	20474023	12611034	11182094	17605906	21922012	16630217	17094454	20290719	17810412
1533	P51830	Adenylate cyclase type 9	1	Adcy9	Mus musculus	151 kDa	20	20	0.999997	18055790	24907475	9557891	18357725	19054892	20494567	24710816	25514067	26916447	16016401	22725617	23927585
1534	Q3UIA2	Rho GTPase-activating protein 17	1	Arhgap17	Mus musculus	92 kDa	20	20	0.999997	227513900	224224698	217959172	288251376	208400985	203461385	218098727	213572544	201131179	203282815	210679307	205090999
1535	Q8BKT7	THO complex subunit 5 homolog	1	Thoc5	Mus musculus	79 kDa	20	20	0.999997	38705170	47613425	46783851	55823841	44878878	40532571	47952621	55865012	40275525	38605602	43343120	44734205
1536	Q61140	Breast cancer anti-estrogen resistance protein 1	1	Bcar1	Mus musculus	94 kDa	20	20	0.999997	91754210	75696424	85457752	96108857	72761059	80813054	80940412	87958171	84120284	78121091	88996121	83155706
1537	Q6WKZ7	Nostrin	1	Nostrin	Mus musculus	58 kDa	20	20	0.999997	85034090	103896542	105626571	131265875	88975755	95617670	99154105	72127721	83227035	113169908	107239485	97472410
1538	Q8BKE6	Cytochrome P450 20A1	1	Cyp20a1	Mus musculus	52 kDa	20	20	0.999997	158149600	142381658	167099329	162671142	173438642	156962827	149480301	151706458	139556099	149436423	157802726	147292365
1539	Q8CH18	Cell division cycle and apoptosis regulator protein 1	1	Ccar1	Mus musculus	132 kDa	20	20	0.999997	88946940	118146885	92563211	96079974	85719820	101841309	71441437	76225186	79089479	75210968	78780342	83879666
1540	Q921L5	Conserved oligomeric Golgi complex subunit 2	1	Cog2	Mus musculus	82 kDa	20	20	0.999996	27568340	24123422	33353429	41931433	35403647	35089244	33443046	40237313	28365503	29048052	32359041	29128234
1541	Q61550	Double-strand-break repair protein rad21 homolog	1	Rad21	Mus musculus	72 kDa	20	20	0.999996	130334100	121984866	119909216	112075874	109598612	113053893	127309476	108930111	100066843	95585808	106110219	104118382
1542	Q9R190	Metastasis-associated protein MTA2	1	Mta2	Mus musculus	75 kDa	20	18	0.999996	114395700	121314077	139862530	176348383	130702534	122716600	138400206	129775870	135629702	117927490	132251339	129765714
1543	Q3TMP1	General transcription factor IIIC, polypeptide 3	1	Gtf3c3	Mus musculus	101 kDa	20	20	0.999996	36546010	38335931	32848914	49397104	31593977	32157562	50738433	43324828	40887950	40583431	36024098	37083705
1544	P56480	ATP synthase subunit beta, mitochondrial	1	Atp5f1b	Mus musculus	56 kDa	20	20	0.999996	6236802000	5746438737	7067101074	2647142950	8751128850	7780496014	6824587374	5441386953	9826581173	10917474705	7289870021	6966007895
1545	Q9Z2D6	Methyl-CpG-binding protein 2	1	Mecp2	Mus musculus	52 kDa	20	20	0.999995	1216964000	1344011147	1013587880	717425792	1193508962	1106051518	896471010	689702199	1031195572	1460921794	1135301708	1231792776
1546	Q03141	MAP/microtubule affinity-regulating kinase 3	1	Mark3	Mus musculus	84 kDa	20	13	0.999995	21099660	24163612	37252470	35113130	33429107	37216973	37784726	29438383	33928189	35580011	47223360	40962455
1547	P0DOV2	Interferon-activable protein 204	1	Ifi204	Mus musculus	69 kDa	20	9	0.999995	8644425	11833778	19651146	19476652	12685790	11955938	21556374	22811096	23329034	11551459	17028943	15573166
1548	Q3V3R4	Integrin alpha-1	1	Itga1	Mus musculus	131 kDa	20	20	0.999995	276864600	605445731	151319050	353050993	416998014	412411314	426916486	436986597	529850986	475633817	416454129	565084063
1549	Q9EQ20	Methylmalonate-semialdehyde dehydrogenase [acylating], mitochondrial	1	Aldh6a1	Mus musculus	58 kDa	20	20	0.999995	1051111000	1248312073	1383477724	1813626685	1184072018	1282520775	2840809452	3199152056	1700306507	1689559757	1715951533	1503091941
1550	P97390	Vacuolar protein sorting-associated protein 45	1	Vps45	Mus musculus	65 kDa	20	20	0.999995	239784900	257681708	238638161	264326870	246627671	275251443	195298751	226498764	189524510	198897673	218578060	240164636
1551	Q8CI95	Oxysterol-binding protein-related protein 11	1	Osbpl11	Mus musculus	84 kDa	20	18	0.999994	33509280	31843202	35511133	25287317	31674418	36655067	32712252	36905566	26942668	26850543	26792047	26902826
1552	Q8K012	Formin-binding protein 1-like	1	Fnbp1l	Mus musculus	70 kDa	20	20	0.999994	534560500	510214227	419948166	501231284	409038801	401279329	448876419	418987850	471417672	453302611	469443618	459097588
1553	P25911	Tyrosine-protein kinase Lyn	1	Lyn	Mus musculus	59 kDa	20	20	0.999994	144311500	152011811	115438125	119346572	112442013	123388841	118002515	110473278	125328380	110138413	115572665	123384536
1554	P50285	Dimethylaniline monooxygenase [N-oxide-forming] 1	1	Fmo1	Mus musculus	60 kDa	20	19	0.999994	259197300	298616786	309922393	398741114	295562480	385103837	439184797	428284542	337044515	357953212	439275139	423542131
1555	Q9JHK4	Geranylgeranyl transferase type-2 subunit alpha	1	Rabggta	Mus musculus	65 kDa	20	20	0.999994	46087310	31254046	50246921	48787540	42286871	47416486	53121664	58687560	38118600	37760498	44022099	41776254
1556	Q9JIL4	Na(+)/H(+) exchange regulatory cofactor NHE-RF3	1	Pdzk1	Mus musculus	56 kDa	20	20	0.999994	68558300	96059425	116134317	158260154	84298895	94173849	228752038	327109190	145971092	146863210	142825659	95218290
1557	Q9CWK8	Sorting nexin-2	1	Snx2	Mus musculus	58 kDa	20	18	0.999994	368488900	343320824	340639669	343757517	319315223	340448863	348551002	294765162	326869163	341826549	341322768	315703054
1558	Q3U821	WD repeat-containing protein 75	1	Wdr75	Mus musculus	94 kDa	20	20	0.999994	16086990	12848125	25576648	27618675	21693644	25056444	28561184	24405001	16074501	15179710	24377051	22188367
1559	Q9JJY4	Probable ATP-dependent RNA helicase DDX20	1	Ddx20	Mus musculus	92 kDa	20	20	0.999994	18223490	15549502	13617107	14555770	18120043	15765712	14000344	16331858	14881239	12961411	17480066	12282025
1560	Q9D906	Ubiquitin-like modifier-activating enzyme ATG7	1	Atg7	Mus musculus	78 kDa	20	20	0.999993	104938800	111508610	111333102	132465250	103624982	111306415	113310787	111565438	93781421	86034991	109899729	94073101
1561	Q6P9J9	Anoctamin-6	1	Ano6	Mus musculus	106 kDa	20	20	0.999993	75120120	128067618	60296557	133743388	115739861	106445252	96498455	112906391	121176427	104921250	100515030	106279565
1562	Q01279	Epidermal growth factor receptor	1	Egfr	Mus musculus	135 kDa	20	18	0.999993	3410562	6792947	1421676	4910154	3755811	3308119	11455296	13284067	4165954	10376771	3414505	7442161
1563	P25799	Nuclear factor NF-kappa-B p105 subunit	1	Nfkb1	Mus musculus	106 kDa	20	20	0.999993	50427700	42328786	46531601	43768789	48847882	48707110	41375713	47158099	43376925	41431987	47139746	44706272
1564	Q640N1	Adipocyte enhancer-binding protein 1	1	Aebp1	Mus musculus	128 kDa	20	20	0.999993	36186850	42485465	19144789	39576430	35875365	27647503	36615012	25545097	29297650	38936916	29549028	37027026
1565	Q9D6F9	Tubulin beta-4A chain	1	Tubb4a	Mus musculus	50 kDa	20	4	0.999993	6681917	6484729	5100710	6088320	4358679	3834406	4989064	6423393	3515904	7169167	8742686	3362421
1566	Q9QYC0	Alpha-adducin	1	Add1	Mus musculus	81 kDa	20	20	0.999993	384772600	381972873	321908468	410408773	317222747	313609559	341462342	298434586	333638024	370830650	402273152	338676404
1567	Q9JLJ2	4-trimethylaminobutyraldehyde dehydrogenase	1	Aldh9a1	Mus musculus	54 kDa	20	20	0.999993	483025900	446851257	445626104	484253873	468951508	457513647	698249789	687041700	626636048	575445185	627080696	628072218
1568	P22682	E3 ubiquitin-protein ligase CBL	1	Cbl	Mus musculus	101 kDa	20	19	0.999993	102168100	107319113	116805631	153450288	102305223	102881139	124842247	124434438	104209523	88434898	95844633	97845371
1569	Q8C754	Vacuolar protein sorting-associated protein 52 homolog	1	Vps52	Mus musculus	82 kDa	20	20	0.999992	49839010	55380209	78747440	77799809	73124575	82610533	64928826	52895374	69558273	69009454	61964382	65785145
1570	P97386	DNA ligase 3	1	Lig3	Mus musculus	113 kDa	20	20	0.999992	24456480	27245385	23211444	32737743	22646055	24918471	28479547	33152324	23502060	18642963	25635752	26075822
1571	Q9R1R2	Tripartite motif-containing protein 3	1	Trim3	Mus musculus	81 kDa	20	18	0.999992	68606190	60396917	65306323	92077078	67577355	66263752	70786506	81022062	56433631	55135419	65002401	61414538
1572	Q99K74	Mediator of RNA polymerase II transcription subunit 24	1	Med24	Mus musculus	110 kDa	20	20	0.999992	7230980	8622827	6580881	17474922	9868135	10533121	10710802	12560659	6725353	9273826	10020470	11129965
1573	Q9CU65	Zinc finger MYM-type protein 2	1	Zmym2	Mus musculus	155 kDa	20	19	0.999992	19288900	23665534	18026576	15243267	20108761	23538168	21751881	17277396	15888653	20602682	20143506	21069900
1574	Q8K212	Phosphofurin acidic cluster sorting protein 1	1	Pacs1	Mus musculus	105 kDa	20	19	0.999992	74229150	80604807	79680219	108297814	82049412	79437087	79109942	85036619	77169150	68552716	73982897	77499707
1575	Q8BP47	Asparagine--tRNA ligase, cytoplasmic	1	NARS1	Mus musculus	64 kDa	20	20	0.999991	320418300	263418959	276915654	304678689	274322638	335013554	322770234	350095933	253404590	265900304	269967756	260418054
1576	Q9Z2H5	Band 4.1-like protein 1	1	Epb41l1	Mus musculus	98 kDa	20	17	0.999991	6666690	7856112	18770990	31014074	20546732	19714695	38154757	56881996	33581444	24045209	21594527	20115882
1577	Q3UM29	Conserved oligomeric Golgi complex subunit 7	1	Cog7	Mus musculus	86 kDa	20	20	0.999991	52060790	49317670	50525018	73485254	56792770	57517472	58292934	62223693	58198060	47860302	52321839	50935549
1578	Q6PDJ1	VWFA and cache domain-containing protein 1	1	Cachd1	Mus musculus	144 kDa	20	20	0.999991	10446050	12209905	8546284	6878937	9475972	8760559	11092604	13627213	9179589	8347664	8896251	9059366
1579	Q61333	Tumor necrosis factor alpha-induced protein 2	1	Tnfaip2	Mus musculus	78 kDa	20	20	0.999991	48988640	46594512	72779022	107746720	60816176	62750926	51234534	51622734	64818873	56409625	63366272	66271232
1580	Q8R3N6	THO complex subunit 1	1	Thoc1	Mus musculus	75 kDa	20	20	0.999991	68895600	70710874	76037314	86960209	73463455	64613333	79429871	69623051	69586079	45738313	73740413	60474010
1581	P70302	Stromal interaction molecule 1	1	Stim1	Mus musculus	78 kDa	20	19	0.999991	55103480	76306829	63453478	62365377	66736489	68403761	57680596	46183601	62484294	67175711	64188779	58379502
1582	Q8BX90	Fibronectin type-III domain-containing protein 3A	1	Fndc3a	Mus musculus	132 kDa	20	20	0.99999	28630410	28523631	33468613	39968528	27932630	30150541	37252877	40226583	34942177	27382208	30692151	34435103
1583	Q5RJH6	Protein SMG7	1	Smg7	Mus musculus	127 kDa	20	20	0.999989	18276650	19434270	17855383	22471861	16430662	18632218	20120483	19088708	17718624	13610655	18148996	18006939
1584	Q8K297	Procollagen galactosyltransferase 1	1	Colgalt1	Mus musculus	71 kDa	20	20	0.999989	94314480	103553210	86000473	67272515	84486815	83255634	76099919	71110231	94367868	95404786	87026251	92086890
1585	D0QMC3	Myeloid cell nuclear differentiation antigen-like protein	1	Mndal	Mus musculus	61 kDa	20	10	0.999989	67854360	76261432	69456741	68453257	64120433	68032259	59123023	53984168	65932727	59087131	63179678	65509812
1586	Q8BMB0	BRCA2-interacting transcriptional repressor EMSY	1	Emsy	Mus musculus	135 kDa	20	20	0.999989	10212930	11157043	12117705	13911721	9344874	10699029	12491931	9878084	11365967	11388815	11698077	12476683
1587	Q5HZI1	Microtubule-associated tumor suppressor 1 homolog	1	Mtus1	Mus musculus	134 kDa	20	20	0.999988	9700327	11664626	8866158	10160236	11107497	9522554	12254027	9464510	7321594	12107366	11810515	11871249
1588	Q61555	Fibrillin-2	1	Fbn2	Mus musculus	314 kDa	20	20	0.999988	17186090	48118365	9993514	3692286	12589836	17726704	27490148	24137050	21449557	10118662	10667852	22725690
1589	Q8R5F7	Interferon-induced helicase C domain-containing protein 1	1	Ifih1	Mus musculus	116 kDa	20	20	0.999988	34060560	19482752	39269053	42881977	31267723	33615281	22847120	37192142	32624391	29715520	31771714	31928339
1590	G3UVV3	Zinc finger protein 407	1	Zfp407	Mus musculus	246 kDa	20	20	0.999987	1258086	2745346	3179846	3331003	2369225	2393016	2313819	3103469	557675	1603289	2624016	2180803
1591	Q8K205	Processing of 1, ribonuclease P/MRP family, (S. cerevisiae)	1	Pop1	Mus musculus	117 kDa	20	20	0.999987	18919630	21971376	19865351	31436922	20684746	21442355	24971971	25010382	21137766	17645748	19614616	19896986
1592	Q8R307	Vacuolar protein sorting-associated protein 18 homolog	1	Vps18	Mus musculus	110 kDa	20	20	0.999987	38293800	36103377	37575720	66322692	37340193	38043389	51489372	50910413	37043735	32309143	38013777	35521795
1593	Q3UJB0	Splicing factor 3b, subunit 2	1	Sf3b2	Mus musculus	98 kDa	20	20	0.999987	309024600	334313539	296189738	279458283	320372960	320062309	248325324	252600839	302105741	315931340	292304701	314842475
1594	Q9R112	Sulfide:quinone oxidoreductase, mitochondrial	1	Sqor	Mus musculus	50 kDa	20	20	0.999987	206649000	212498860	245130140	254381377	249221797	237726932	318224594	337332743	263594169	237059766	247135934	233330280
1595	Q9DAW6	U4/U6 small nuclear ribonucleoprotein Prp4	1	Prpf4	Mus musculus	58 kDa	20	20	0.999985	63328960	59663861	66205533	59666273	57336549	65059108	69334830	63819383	56189291	56504278	52921961	57483747
1596	P35601	Replication factor C subunit 1	1	Rfc1	Mus musculus	126 kDa	20	20	0.999985	21289530	23337594	21243834	28140172	19623167	22094562	27126153	27167105	19105199	17330287	20061265	20003180
1597	Q8BUH8	Sentrin-specific protease 7	1	Senp7	Mus musculus	116 kDa	20	19	0.999984	34015340	41109613	30429349	32382321	29916499	25561250	37958580	29188150	28531298	31092403	32674290	32714205
1598	Q9CZR2	N-acetylated-alpha-linked acidic dipeptidase 2	1	Naalad2	Mus musculus	83 kDa	20	19	0.999984	231714400	307191307	117141410	207020131	195400467	195947163	158107395	186985598	200735802	185698066	194599956	193727895
1599	P59110	Sentrin-specific protease 1	1	Senp1	Mus musculus	73 kDa	20	20	0.999984	12162900	13908333	12961358	21271498	10119934	11142209	11198923	16135827	11631107	11111150	10823977	15266646
1600	Q8C2Q3	RNA-binding protein 14	1	Rbm14	Mus musculus	69 kDa	20	20	0.999982	250676500	258438774	268831778	216643184	257082730	264919315	231648516	200189674	243711146	252004951	268275736	262419149
1601	Q91W50	Cold shock domain-containing protein E1	1	Csde1	Mus musculus	89 kDa	20	20	0.999982	172908700	173145948	165189424	223546210	153940103	164655578	176631438	188886806	177515891	175905804	189926926	185177572
1602	Q8BMA6	Signal recognition particle subunit SRP68	1	Srp68	Mus musculus	71 kDa	20	20	0.999979	100687500	103788178	103653258	131250935	94341617	95751090	109600047	101660872	95114952	84506737	93033962	92244728
1603	Q6S5J6	Krev interaction trapped protein 1	1	Krit1	Mus musculus	84 kDa	20	20	0.999978	13452770	11195350	9290367	12678351	9619894	6635287	11050736	12614790	7153720	8047890	10101827	12143043
1604	Q8K3K8	Optineurin	1	Optn	Mus musculus	67 kDa	20	20	0.999978	225496500	205263353	195894261	245192642	179734589	206516860	230667809	200946304	194136491	183178940	184416912	203718832
1605	Q8BVD5	MAGUK p55 subfamily member 7	1	Mpp7	Mus musculus	66 kDa	20	20	0.999975	52073830	48481733	60273989	52259487	75464534	65504286	42423210	67616681	47270042	41733309	30746970	36407815
1606	Q64345	Interferon-induced protein with tetratricopeptide repeats 3	1	Ifit3	Mus musculus	47 kDa	20	1	0.999974	1675934	1765978	976066	451921	1675131	1307478	2554748	2100445	1200395	1628791	2283316	2576689
1607	O89110	Caspase-8	1	Casp8	Mus musculus	55 kDa	20	20	0.999973	89334710	96456909	91197724	103635597	87954970	96660983	101632815	95153259	81843035	80089808	90809950	90333195
1608	Q9DC53	Copine-8	1	Cpne8	Mus musculus	65 kDa	20	16	0.999972	33212730	30921117	33976933	43876518	31600359	34761382	33843795	34387137	32364726	30432414	33691212	30638924
1609	P35569	Insulin receptor substrate 1	1	Irs1	Mus musculus	131 kDa	20	20	0.999971	20657860	21020429	19038094	15286259	16006111	15080826	19845726	25208022	16824817	16945689	13635992	19226409
1610	Q80VC9	Calmodulin-regulated spectrin-associated protein 3	1	Camsap3	Mus musculus	135 kDa	20	19	0.99997	12482990	9571232	12874542	21118446	14218415	14239625	13575033	19607223	13743488	11072745	11222576	14291228
1611	Q99K46	Ubiquitin carboxyl-terminal hydrolase 11	1	Usp11	Mus musculus	105 kDa	20	17	0.99997	4261831	3975286	3541554	6708738	3145715	4187899	5683661	5479836	2949544	3220749	4704286	3653820
1612	O09159	Lysosomal alpha-mannosidase	1	Man2b1	Mus musculus	115 kDa	20	20	0.999969	72333540	64247312	53761235	27306361	56879017	48724491	46794220	32119103	61506981	67459979	57348775	52024249
1613	P70188	Kinesin-associated protein 3	1	Kifap3	Mus musculus	91 kDa	20	20	0.999968	23540630	20707408	26393985	27981467	23284608	23256004	23106832	27854799	20945390	22260267	21705846	23014255
1614	D3YXJ0	Diacylglycerol kinase eta	1	Dgkh	Mus musculus	134 kDa	20	19	0.999967	67154040	60255502	61889561	89833198	57722046	66454719	63801453	70685693	48040176	38904650	56237126	49522495
1615	Q60604	Adseverin	1	Scin	Mus musculus	80 kDa	20	20	0.999964	59793730	59356765	75413988	104576772	57742072	58672661	140035704	167699419	90070496	90145798	82789575	77386114
1616	Q5U4C1	G-protein coupled receptor-associated sorting protein 1	1	Gprasp1	Mus musculus	152 kDa	20	20	0.999964	3248479	7265459	4381219	5529787	3830840	3811538	4154227	3692799	4859599	2764687	1640105	3752280
1617	Q91WF7	Polyphosphoinositide phosphatase	1	Fig4	Mus musculus	103 kDa	20	20	0.999961	17261070	15290120	16178496	18611228	9889462	15671158	16590325	15227865	12021909	13359595	15234329	11527432
1618	Q04750	DNA topoisomerase 1	1	Top1	Mus musculus	91 kDa	20	18	0.999958	166535200	213433212	170185547	193320067	147718921	184660696	203409395	196983647	214321787	165087912	185623550	216844285
1619	Q8JZR0	Long-chain-fatty-acid--CoA ligase 5	1	Acsl5	Mus musculus	76 kDa	20	18	0.999957	52146950	50353434	66565156	55290525	50834076	58563056	68749082	73314013	50829731	54688061	58900623	60222811
1620	Q8BVW0	Neutral alpha-glucosidase C	1	Ganc	Mus musculus	102 kDa	20	19	0.999955	37842980	37428133	41243181	48940875	37714898	38896489	38520541	49973965	43571768	32029122	42234545	39522497
1621	Q9QXD1	Peroxisomal acyl-coenzyme A oxidase 2	1	Acox2	Mus musculus	77 kDa	20	20	0.999953	27396800	30958793	48125526	59663716	34889077	45743180	56150840	49001387	33360030	29686040	36010542	38077607
1622	Q6A085	Zinc finger protein 629	1	Znf629	Mus musculus	96 kDa	20	20	0.999953	4499057	5806200	6968666	3726766	6688269	5269810	6318061	5576592	5000033	4481042	4040410	4953081
1623	Q9ET01	Glycogen phosphorylase, liver form	1	Pygl	Mus musculus	97 kDa	20	17	0.999953	15734590	15283888	18220329	35348116	24605720	22190933	37927919	63180675	30573995	20918192	14106727	17199743
1624	Q99LJ0	CTTNBP2 N-terminal-like protein	1	Cttnbp2nl	Mus musculus	70 kDa	20	20	0.99995	88946650	145586615	139387013	103713696	132927227	128674643	94242822	111768495	122408569	134142187	135322413	135215356
1625	Q8K3X4	Probable E3 ubiquitin-protein ligase IRF2BPL	1	Irf2bpl	Mus musculus	81 kDa	20	17	0.999949	83476200	78197964	92081312	109382820	70714252	80421376	91041490	94774522	70892912	63404161	78551621	77195091
1626	Q00993	Tyrosine-protein kinase receptor UFO	1	Axl	Mus musculus	98 kDa	20	19	0.999932	27613420	39244341	20881344	29623053	20715539	25377356	24339784	27066621	26008683	28878619	21454168	30254558
1627	P25206	DNA replication licensing factor MCM3	1	Mcm3	Mus musculus	92 kDa	20	19	0.99993	11763180	10598996	13241217	14629487	14129463	17624545	16860539	17238153	16420580	10638437	14896329	11406813
1628	Q9EP53	Hamartin	1	Tsc1	Mus musculus	129 kDa	20	20	0.999928	8288194	11606481	15828372	18722376	11614237	11745567	14388598	15178210	11924825	9430403	12566668	12985320
1629	A2ATK9	Family with sequence similarity 171, member A1	1	Fam171a1	Mus musculus	98 kDa	20	19	0.999918	8962975	12078537	6142408	13202355	13120134	12538583	10372679	10557267	13158346	11626402	12138812	12141909
1630	Q6P5B0	RRP12-like protein	1	Rrp12	Mus musculus	143 kDa	20	20	0.999917	13914590	9254994	17274245	24282917	11973626	15742793	16966428	23480015	14625761	11567791	16947895	13592043
1631	Q3TWN3	Metal transporter CNNM2	1	Cnnm2	Mus musculus	97 kDa	20	18	0.999911	4860210	5140496	5607260	16540279	14407765	10688929	14625065	22048160	15314127	11017601	9973492	6936814
1632	Q7TT23	Dynein axonemal assembly factor 9	1	Dnaaf9	Mus musculus	132 kDa	20	20	0.999903	18771540	14852367	19973305	9467593	19639309	19240179	14252019	14943793	9211960	6535897	15898154	17263008
1633	Q148V8	Protein FAM83H	1	Fam83h	Mus musculus	131 kDa	20	20	0.999892	3045170	2535708	2962708	3530518	3392260	4631068	4179215	56667495	5317772	4338480	3798520	3567399
1634	A2BE28	Ribosomal biogenesis protein LAS1L	1	Las1l	Mus musculus	89 kDa	20	19	0.99989	22179880	20015597	25769052	33489031	22801736	26884107	25550851	27404675	24572630	20980985	29847439	24570306
1635	Q5PSV9	Mediator of DNA damage checkpoint protein 1	1	Mdc1	Mus musculus	185 kDa	20	20	0.999883	16815040	21138397	21856740	24415843	16083831	20275092	28465572	17202531	24028439	26551958	25630469	29707768
1636	F8VQ70	S phase cyclin A-associated protein in the ER	1	Scaper	Mus musculus	158 kDa	20	20	0.999883	20842150	15929465	15805101	17379343	10786093	13227574	13525684	11085357	12985320	12433693	13249173	15224764
1637	Q8K1G2	Limbin	1	Evc2	Mus musculus	138 kDa	20	20	0.999881	2084950	9170341	2596237	6270119	4997508	4061761	3437128	6663876	4500403	1965701	2583181	2636182
1638	E9Q4X2	UDP-glucose glycoprotein glucosyltransferase 2	1	Uggt2	Mus musculus	173 kDa	20	19	0.999879	6787500	6953614	6742571	9165952	7641009	5396727	8009516	10951242	8489532	6894864	7722188	7510374
1639	Q66JV4	RNA-binding protein 12B-B	1	Rbm12b2	Mus musculus	96 kDa	20	3	0.999854	1656142	1729586	2158873	2324619	1451523	2095168	1566676	1519113	1561136	1867563	1934277	1843361
1640	Q8BTT6	U3 small nucleolar RNA-associated protein 25 homolog	1	Utp25	Mus musculus	89 kDa	20	20	0.999849	6075229	7426629	5092820	6179928	6717478	6470612	6501921	4976770	5926096	5354644	6852989	7198355
1641	Q3LR78	CtBP-interacting BTB zinc finger protein	1	Zbtb38	Mus musculus	134 kDa	20	20	0.999842	10486790	11148140	10210239	20205664	9256069	12195008	11455190	13727223	11500869	11103337	14473597	13147536
1642	P39053	Dynamin-1	1	Dnm1	Mus musculus	98 kDa	20	13	0.999831	42329230	29640110	36207446	45595042	32387081	34078436	30419153	31977157	32123421	27263857	31406667	28200141
1643	Q921C3	Bromodomain and WD repeat-containing protein 1	1	Brwd1	Mus musculus	259 kDa	20	17	0.999821	1925405	3287704	2393629	1801384	2481749	2575892	4058758	3876663	2035673	973431	2221321	1776058
1644	Q8BZZ3	NEDD4-like E3 ubiquitin-protein ligase WWP1	1	Wwp1	Mus musculus	105 kDa	20	15	0.999818	19553410	51518416	20034120	33638200	18946680	22111594	34770899	24936134	40746691	41297369	43212970	36140573
1645	Q5DTT3	Protein TASOR 2	1	Tasor2	Mus musculus	264 kDa	20	20	0.999806	1319570	2922708	1139419	5085491	484242	1759533	3727428	1526141	1969892	1143929	1132708	1941840
1646	Q6NS59	Protein FAM135A	1	Fam135a	Mus musculus	167 kDa	20	19	0.99978	4000416	2887015	4276480	6202503	5677394	6660995	7726961	6211420	4791406	3132335	3254975	3941313
1647	Q5NC05	Transcription termination factor 2	1	Ttf2	Mus musculus	126 kDa	20	20	0.999736	5131526	5574833	5700192	7121480	4867416	5067956	7775775	7052597	6996337	5093915	6818899	5118081
1648	Q61655	ATP-dependent RNA helicase DDX19A	1	Ddx19a	Mus musculus	54 kDa	20	1	0.999726	4645982	5782781	10654489	17175215	10101647	11776215	20219033	9662993	10586270	10354974	8047135	7713824
1649	G5E893	Ankyrin repeat domain 12	1	Ankrd12	Mus musculus	233 kDa	20	19	0.999714	2571829	3207857	3434967	4021897	1417071	3165177	1775640	2524885	1148484	918543	505059	972550
1650	P97366	Ecotropic viral integration site 5 protein	1	Evi5	Mus musculus	93 kDa	20	18	0.999699	34467950	26563878	30375270	41189258	30969455	29539885	48173472	33671222	30219065	36321391	36110627	34179595
1651	A2AJ88	Patatin-like phospholipase domain-containing protein 7	1	Pnpla7	Mus musculus	150 kDa	20	18	0.999683	3254002	4707527	5330085	8576855	5051949	5769736	9118920	5640381	5439855	5390142	4452326	3834207
1652	P37913	DNA ligase 1	1	Lig1	Mus musculus	102 kDa	20	20	0.999663	5182144	7401898	5829191	11733890	7632724	7691659	7261712	12674325	6799878	6659548	10352406	5780996
1653	E9PWM3	Armadillo repeat-containing, X-linked 4	1	Armcx4	Mus musculus	243 kDa	20	20	0.999655	3511920	3700383	4642653	4086138	2941995	4423539	5686520	3014797	1891690	4700080	4991417	3330521
1654	Q3UHF7	Transcription factor HIVEP2	1	Hivep2	Mus musculus	267 kDa	20	17	0.999623	6508242	6759312	5333124	9429880	5735481	4999486	6404661	8032051	3627072	5626204	6208833	5166127
1655	E9PV48	Interferon-induced protein with tetratricopeptide repeats 3B	1	Ifit3b	Mus musculus	47 kDa	20	1	0.999621	369864	0	1036680	0	516115	672242	605695	1105579	0	351395	0	0
1656	Q9R0C8	Guanine nucleotide exchange factor VAV3	1	Vav3	Mus musculus	98 kDa	20	18	0.999564	57713980	46282575	36685314	59101767	38209855	36451860	60286756	69793865	49950511	52814768	63350901	60753592
1657	A3KGF7	1-phosphatidylinositol 4,5-bisphosphate phosphodiesterase beta-2	1	Plcb2	Mus musculus	135 kDa	20	19	0.999459	6363592	6309235	5211049	13365823	8016277	5367876	11118377	10701580	7175345	6604433	6811880	6621166
1658	Q811D2	Ankyrin repeat domain-containing protein 26	1	Ankrd26	Mus musculus	181 kDa	20	20	0.999454	4281765	4371597	3558150	6494618	1735026	4120212	5327353	6282650	3502818	2845201	884726	4124941
1659	Q6PGB8	Probable global transcription activator SNF2L1	1	Smarca1	Mus musculus	122 kDa	20	8	0.999402	11004530	16163486	2886392	6952300	2905853	2032136	3749865	3509603	2629273	3994297	3528561	3365272
1660	O88492	Perilipin-4	1	Plin4	Mus musculus	139 kDa	20	20	0.999307	12597950	7124829	13675240	8111911	6342501	6756975	17976550	13726049	12061402	9524602	5929143	8916404
1661	Q8VEE1	LIM and cysteine-rich domains protein 1	1	Lmcd1	Mus musculus	41 kDa	19	19	1	596664400	588181719	541172223	532620367	467204088	471948626	463423397	547242285	492468277	449674936	547096649	505132293
1662	Q8BFW7	Lipoma-preferred partner homolog	1	Lpp	Mus musculus	66 kDa	19	19	1	883712500	813436117	938759521	1128778644	876975122	862053847	983588615	1043355129	635093388	653834358	779724728	720432469
1663	Q8CI51	PDZ and LIM domain protein 5	1	Pdlim5	Mus musculus	63 kDa	19	19	1	889367800	858041356	840605205	849402527	762506871	768712526	800864932	699899802	785143679	694323997	708403936	878599714
1664	Q9JLQ2	ARF GTPase-activating protein GIT2	1	Git2	Mus musculus	79 kDa	19	16	1	61766620	72628356	90185382	88588922	71031823	77079252	69681687	80299751	62663056	52594983	75120982	68425457
1665	Q9R1C7	Pre-mRNA-processing factor 40 homolog A	1	Prpf40a	Mus musculus	108 kDa	19	17	1	11583430	31725038	8120095	27329874	20215086	20315109	27109839	24742172	28956425	20940111	22501362	29263348
1666	P40124	Adenylyl cyclase-associated protein 1	1	Cap1	Mus musculus	52 kDa	19	19	1	1184859000	943347394	1001962866	770573933	1069071539	1149438298	823770635	883275011	918908869	1091713361	1039980625	941589427
1667	Q9QXD8	LIM domain-containing protein 1	1	Limd1	Mus musculus	71 kDa	19	19	1	86505200	81250512	92415152	95313589	80102064	86378026	96079420	89304379	81896430	77050241	84523852	97041212
1668	P09103	Protein disulfide-isomerase	1	P4hb	Mus musculus	57 kDa	19	18	1	1901877000	1860083709	1878335669	2162624817	1811320420	1971058183	1879460198	1870644202	1887254718	1704484152	1764274385	1896896199
1669	Q9JHS4	ATP-dependent Clp protease ATP-binding subunit clpX-like, mitochondrial	1	Clpx	Mus musculus	69 kDa	19	19	1	54168350	42460519	45486174	85633933	70194505	53412731	50455780	59189597	59587183	39657619	40910807	50151587
1670	Q91WG8	Bifunctional UDP-N-acetylglucosamine 2-epimerase/N-acetylmannosamine kinase	1	Gne	Mus musculus	79 kDa	19	19	1	54638620	45603119	49034873	64761612	47610631	50482027	58636622	58618975	48063389	44595833	40522906	44464981
1671	Q9WU79	Proline dehydrogenase 1, mitochondrial	1	Prodh	Mus musculus	68 kDa	19	19	1	34128020	34687532	42108442	69502692	44249611	47077745	107443661	122302990	55178878	50638528	48806993	37853216
1672	P40142	Transketolase	1	Tkt	Mus musculus	68 kDa	19	19	1	936167400	724047861	633931069	839806531	708806044	670199584	583342950	780308996	626995318	673591700	873654535	682866831
1673	Q7TSV4	Phosphoglucomutase-2	1	Pgm2	Mus musculus	69 kDa	19	19	0.999999	433612800	461224260	458558853	476691279	394039435	438757072	489495003	456361394	401220655	364279411	429230574	404424123
1674	E9Q912	Rap1 GTPase-GDP dissociation stimulator 1	1	Rap1gds1	Mus musculus	66 kDa	19	19	0.999999	92757610	68662686	77196326	110419606	76539730	73920714	86370541	89743774	74858162	68114713	81692301	76549073
1675	Q00651	Integrin alpha-4	1	Itga4	Mus musculus	116 kDa	19	19	0.999999	70772340	81572664	36356353	45592186	74366787	63185722	49247185	62061579	67590132	63599314	60138237	65986103
1676	Q922V4	Pleiotropic regulator 1	1	Plrg1	Mus musculus	57 kDa	19	19	0.999999	29786830	36062970	35549751	18504993	31874355	34727882	30283793	36051859	30809925	29867063	24931521	25161055
1677	P47713	Cytosolic phospholipase A2	1	Pla2g4a	Mus musculus	85 kDa	19	19	0.999999	115397300	138896672	118476283	135970917	122239173	111640753	105921639	156437616	108958008	104636844	126933955	117369915
1678	P52825	Carnitine O-palmitoyltransferase 2, mitochondrial	1	Cpt2	Mus musculus	74 kDa	19	19	0.999999	72228860	67724676	97049003	132495543	92839337	116739236	155882754	180494268	136858783	105850644	128282926	116923141
1679	Q8BGB2	Tetratricopeptide repeat protein 7A	1	Ttc7a	Mus musculus	96 kDa	19	19	0.999999	22064580	22614132	24730466	28525506	22681086	24586936	25683183	28080251	12820029	20462030	23871608	22975245
1680	P12382	ATP-dependent 6-phosphofructokinase, liver type	1	Pfkl	Mus musculus	85 kDa	19	15	0.999999	141887500	141397118	152457400	215401315	134766552	127145911	172739250	184279363	174604364	156614052	142035022	148524953
1681	Q922U1	U4/U6 small nuclear ribonucleoprotein Prp3	1	Prpf3	Mus musculus	77 kDa	19	19	0.999999	84503580	96684985	92935256	81715352	89023818	90901121	77084359	75634829	88132437	83770628	85752790	89752726
1682	Q8CIN4	Serine/threonine-protein kinase PAK 2	1	Pak2	Mus musculus	58 kDa	19	11	0.999999	247841300	216663213	223190510	233341811	263467138	230284851	206778581	215300733	224324167	246135490	236044927	248975685
1683	Q505F5	Leucine-rich repeat-containing protein 47	1	Lrrc47	Mus musculus	64 kDa	19	19	0.999999	135022900	132963597	147406027	174795777	137368603	146905748	148118736	182085896	122517161	120342908	135910643	132450254
1684	Q7TNG5	Echinoderm microtubule-associated protein-like 2	1	Eml2	Mus musculus	71 kDa	19	18	0.999999	1463112000	1363353885	1221734771	1363060551	1093152284	1143082399	1302592745	1289155706	1124433766	1024169855	1129427870	1162350234
1685	Q9D662	Protein transport protein Sec23B	1	Sec23b	Mus musculus	86 kDa	19	16	0.999999	163507700	157679449	185749917	185099729	158548323	169800664	223001629	223480548	150089640	141612912	156724602	169224367
1686	Q91VU7	Pseudouridylate synthase 7 homolog	1	Pus7	Mus musculus	75 kDa	19	19	0.999999	17318720	17757712	18622059	21531434	19049017	21212987	19773759	23653717	17451261	16527105	17306107	18858545
1687	E9Q6P5	Tetratricopeptide repeat protein 7B	1	Ttc7b	Mus musculus	94 kDa	19	19	0.999999	43921230	33475143	45063685	56016873	45421752	49794902	64939730	45469036	64962581	49185412	59416022	62556161
1688	Q8BXK9	Chloride intracellular channel protein 5	1	Clic5	Mus musculus	28 kDa	19	17	0.999999	1616356000	1567318848	1498472642	1440835262	2097608837	1907342479	1314419270	1289679243	1288611108	1757506076	1851432449	1986657752
1689	O88544	COP9 signalosome complex subunit 4	1	Cops4	Mus musculus	46 kDa	19	19	0.999999	142034300	133932164	115950072	186371808	135370100	126620357	127033852	153740399	139266792	134463626	144766057	141222881
1690	Q6P2B1	Transportin-3	1	Tnpo3	Mus musculus	104 kDa	19	19	0.999999	39297130	31502306	42514655	48252258	42179108	43718174	43859882	48495114	35523393	32271387	32873538	37504511
1691	Q61586	Glycerol-3-phosphate acyltransferase 1, mitochondrial	1	Gpam	Mus musculus	94 kDa	19	19	0.999999	12889810	14337014	12973588	19427079	12891222	12925451	13760574	15405588	8566254	11820767	10102213	12320013
1692	P12023	Amyloid-beta precursor protein	1	App	Mus musculus	87 kDa	19	19	0.999999	127922200	150029420	89670446	35438897	133659288	114339418	75291926	54067687	118364487	140894913	114974752	124095844
1693	Q6XUX1	Dual serine/threonine and tyrosine protein kinase	1	Dstyk	Mus musculus	105 kDa	19	19	0.999999	22610990	24132513	31675039	41311502	26877012	28275829	35904238	28437112	29037103	26322931	28527574	28339132
1694	P26450	Phosphatidylinositol 3-kinase regulatory subunit alpha	1	Pik3r1	Mus musculus	84 kDa	19	16	0.999999	69841850	66719005	68290629	68911603	57801574	65754036	65636346	62468134	66612125	62719662	59991964	72296255
1695	Q03265	ATP synthase subunit alpha, mitochondrial	1	Atp5f1a	Mus musculus	60 kDa	19	19	0.999998	2521821000	2436453313	2047189978	1863035027	2406281141	1998187462	3447442555	3689661375	2853981601	3748768930	3840999760	2865652926
1696	Q9Z1Y4	Thyroid receptor-interacting protein 6	1	Trip6	Mus musculus	51 kDa	19	19	0.999998	246057200	231525874	224680470	257576391	209448386	212697960	213076505	236163748	195290927	189713854	228184531	203784598
1697	O54916	RalBP1-associated Eps domain-containing protein 1	1	Reps1	Mus musculus	87 kDa	19	18	0.999998	43878040	43736565	36429510	30864092	35953834	35454395	32932836	27197369	35760187	38309014	34154727	31515512
1698	Q9QZW0	Phospholipid-transporting ATPase 11C	1	Atp11c	Mus musculus	129 kDa	19	18	0.999998	62706320	65401733	77051352	134926579	79091719	83572890	88954274	106011737	72510500	65941884	83725544	75873555
1699	Q64516	Glycerol kinase	1	Gk	Mus musculus	61 kDa	19	15	0.999998	52593090	45252629	66206697	55961489	59410531	69102927	121482641	165979015	100570812	103416791	99107866	81407835
1700	Q6NZC7	SEC23-interacting protein	1	Sec23ip	Mus musculus	111 kDa	19	19	0.999998	147302500	163586098	155608318	198295095	136355570	158699857	168114227	178367426	141958615	130386115	144071500	145036687
1701	Q3UHD6	Sorting nexin-27	1	Snx27	Mus musculus	61 kDa	19	19	0.999997	178845300	180660006	165374882	247604174	178893137	164938920	179624415	180126495	152581028	149207892	181046788	190178796
1702	Q9Z2V4	Phosphoenolpyruvate carboxykinase, cytosolic [GTP]	1	Pck1	Mus musculus	69 kDa	19	18	0.999997	28320800	31301503	53302082	39415027	30281073	28712698	197964122	299840349	101028588	104794802	86198066	62722185
1703	Q9CPV4	Glyoxalase domain-containing protein 4	1	Glod4	Mus musculus	33 kDa	19	19	0.999997	715969700	544149260	646896692	510236515	643247106	572894471	502544189	601943516	592960392	639657116	655666585	713882809
1704	P55096	ATP-binding cassette sub-family D member 3	1	Abcd3	Mus musculus	75 kDa	19	19	0.999997	41229640	47847526	69682691	90566717	72852991	90179873	148173677	186636509	92064309	103646622	92469272	82624302
1705	O54931	A-kinase anchor protein 2	1	Akap2	Mus musculus	99 kDa	19	19	0.999997	342825600	352974346	341636745	417456627	336383033	330750583	239762470	322459903	296952514	320532913	319401260	309260004
1706	Q8C050	Ribosomal protein S6 kinase alpha-5	1	Rps6ka5	Mus musculus	97 kDa	19	19	0.999997	20423250	19816461	21158100	27918896	18556928	19988384	23132676	27806364	20872348	20180150	21102847	20864373
1707	Q99KK7	Dipeptidyl peptidase 3	1	Dpp3	Mus musculus	83 kDa	19	19	0.999997	146638000	135060367	127128890	159094679	110973412	114233279	135263113	140812169	123269556	108877104	125744615	119656139
1708	O88502	High affinity cAMP-specific and IBMX-insensitive 3',5'-cyclic phosphodiesterase 8A	1	Pde8a	Mus musculus	93 kDa	19	19	0.999997	20096160	17881112	20990324	26778108	20955881	23719408	29752641	29201643	18677740	18885739	23681845	19866578
1709	Q9CZD3	Glycine--tRNA ligase	1	Gars1	Mus musculus	82 kDa	19	19	0.999996	173843300	170538421	197180832	232689961	203587765	193852162	208201920	243733745	220237855	198017818	170233115	180231385
1710	Q9D2V7	Coronin-7	1	Coro7	Mus musculus	101 kDa	19	19	0.999996	181359400	177259226	180114790	251149348	167367334	190866258	213625568	273218176	177015344	193193479	214799549	186458014
1711	Q6NZF1	Zinc finger CCCH domain-containing protein 11A	1	Zc3h11a	Mus musculus	86 kDa	19	19	0.999996	34346990	38939385	40347258	54427466	37586910	39068932	35381567	39041413	32386165	30561997	33465538	38154605
1712	Q8VI47	ATP-binding cassette sub-family C member 2	1	Abcc2	Mus musculus	174 kDa	19	18	0.999995	2163645	679512	2654910	15478793	3845556	7347986	13173262	19138843	7225919	7160844	9456608	9729216
1713	Q9CZN7	Serine hydroxymethyltransferase, mitochondrial	1	Shmt2	Mus musculus	56 kDa	19	19	0.999995	136581900	139617156	188628385	264782269	155474683	162176654	282345214	336890040	200659626	191931277	210467123	178925762
1714	Q9DC69	NADH dehydrogenase [ubiquinone] 1 alpha subcomplex subunit 9, mitochondrial	1	Ndufa9	Mus musculus	43 kDa	19	19	0.999995	280028200	290154671	401351777	323023874	441739327	373840257	491639837	539176454	547643491	533575261	400557818	336925738
1715	P50247	Adenosylhomocysteinase	1	Ahcy	Mus musculus	48 kDa	19	19	0.999995	1337777000	1240701977	1252262551	1250073132	1160645899	1281237157	1164040675	1259469841	1072799747	1181462762	1224284536	1177610477
1716	Q921T2	Torsin-1A-interacting protein 1	1	Tor1aip1	Mus musculus	67 kDa	19	17	0.999994	153898700	143760310	134952027	171025186	149377622	145037619	155329535	158139336	145356642	141766322	172421890	159972774
1717	Q9D379	Epoxide hydrolase 1	1	Ephx1	Mus musculus	53 kDa	19	19	0.999994	1370112000	1402729573	1441005877	1446735447	1353401248	1427227125	1362486099	1102977924	1517669534	1414236870	1598317760	1537536736
1718	Q99MR1	GRB10-interacting GYF protein 1	1	Gigyf1	Mus musculus	116 kDa	19	19	0.999994	30359500	33766058	35421918	37065469	29627404	32722801	23181566	33585743	24832979	26434005	21999782	29096658
1719	Q9CYR6	Phosphoacetylglucosamine mutase	1	Pgm3	Mus musculus	59 kDa	19	19	0.999994	53162980	42012826	42583184	37717801	41073549	46394401	45404635	47036115	42121317	46088216	48783631	51162155
1720	Q62351	Transferrin receptor protein 1	1	Tfrc	Mus musculus	86 kDa	19	19	0.999994	49930530	44320427	49936506	83647756	68605229	69719238	60710750	77174298	60561849	46387484	46472706	52767557
1721	Q99KK9	Histidine--tRNA ligase, mitochondrial	1	Hars2	Mus musculus	57 kDa	19	16	0.999994	46273390	48948889	47218206	55021037	41733144	46449908	53732671	57164926	50893337	46620368	29289161	24696187
1722	O88342	WD repeat-containing protein 1	1	Wdr1	Mus musculus	66 kDa	19	19	0.999994	1896027000	1933141811	2132897806	1910005777	2181275148	1952259982	1422733051	2175916418	1419558236	1928959169	2252101013	2170844165
1723	Q8VEB1	G protein-coupled receptor kinase 5	1	Grk5	Mus musculus	68 kDa	19	17	0.999994	20782370	18961257	18920689	20528676	17580727	18651639	19574293	18519104	15726675	13478571	15674472	15460023
1724	Q8BZQ7	Anaphase-promoting complex subunit 2	1	Anapc2	Mus musculus	95 kDa	19	19	0.999993	51745600	49222569	59819150	72325551	56630750	53096287	63600930	60240172	49425148	40111295	44931547	44614719
1725	Q91X43	SH3 domain-containing protein 19	1	Sh3d19	Mus musculus	86 kDa	19	19	0.999993	49533560	61189804	55937629	100522750	59823566	55688258	58478200	46590999	58376227	55907594	61760142	56327040
1726	Q8R0S2	IQ motif and SEC7 domain-containing protein 1	1	Iqsec1	Mus musculus	108 kDa	19	18	0.999993	35567480	46148161	52228836	105549402	50831173	49281131	85039053	65063290	55208331	54428628	65285564	66440111
1727	Q9EPQ8	Transcription factor 20	1	Tcf20	Mus musculus	216 kDa	19	19	0.999992	5478068	4594486	7078384	6689636	5355193	5020603	5318032	6863884	7505255	4290433	4440156	5227463
1728	Q6P1B1	Xaa-Pro aminopeptidase 1	1	Xpnpep1	Mus musculus	70 kDa	19	19	0.999992	89815350	91815944	103962623	114826112	98239740	93575573	113535906	127390050	90116778	81667309	92748279	80363900
1729	Q99MJ9	ATP-dependent RNA helicase DDX50	1	Ddx50	Mus musculus	82 kDa	19	17	0.999992	48492990	56789497	52150210	79513153	45851617	65659100	38856889	58072668	54661746	49761849	54436731	54374906
1730	Q6DFW4	Nucleolar protein 58	1	Nop58	Mus musculus	60 kDa	19	19	0.999992	169995400	174806996	223298343	241844667	185653093	210746248	214905847	215923786	186296933	170928624	203894027	186437072
1731	Q8BMK4	Cytoskeleton-associated protein 4	1	Ckap4	Mus musculus	64 kDa	19	19	0.999992	130702900	120104034	116911930	70256511	105472577	105411060	89320480	65087553	120666605	130384979	125615726	125350239
1732	A2AJ15	Endoplasmic reticulum mannosyl-oligosaccharide 1,2-alpha-mannosidase	1	Man1b1	Mus musculus	75 kDa	19	19	0.999991	31686800	33375506	32578805	32859100	35062923	31243614	29136120	26008617	30784461	36204810	40318046	34079769
1733	Q91W18	Tudor domain-containing protein 3	1	Tdrd3	Mus musculus	82 kDa	19	19	0.999991	27403570	25504736	23726266	30649290	29303571	25263597	24470334	31503218	28984545	27734922	25549074	29739457
1734	Q9JI11	Serine/threonine-protein kinase 4	1	Stk4	Mus musculus	56 kDa	19	14	0.999991	34813300	31760101	29592480	32144770	35083639	34152219	26201972	26424722	32906791	34783797	33479217	30234733
1735	Q99JX7	Nuclear RNA export factor 1	1	Nxf1	Mus musculus	70 kDa	19	19	0.999991	129766300	129276675	112970071	151562212	119601463	124705627	112101509	87075296	117939756	115595396	117368284	111620174
1736	Q3UFS0	Protein zyg-11 homolog B	1	Zyg11b	Mus musculus	84 kDa	19	19	0.99999	12856670	9921906	14255635	19843079	12513486	13705216	17684719	15333922	14370418	4937332	11624870	9173028
1737	Q8K4B0	Metastasis-associated protein MTA1	1	Mta1	Mus musculus	81 kDa	19	16	0.99999	26630990	25755293	23775966	36066247	24957013	25613250	28344722	29414931	25090735	24576557	25268252	24859000
1738	Q05921	2-5A-dependent ribonuclease	1	Rnasel	Mus musculus	83 kDa	19	19	0.99999	23224830	16071816	20457320	17605126	20261771	30182042	14860398	18277992	15344643	10874871	13983788	10533436
1739	Q8BYW1	Rho GTPase-activating protein 25	1	Arhgap25	Mus musculus	73 kDa	19	18	0.99999	27499990	27902015	26165669	32331843	20021636	26938030	21606990	24501359	21228034	19807564	21142228	14658365
1740	P48193	Protein 4.1	1	Epb41	Mus musculus	96 kDa	19	15	0.99999	19744190	21065974	25568506	42228093	32732526	26763357	49184333	51782987	37497594	33736791	29944600	23724403
1741	Q9WV34	MAGUK p55 subfamily member 2	1	Mpp2	Mus musculus	62 kDa	19	18	0.99999	39177750	38167352	38944018	33158425	39653321	37634663	32617570	40957347	36904817	32143794	37843494	33935085
1742	Q6PD26	GPI transamidase component PIG-S	1	Pigs	Mus musculus	62 kDa	19	19	0.999989	44702120	48389678	52981522	62415042	52062119	50208736	62968835	59631527	56845314	56225110	54794482	52753314
1743	Q8C0C0	Zinc fingers and homeoboxes protein 2	1	Zhx2	Mus musculus	92 kDa	19	19	0.999989	40207020	34009841	24457070	64697365	41474102	29144626	34837195	29140889	39505013	27507957	35366056	39074710
1744	Q9EQQ9	Protein O-GlcNAcase	1	Oga	Mus musculus	103 kDa	19	19	0.999989	29115340	31720897	27282671	32699092	29072282	29442486	34844309	36610790	32029281	30757175	30588635	33339784
1745	Q14AX6	Cyclin-dependent kinase 12	1	Cdk12	Mus musculus	164 kDa	19	16	0.999989	6155181	5412065	5686233	7239738	5097179	5388035	6103376	5921235	5721481	4881408	5348250	6267813
1746	Q9CZX0	Elongator complex protein 3	1	Elp3	Mus musculus	62 kDa	19	19	0.999989	55159950	55047763	59871516	77052746	56179653	61446586	55433951	61395416	51434980	52718531	55902473	55432583
1747	P06537	Glucocorticoid receptor	1	Nr3c1	Mus musculus	87 kDa	19	19	0.999989	83661550	82225034	86227933	107980769	84227101	93206492	99799810	94379761	82587840	78116202	89693489	88627527
1748	Q9D968	Host cell factor 2	1	Hcfc2	Mus musculus	79 kDa	19	19	0.999989	215964300	125380420	105086596	57753373	91698049	109648989	64101765	44539665	67070730	102300771	135047806	80358517
1749	O54749	Cytochrome P450 2J5	1	Cyp2j5	Mus musculus	58 kDa	19	15	0.999989	11199950	15516668	31878727	62640085	28082204	41784521	85751462	90104929	62285102	54245949	91135277	76079601
1750	Q8R1U1	Conserved oligomeric Golgi complex subunit 4	1	Cog4	Mus musculus	89 kDa	19	19	0.999988	30815960	32958577	38741953	52601198	30340412	37812893	42211156	46321122	36557028	32032639	38192079	34031683
1751	Q571C7	Transcription factor TFIIIB component B'' homolog	1	Bdp1	Mus musculus	271 kDa	19	19	0.999988	2699619	3727406	3293150	1605912	4096473	3341074	4550090	2254052	7945835	2680057	2724294	6151678
1752	Q8R4X3	RNA-binding protein 12	1	Rbm12	Mus musculus	103 kDa	19	19	0.999987	106505300	101375981	86591336	90142275	88080727	88709683	90190248	90364492	89866775	92744269	88665783	87619927
1753	Q8BPM2	Mitogen-activated protein kinase kinase kinase kinase 5	1	Map4k5	Mus musculus	95 kDa	19	19	0.999987	16934570	17510704	26759900	32673396	24405895	28274245	33276720	20788034	15695404	16600594	16095089	16817670
1754	Q7TNL5	Serine/threonine-protein phosphatase 2A 56 kDa regulatory subunit	1	Ppp2r5d	Mus musculus	69 kDa	19	15	0.999987	70873350	70440281	93475393	88163485	92462755	89813279	79288925	93757940	77199152	80606505	81235424	65897562
1755	A2A8Z1	Oxysterol-binding protein-related protein 9	1	Osbpl9	Mus musculus	83 kDa	19	19	0.999986	93749540	80203399	72832341	84642380	85611841	77517771	69736185	97075292	73281003	68058116	79827809	74697733
1756	Q8BGW1	Alpha-ketoglutarate-dependent dioxygenase FTO	1	Fto	Mus musculus	58 kDa	19	19	0.999986	29534350	30925869	41073402	49590286	30725831	31310789	49530733	50597790	36273429	36803556	43581965	45039220
1757	P54761	Ephrin type-B receptor 4	1	Ephb4	Mus musculus	109 kDa	19	16	0.999986	23030850	25115988	21395754	22117294	20273615	21203343	17410560	16167149	17679834	23440428	24191030	20580222
1758	Q8K2I4	Beta-mannosidase	1	Manba	Mus musculus	101 kDa	19	19	0.999986	156846400	170696578	140380373	114522430	145973741	166995527	114752580	119110263	120166599	131527799	111627660	120406820
1759	P49452	Centromere protein C	1	Cenpc	Mus musculus	102 kDa	19	19	0.999986	16990790	17001120	15161985	19288550	16724020	18137553	15747451	14749585	10916295	14632802	15624627	13968318
1760	Q9CUX1	52 kDa repressor of the inhibitor of the protein kinase	1	Thap12	Mus musculus	87 kDa	19	19	0.999985	7316094	9065794	13208140	11495642	9790519	10016597	13633722	15630281	10759071	8794121	11046765	12421500
1761	Q922F4	Tubulin beta-6 chain	1	Tubb6	Mus musculus	50 kDa	19	7	0.999985	15755130	19132558	24108820	20411851	19452241	19231713	23711182	25894698	21856549	16562822	16423885	24920846
1762	Q924Z6	Exportin-6	1	Xpo6	Mus musculus	129 kDa	19	19	0.999984	7970874	6603519	7265814	11121106	9324460	8773951	12539413	12129750	8205006	7149939	7663006	9164410
1763	Q9EQM6	Microprocessor complex subunit DGCR8	1	Dgcr8	Mus musculus	86 kDa	19	19	0.999982	12564560	12518706	13179812	17425547	14332552	14548058	15280659	15359378	14813229	10213299	12267956	11247686
1764	P62137	Serine/threonine-protein phosphatase PP1-alpha catalytic subunit	1	Ppp1ca	Mus musculus	38 kDa	19	5	0.999982	177926400	261851978	198207552	253458628	139745152	168159822	183664099	236092711	190160661	221150265	250036189	220598642
1765	Q80W14	Pre-mRNA-processing factor 40 homolog B	1	Prpf40b	Mus musculus	99 kDa	19	17	0.999981	9128294	12503157	10041454	13979288	8192834	9333212	10040903	11932610	11270036	8921738	9131326	8489402
1766	Q8R3N1	Nucleolar protein 14	1	Nop14	Mus musculus	99 kDa	19	19	0.99998	12336470	10328491	11669796	14069663	9583055	10691019	11670850	10931469	11570418	11192476	12051833	10638167
1767	Q8CEC6	Peptidylprolyl isomerase domain and WD repeat-containing protein 1	1	Ppwd1	Mus musculus	73 kDa	19	19	0.99998	34630190	37614875	35178206	39300858	33750658	40715039	37905231	37275052	37665326	32326352	33088053	35247699
1768	Q6PE54	Probable ATP-dependent RNA helicase DHX40	1	Dhx40	Mus musculus	89 kDa	19	19	0.999979	14286620	8396491	16082948	20827636	10860996	17258465	15395008	18646342	14352617	11898634	12336659	12395289
1769	Q69ZJ7	Guanine nucleotide exchange factor subunit RIC1	1	Ric1	Mus musculus	159 kDa	19	19	0.999979	8603756	8756724	7119663	16451548	12493029	10147148	8776423	9798989	7874548	6094529	11693677	8933338
1770	Q8CG19	Latent-transforming growth factor beta-binding protein 1	1	Ltbp1	Mus musculus	187 kDa	19	19	0.999977	8792083	15643253	7409683	5309960	12505553	12337964	14460269	14121809	13101664	8990435	11384022	10840345
1771	Q6PGF5	BMS1 homolog, ribosome assembly protein (Yeast)	1	Bms1	Mus musculus	145 kDa	19	19	0.999977	11538750	12665455	16086906	25564947	16024130	14443221	16638279	19941177	14968958	15856006	17818865	15114572
1772	Q64127	Transcription intermediary factor 1-alpha	1	Trim24	Mus musculus	117 kDa	19	17	0.999974	14254600	13499273	11908330	17131177	12415309	14744432	14305996	12730208	13749800	9601112	12659871	12885140
1773	P13595	Neural cell adhesion molecule 1	1	Ncam1	Mus musculus	119 kDa	19	19	0.999973	18364290	47080590	15589184	12883069	24367385	27545609	10132683	14017627	25217011	32618351	24918764	18468026
1774	Q8R2S9	Actin-related protein 8	1	Actr8	Mus musculus	71 kDa	19	19	0.999972	12133850	10860232	14112834	9239570	12716773	11652422	12045185	13242592	9685656	9672034	10324230	10783363
1775	Q69ZS7	HBS1-like protein	1	Hbs1l	Mus musculus	75 kDa	19	19	0.999971	43910670	39336011	36424591	35865372	32414722	33995316	37591233	34864515	33290220	31644720	34915637	33074393
1776	Q6RHR9	Membrane-associated guanylate kinase, WW and PDZ domain-containing protein 1	1	Magi1	Mus musculus	162 kDa	19	18	0.99997	40494950	34510355	33650856	46601459	34603747	38603554	28475173	31456450	23546072	25244252	26517449	26505108
1777	P59470	DNA-directed RNA polymerase III subunit RPC2	1	Polr3b	Mus musculus	128 kDa	19	19	0.99997	19190710	8863212	19809940	25702123	16677714	18035436	17964773	23376119	15487459	8537758	9690066	9557256
1778	Q3TBD2	Rho GTPase-activating protein 45	1	Arhgap45	Mus musculus	123 kDa	19	19	0.999969	39675520	45668206	39270862	47037686	36012148	39587437	47816873	46200793	36070762	37876810	42231810	48409921
1779	Q9D706	RNA polymerase II-associated protein 3	1	Rpap3	Mus musculus	74 kDa	19	19	0.999966	34444800	34569062	32446335	21219360	31199591	31978378	29147960	25638302	28614966	36862760	36363988	31914745
1780	Q8R420	Phospholipid-transporting ATPase ABCA3	1	Abca3	Mus musculus	192 kDa	19	19	0.999966	16437710	2677976	2876064	5250651	5117315	4405538	6557187	22365143	7091121	42675478	4539185	33739960
1781	Q924X2	Carnitine O-palmitoyltransferase 1, muscle isoform	1	Cpt1b	Mus musculus	88 kDa	19	17	0.999964	10401920	13631803	26508329	58759874	44055402	36435575	72655505	101592624	66969036	47752014	35137579	30928138
1782	Q8C6K9	Collagen alpha-6(VI) chain	1	Col6a6	Mus musculus	246 kDa	19	15	0.999958	885690	1664264	2288651	9006069	2383096	3199710	4527570	4567328	4465756	2794838	7303569	3481982
1783	A2AVA0	Sushi, von Willebrand factor type A, EGF and pentraxin domain-containing protein 1	1	Svep1	Mus musculus	387 kDa	19	19	0.999957	2637214	2569976	956150	938745	3375244	3719973	2684922	2232260	2458809	3915469	2047551	2785509
1784	Q91YH6	V-type proton ATPase subunit B, kidney isoform	1	Atp6v1b1	Mus musculus	57 kDa	19	12	0.999956	12390470	11033101	21904260	44408821	35111805	29519586	80142773	127238763	52595250	41765355	24788248	24665753
1785	P46662	Merlin	1	Nf2	Mus musculus	70 kDa	19	19	0.999951	41530820	38723220	37501739	42445784	35585651	40517753	37917550	38497921	36836934	33155928	36714021	41986349
1786	P70700	DNA-directed RNA polymerase I subunit RPA2	1	Polr1b	Mus musculus	128 kDa	19	19	0.999951	12463570	9050876	12550363	19150221	14058988	14425219	10472067	15813311	9953334	9089011	11035672	9051206
1787	Q65CL1	Catenin alpha-3	1	Ctnna3	Mus musculus	100 kDa	19	18	0.999947	11297550	7269282	12565872	8277112	9698294	9550954	13632433	16271129	15929127	6764941	7166276	10225038
1788	Q8BHB0	Nucleotide-binding oligomerization domain-containing protein 1	1	Nod1	Mus musculus	108 kDa	19	19	0.999946	38027450	33809206	38935722	55052285	39968084	40233243	37587767	48595481	32110941	31943468	34911077	40423011
1789	Q8BKN5	Gamma-tubulin complex component 5	1	Tubgcp5	Mus musculus	118 kDa	19	19	0.999944	5108859	5742314	4787424	7882593	4968882	7602076	6264170	8048724	8084702	6481656	4969112	6241072
1790	Q9Z2G0	Protein fem-1 homolog B	1	Fem1b	Mus musculus	70 kDa	19	19	0.999939	8986891	6804234	9535888	9824833	10269154	10282235	13086751	9839302	8177675	9455498	10543710	10223272
1791	Q920A7	AFG3-like protein 1	1	Afg3l1	Mus musculus	87 kDa	19	15	0.999935	8895807	10765643	12524726	15086870	11492055	13344932	13666138	16150573	10551694	10325737	13971990	9953417
1792	Q9QUM0	Integrin alpha-IIb	1	Itga2b	Mus musculus	113 kDa	19	19	0.999932	14443800	19994092	11649651	8165401	12272963	35040420	5856180	5184966	7612865	10747725	10045214	15554216
1793	Q8K009	Mitochondrial 10-formyltetrahydrofolate dehydrogenase	1	Aldh1l2	Mus musculus	102 kDa	19	18	0.999926	7060306	6773034	7862312	12435887	5000807	5388946	10652501	11335396	7917201	5835857	7874134	9190673
1794	Q8BGC0	HIV Tat-specific factor 1 homolog	1	Htatsf1	Mus musculus	86 kDa	19	19	0.999925	68745080	107163223	23216363	54832462	61436305	64479108	44840547	34813258	68168916	55810318	56497867	71351928
1795	Q8BIV3	Ran-binding protein 6	1	Ranbp6	Mus musculus	125 kDa	19	17	0.99992	4742676	4826059	4683869	7255215	5396990	5827384	8451006	7112638	4762287	4272494	4965328	4096556
1796	Q924W7	DENN domain-containing protein 2B	1	Dennd2b	Mus musculus	127 kDa	19	18	0.999907	28968370	32348143	31309560	35372500	27711651	27686849	33253201	35731282	26966259	26619852	27279929	28273340
1797	Q8C5N3	Pre-mRNA-splicing factor CWC22 homolog	1	Cwc22	Mus musculus	105 kDa	19	19	0.999907	36771770	34591041	11213737	33408931	29690937	28026709	27018552	23026751	31372790	18247296	23208065	28106295
1798	E9PUQ8	Diacylglycerol kinase delta	1	Dgkd	Mus musculus	135 kDa	19	18	0.999907	22185750	19651746	24419720	32279024	22415791	21679534	28969196	27341922	18562765	17070732	23224122	22715938
1799	Q80TA6	Myotubularin-related protein 12	1	Mtmr12	Mus musculus	86 kDa	19	18	0.999897	30518910	32399968	29322517	40929812	31688441	26481027	36966646	38576153	29977598	33501876	35836875	35109695
1800	Q6VVW5	Atrial natriuretic peptide receptor 2	1	Npr2	Mus musculus	117 kDa	19	18	0.999895	6304452	6931281	5210162	7886385	7628201	6102121	7875395	7028003	6241641	6045710	8211631	7330692
1801	O70583	E3 ubiquitin-protein ligase Midline-1	1	Mid1	Mus musculus	76 kDa	19	18	0.999888	63567770	54393066	10684028	6591072	9007553	9824900	12259408	40637166	5987108	8306018	9113248	12740966
1802	Q3UHX0	Nucleolar protein 8	1	Nol8	Mus musculus	129 kDa	19	19	0.999863	6047444	6472453	6826147	7536742	5053757	5881501	5231923	6740337	6679932	4824518	7165812	5025770
1803	P59113	Fermitin family homolog 1	1	Fermt1	Mus musculus	77 kDa	19	18	0.99986	7418344	6611745	5393269	5999309	5933016	7967730	11628165	13486968	7161949	8967639	9455874	7577956
1804	Q99MU3	Double-stranded RNA-specific adenosine deaminase	1	Adar	Mus musculus	130 kDa	19	19	0.999835	8374720	12135924	19407353	15870144	10238274	11465178	16863504	20003034	14706736	11338756	11021589	16199654
1805	Q6PHS6	Sorting nexin-13	1	Snx13	Mus musculus	111 kDa	19	19	0.999715	25419510	21595525	19217340	28181877	17302666	20942183	29379623	25112248	20892454	24070011	28220119	25172028
1806	Q8BR07	Protein bicaudal D homolog 1	1	Bicd1	Mus musculus	96 kDa	19	15	0.999665	3714460	4196175	4579089	6546587	3812148	4787396	5229958	3593780	4096340	4674933	5453209	3347219
1807	Q91W97	Hexokinase HKDC1	1	Hkdc1	Mus musculus	102 kDa	19	16	0.999634	60088710	54524611	72214831	111001823	68347651	62657300	81555969	101833373	51925180	70769992	64278983	34600452
1808	Q8CB62	Centrobin	1	Cntrob	Mus musculus	99 kDa	19	19	0.999602	4856551	3529077	6738825	7669537	3362742	4332691	4358318	8441382	5703286	5949883	6418772	8158850
1809	Q8CC12	Codanin-1	1	Cdan1	Mus musculus	136 kDa	19	19	0.999594	8256522	5330217	8398500	11420240	9281091	8109785	9759426	6984070	7527330	6446142	7559176	6153394
1810	Q9JHD1	Histone acetyltransferase KAT2B	1	Kat2b	Mus musculus	92 kDa	19	16	0.999445	7341812	8003309	8048333	10923608	8014685	7582228	5638542	8513957	7861072	4761783	7068850	7981904
1811	Q8BML1	[F-actin]-monooxygenase MICAL2	1	Mical2	Mus musculus	110 kDa	19	16	0.99932	5278405	12550249	5322624	8330573	3972846	7244137	5215347	7512810	4624447	3672516	4408194	3998056
1812	P41230	Lysine-specific demethylase 5C	1	Kdm5c	Mus musculus	175 kDa	19	17	0.999125	9373935	1957860	5307719	4358560	2639831	2258890	6071774	3227461	3424138	2688078	2371843	4330872
1813	Q6ZPR6	Inhibitor of Bruton tyrosine kinase	1	Ibtk	Mus musculus	150 kDa	19	19	0.999091	3004342	3939453	4585211	3012495	1570566	2089897	5314425	5128726	2691360	3276947	1196327	1996890
1814	A2AJK6	Chromodomain-helicase-DNA-binding protein 7	1	Chd7	Mus musculus	334 kDa	19	10	0.998058	118769	2685853	3154202	1831165	4791927	2954079	2380718	783294	150125	2909245	2303471	1264826
1815	Q99KE1	NAD-dependent malic enzyme, mitochondrial	1	Me2	Mus musculus	66 kDa	18	18	1	50151620	40144369	51446991	65848453	56077480	51922913	61667621	73310186	53361720	46920001	56638048	47343702
1816	Q8BN58	Rho GTPase-activating protein 28	1	Arhgap28	Mus musculus	82 kDa	18	18	1	125758100	137335409	146803856	149218488	163525888	153016034	135298121	131628487	125616877	118382117	113590714	120878862
1817	O08663	Methionine aminopeptidase 2	1	Metap2	Mus musculus	53 kDa	18	18	1	127060500	113498495	88440014	101547086	87316968	82005143	105127592	87855281	98262570	102308242	122868803	106274459
1818	P28825	Meprin A subunit alpha	1	Mep1a	Mus musculus	84 kDa	18	18	1	9828299	20042604	30372063	160225665	52323779	112265895	180810448	193385585	127257182	124771905	169520601	234376387
1819	Q9CWJ9	Bifunctional purine biosynthesis protein ATIC	1	Atic	Mus musculus	64 kDa	18	18	1	347798300	316729071	312238107	342019000	308129912	333670731	323570057	344724529	315087001	314829531	324251971	324878756
1820	Q3U2P1	Protein transport protein Sec24A	1	Sec24a	Mus musculus	119 kDa	18	18	1	22503130	26837420	27264432	36191563	26617376	33723634	25417554	26875086	16048488	19126826	18829601	18844596
1821	Q00612	Glucose-6-phosphate 1-dehydrogenase X	1	G6pdx	Mus musculus	59 kDa	18	18	1	314578000	268115073	237272270	332779803	258382764	256918097	309292434	287056399	242699607	242540706	239974138	293767677
1822	Q8CFE4	SCY1-like protein 2	1	Scyl2	Mus musculus	103 kDa	18	18	1	57695860	55445188	64366314	82178901	65218774	68811443	66185030	71796667	66366471	65760480	58958402	57902960
1823	Q8CCB4	Vacuolar protein sorting-associated protein 53 homolog	1	Vps53	Mus musculus	94 kDa	18	18	1	28357330	27835922	33656954	32891012	26889381	30301109	31325210	33887182	24806083	24508355	26405067	27179440
1824	P54729	NEDD8 ultimate buster 1	1	Nub1	Mus musculus	70 kDa	18	18	1	98653820	106071108	89733208	86717861	84505920	93653685	89612657	80661815	77896649	92912216	95563445	107147586
1825	Q3UYV9	Nuclear cap-binding protein subunit 1	1	Ncbp1	Mus musculus	92 kDa	18	18	1	60556900	71437777	80463010	113019456	70764503	73171440	86264954	94079717	73846713	73130892	74805498	78456036
1826	Q99LF4	RNA-splicing ligase RtcB homolog	1	Rtcb	Mus musculus	55 kDa	18	18	1	422068900	373428721	374993074	520309904	384206615	383572866	439916365	379233351	425505770	397666218	428985580	428807110
1827	Q01405	Protein transport protein Sec23A	1	Sec23a	Mus musculus	86 kDa	18	15	1	272409100	253965106	252407648	262988891	237449821	247921744	256988412	274693224	211790690	212297224	220791749	226730257
1828	Q9DC50	Peroxisomal carnitine O-octanoyltransferase	1	Crot	Mus musculus	70 kDa	18	18	1	41703960	40787520	65398672	84629184	43707021	57211559	100138968	118659386	60167822	60046687	69617257	57731752
1829	Q922S4	cGMP-dependent 3',5'-cyclic phosphodiesterase	1	Pde2a	Mus musculus	106 kDa	18	18	1	42645080	48621137	65871775	53806490	53969723	57456127	68389518	62736337	48974683	42810778	45274727	52452634
1830	Q6PD03	Serine/threonine-protein phosphatase 2A 56 kDa regulatory subunit alpha isoform	1	Ppp2r5a	Mus musculus	56 kDa	18	17	0.999999	109854400	100318278	88540416	132862635	98326736	97896755	90624638	96445102	100090345	101802208	86188035	103944968
1831	Q9Z2I0	Mitochondrial proton/calcium exchanger protein	1	Letm1	Mus musculus	83 kDa	18	18	0.999999	208438700	155586919	134981106	163961480	128227532	125870253	163146734	156459609	123243264	180629278	141573238	109014207
1832	Q7TNP2	Serine/threonine-protein phosphatase 2A 65 kDa regulatory subunit A beta isoform	1	Ppp2r1b	Mus musculus	66 kDa	18	14	0.999999	16141680	11121487	12538643	16329428	13364757	13132463	15662320	14898887	11491234	12698657	13160144	11272054
1833	Q80WJ7	Protein LYRIC	1	Mtdh	Mus musculus	64 kDa	18	18	0.999999	215276800	227553104	196771226	139711547	215022523	212602270	163255279	116370813	206061370	227727329	208335789	209760452
1834	Q8BJ64	Choline dehydrogenase, mitochondrial	1	Chdh	Mus musculus	66 kDa	18	18	0.999999	43363380	45914110	88187675	154829930	89407808	101985675	218929331	317120936	135125283	113173400	113131468	110165713
1835	Q8BH04	Phosphoenolpyruvate carboxykinase [GTP], mitochondrial	1	Pck2	Mus musculus	71 kDa	18	17	0.999999	248270000	236756114	243806818	322095979	218123208	238043525	223663252	273770062	177862374	183354764	212413444	190561708
1836	P54103	DnaJ homolog subfamily C member 2	1	Dnajc2	Mus musculus	72 kDa	18	18	0.999999	35513080	29049514	24295360	28007901	26699419	26590259	27612843	28301466	25442891	21873006	26998280	22162632
1837	Q99MR8	Methylcrotonoyl-CoA carboxylase subunit alpha, mitochondrial	1	Mccc1	Mus musculus	79 kDa	18	18	0.999999	71808350	79726826	113400274	218177614	117828547	116498765	275351575	241884630	171061278	153858111	132112860	104600289
1838	P97429	Annexin A4	1	Anxa4	Mus musculus	36 kDa	18	17	0.999999	1200041000	1114045845	1114345547	1195375456	1143685068	1237182863	904147333	815496858	890505567	1015180460	996220151	980550424
1839	O88685	26S proteasome regulatory subunit 6A	1	Psmc3	Mus musculus	50 kDa	18	18	0.999999	323758700	302982780	302287459	305329710	305899103	303573873	273161168	322169720	291030144	271047462	294888701	289996359
1840	Q8BKX1	Brain-specific angiogenesis inhibitor 1-associated protein 2	1	Baiap2	Mus musculus	59 kDa	18	18	0.999999	100503200	111081367	113531048	101898242	88491935	94345246	87925387	85639107	90250041	96997198	92759890	99761490
1841	Q9WVM3	Anaphase-promoting complex subunit 7	1	Anapc7	Mus musculus	63 kDa	18	18	0.999999	24866360	23795541	29259900	34771178	27130835	31303226	34255547	34733540	23317049	30114947	30302464	28213952
1842	P17879	Heat shock 70 kDa protein 1B	2	Hspa1b	Mus musculus	70 kDa	18	11	0.999998	205775900	544344097	247863053	203618873	156345249	179823082	155853029	163575744	102202293	110612206	70300645	82073765
1843	Q8CH02	SURP and G-patch domain-containing protein 1	1	Sugp1	Mus musculus	73 kDa	18	18	0.999998	20241580	23697255	18308825	21483188	19691110	16927868	20912501	17532968	25520778	27622629	26616659	25497923
1844	Q9Z2B9	Ribosomal protein S6 kinase alpha-4	1	Rps6ka4	Mus musculus	86 kDa	18	18	0.999998	43027130	40227412	50380829	68619332	44501650	47379072	51713336	51747980	44858395	39698615	43703287	45801912
1845	Q7TSI3	Serine/threonine-protein phosphatase 6 regulatory subunit 1	1	Ppp6r1	Mus musculus	95 kDa	18	17	0.999998	97324810	89951303	78882437	119879323	81872852	88584721	85829225	70364954	86785599	78083530	89945853	85719375
1846	Q5SVQ0	Histone acetyltransferase KAT7	1	Kat7	Mus musculus	71 kDa	18	17	0.999998	42067400	48459755	44317178	49549908	41558842	44607087	42187109	40977497	39429098	33125140	37489202	40664545
1847	Q9WV60	Glycogen synthase kinase-3 beta	1	Gsk3b	Mus musculus	47 kDa	18	14	0.999998	165898700	143472688	150890947	121727146	150669301	160329753	165659677	148424463	125997487	130447106	123715095	141909873
1848	P09242	Alkaline phosphatase, tissue-nonspecific isozyme	1	Alpl	Mus musculus	58 kDa	18	18	0.999998	485010300	628932905	213724346	320144162	421032747	427629897	274714957	318049224	361425615	348922804	329600944	425441809
1849	P50516	V-type proton ATPase catalytic subunit A	1	Atp6v1a	Mus musculus	68 kDa	18	18	0.999998	437907300	377810985	558604818	712255142	548109602	539474138	771023208	1029115203	586056917	529207579	520337309	450993954
1850	P53395	Lipoamide acyltransferase component of branched-chain alpha-keto acid dehydrogenase complex, mitochondrial	1	Dbt	Mus musculus	53 kDa	18	18	0.999998	175534300	181373095	220405094	269481419	239641008	231537291	343802289	377661834	307643540	265781734	223184717	206819080
1851	Q9D6Y9	1,4-alpha-glucan-branching enzyme	1	Gbe1	Mus musculus	80 kDa	18	18	0.999998	125538200	121276017	108377415	146453643	126918195	131643963	136810775	122181156	109619461	117857647	128621085	108616325
1852	P24547	Inosine-5'-monophosphate dehydrogenase 2	1	Impdh2	Mus musculus	56 kDa	18	18	0.999998	85976270	85388174	80565028	87449304	72919573	77634972	81678531	75799935	78944159	83872387	80648783	83410090
1853	Q8K2C7	Protein OS-9	1	Os9	Mus musculus	76 kDa	18	18	0.999998	47813770	50369575	39667471	24068546	40838056	44817110	30242551	19316553	44549567	52800499	45933155	43362064
1854	O35639	Annexin A3	1	Anxa3	Mus musculus	36 kDa	18	18	0.999997	2341085000	1933226609	2143626228	1914204544	1981690160	1798748246	1650547561	1531769655	1679444541	2055635829	2075987384	1745114112
1855	O88844	Isocitrate dehydrogenase [NADP] cytoplasmic	1	Idh1	Mus musculus	47 kDa	18	17	0.999997	561327200	459287817	470893953	477025255	478614297	506910296	533493901	554885071	491852206	509614691	486597897	460259478
1856	Q8R3C0	Mini-chromosome maintenance complex-binding protein	1	Mcmbp	Mus musculus	73 kDa	18	18	0.999997	25084310	28133562	22492190	27855670	23974601	26408878	25232120	34372449	29268909	21920880	21652052	21316556
1857	Q8R3S6	Exocyst complex component 1	1	Exoc1	Mus musculus	102 kDa	18	18	0.999997	90620960	77584522	86323247	112736854	78080055	88374682	98482903	97781320	88150248	69095888	76575302	92673330
1858	O88673	Diacylglycerol kinase alpha	1	Dgka	Mus musculus	83 kDa	18	18	0.999997	18726130	13218563	10455833	15527728	11124095	13915006	19155300	14625266	12748508	13776613	20543676	17490142
1859	Q8VDM6	Heterogeneous nuclear ribonucleoprotein U-like protein 1	1	Hnrnpul1	Mus musculus	96 kDa	18	18	0.999997	203377000	226829662	196328341	181478199	185250326	185502013	208765986	218899509	177315636	189442361	187800668	201604551
1860	O08797	SPI6	1	Serpinb9	Mus musculus	42 kDa	18	16	0.999996	353053200	305743042	328416602	361269255	288306645	276636639	273143206	294483737	288616822	278488301	274594156	281703735
1861	O08582	GTP-binding protein 1	1	Gtpbp1	Mus musculus	72 kDa	18	18	0.999996	43552620	40777266	31598724	60308504	39336250	38729693	51191461	50643254	46560344	49487676	46910659	46648966
1862	Q99L45	Eukaryotic translation initiation factor 2 subunit 2	1	Eif2s2	Mus musculus	38 kDa	18	18	0.999996	278039200	269607610	206929625	121621326	204955416	211221634	147719846	99631407	192203006	216453348	213302510	196876948
1863	P54071	Isocitrate dehydrogenase [NADP], mitochondrial	1	Idh2	Mus musculus	51 kDa	18	17	0.999996	1248440000	1302251264	1681846103	1617742042	1800632797	1660535443	2420111295	3194967659	2069537823	1958847753	1589316158	1500479485
1864	Q91Z40	Gbp6 protein	1	Gbp7	Mus musculus	73 kDa	18	15	0.999996	51110190	42937486	77888924	46460665	38828579	42394605	52037646	51205676	52256726	51697489	49555832	59657892
1865	P23298	Protein kinase C eta type	1	Prkch	Mus musculus	78 kDa	18	17	0.999996	30094820	27887442	28746548	34619793	23417411	26166690	31740350	34083680	21982087	24127988	29304344	24906213
1866	P60843	Eukaryotic initiation factor 4A-I	1	Eif4a1	Mus musculus	46 kDa	18	10	0.999996	458180400	470688565	493633005	553491368	487706615	475717305	438828099	436002193	496045579	399071110	420520502	408196393
1867	B2RUR8	OTU domain-containing protein 7B	1	Otud7b	Mus musculus	92 kDa	18	18	0.999996	48755980	47869593	44060914	50742918	47781092	48269229	43792945	45978793	34408638	36011184	38304329	35778446
1868	Q60634	Flotillin-2	1	Flot2	Mus musculus	47 kDa	18	18	0.999996	351860500	322783622	387392309	467930637	469765741	421200282	376086941	382571527	455647164	457922782	428773678	457668309
1869	Q9DC48	Pre-mRNA-processing factor 17	1	Cdc40	Mus musculus	65 kDa	18	18	0.999995	44546910	50660816	45878300	43885523	37414683	41429520	52654041	56303011	38983738	35536985	42271793	40041181
1870	Q8VE11	Myotubularin-related protein 6	1	Mtmr6	Mus musculus	71 kDa	18	18	0.999995	27431980	23038604	28806871	28226222	22483062	24690687	27160752	28145930	20819934	22783209	25509937	24621024
1871	Q8BVG4	Dipeptidyl peptidase 9	1	Dpp9	Mus musculus	98 kDa	18	18	0.999995	27111980	25366526	21335957	43906397	19706787	29883062	27948480	32041124	24658873	21554150	24724809	24859113
1872	P46471	26S proteasome regulatory subunit 7	1	Psmc2	Mus musculus	49 kDa	18	18	0.999995	323674100	324638127	327501997	388176721	336484242	311352697	305852669	298565697	288863449	285799362	302605729	309279041
1873	P10637	Microtubule-associated protein tau	1	Mapt	Mus musculus	76 kDa	18	18	0.999995	2072720000	2190523375	1855215686	1305535202	2024989332	1880126133	1529195723	1232249850	1839958050	2338371780	1989768495	2141690915
1874	Q8BVE3	V-type proton ATPase subunit H	1	Atp6v1h	Mus musculus	56 kDa	18	18	0.999994	106144400	98821896	125485863	136412871	118903856	118232976	150716979	191140802	130682582	110559986	114461637	97066393
1875	Q80XL6	Acyl-CoA dehydrogenase family member 11	1	Acad11	Mus musculus	87 kDa	18	18	0.999994	59207210	58076725	86954093	129813445	62839839	98219318	206283332	200891161	110701683	90821972	128616573	120440135
1876	Q3USH5	Splicing factor, suppressor of white-apricot homolog	1	Sfswap	Mus musculus	104 kDa	18	18	0.999994	14059060	13806743	12038861	12730232	9864268	11856284	13484521	14189823	11096722	10264641	12324043	12091313
1877	Q8R370	Usher syndrome type-1C protein-binding protein 1	1	Ushbp1	Mus musculus	75 kDa	18	18	0.999994	29159200	31406159	27875359	40500972	26437733	25284103	25675407	26793649	25526973	25824766	24524602	27149681
1878	Q8VCT4	Carboxylesterase 1D	1	Ces1d	Mus musculus	62 kDa	18	15	0.999994	22058450	38736452	65185477	78826453	67293110	99223409	178948845	158604680	142571895	142057062	247139788	163732843
1879	Q69ZA1	Cyclin-dependent kinase 13	1	Cdk13	Mus musculus	165 kDa	18	15	0.999994	10541070	7409607	11880293	17377833	11019665	12636529	14192710	13218641	10036822	10829018	9687152	10576330
1880	Q8BHY8	Sorting nexin-14	1	Snx14	Mus musculus	112 kDa	18	18	0.999994	12878720	26133156	14285497	18313737	11778470	12975262	15509096	12548787	12040602	9931695	11434788	25675222
1881	Q8K2V6	Importin-11	1	Ipo11	Mus musculus	112 kDa	18	18	0.999993	17902350	14109411	19827564	32085677	16633320	19110723	22443934	24822279	14991082	14117388	15526329	16106371
1882	Q80U63	Mitofusin-2	1	Mfn2	Mus musculus	86 kDa	18	18	0.999993	49627470	46454241	53113975	71445288	58177096	57221112	59451229	59495434	52590226	35539949	45721376	47051175
1883	Q8BG32	26S proteasome non-ATPase regulatory subunit 11	1	Psmd11	Mus musculus	47 kDa	18	18	0.999993	229710700	191750749	219733861	208232869	216304469	204535130	204306069	182527431	210318764	194219029	205182643	198081239
1884	P97363	Serine palmitoyltransferase 2	1	Sptlc2	Mus musculus	63 kDa	18	18	0.999992	65417060	68973686	66349618	60788154	46328262	69387048	69759077	73568840	57425333	47967145	55541262	54086956
1885	Q9WUA6	RAC-gamma serine/threonine-protein kinase	1	Akt3	Mus musculus	56 kDa	18	13	0.999992	18880390	24668089	13914768	17370911	16626834	15478673	16880121	17847771	14959134	14465293	15514314	13692163
1886	P98192	Dihydroxyacetone phosphate acyltransferase	1	Gnpat	Mus musculus	77 kDa	18	18	0.999992	16781990	12148673	21345698	19768665	18071368	20961180	23954461	26085915	18026129	21931056	26321388	20149387
1887	P54775	26S proteasome regulatory subunit 6B	1	Psmc4	Mus musculus	47 kDa	18	18	0.999991	181824800	160687695	163524185	133735503	177680615	154263001	145006014	154995329	158593082	169778332	153214212	151909205
1888	Q99JI4	26S proteasome non-ATPase regulatory subunit 6	1	Psmd6	Mus musculus	46 kDa	18	18	0.999991	226968500	249041124	265466243	236856940	213494833	280699107	238815643	218133667	182898906	198642747	202524186	190878768
1889	Q3UNX5	Acyl-coenzyme A synthetase ACSM3, mitochondrial	1	Acsm3	Mus musculus	66 kDa	18	18	0.999991	45969260	53286319	102346252	172409808	77117644	113046182	155474567	151437489	76929997	68005312	64860670	64956307
1890	Q9Z2C4	Myotubularin-related protein 1	1	Mtmr1	Mus musculus	75 kDa	18	18	0.999991	40658590	35982757	44193521	50677218	39611331	36367953	40879225	39626716	35522771	25440916	37471302	38350621
1891	Q9WV80	Sorting nexin-1	1	Snx1	Mus musculus	59 kDa	18	16	0.99999	346395900	339418357	325769149	269423487	304754628	344098633	316129489	291280953	300791120	352784208	313087541	295229839
1892	Q6DFW5	Phospholipid-transporting ATPase IF	1	Atp11b	Mus musculus	134 kDa	18	17	0.999989	13048710	13133223	14167421	25189556	12472451	12169153	15906401	21175924	16494721	13182431	13825068	16003655
1893	P36552	Oxygen-dependent coproporphyrinogen-III oxidase, mitochondrial	1	Cpox	Mus musculus	50 kDa	18	18	0.999989	21106240	19559228	20843614	21964880	18503688	23567207	40552971	50991863	38017950	32021562	30327697	29821370
1894	Q9JK81	MYG1 exonuclease	1	Myg1	Mus musculus	43 kDa	18	18	0.999989	116221000	99947338	88008357	104667735	100045817	100464571	105791963	140856348	97244189	94236546	93838249	95630451
1895	Q8K2A7	Integrator complex subunit 10	1	Ints10	Mus musculus	82 kDa	18	18	0.999989	32408980	25777706	44176300	41903778	32340034	32905866	37932328	45125377	37604628	26813779	24745962	24514829
1896	Q8R550	SH3 domain-containing kinase-binding protein 1	1	Sh3kbp1	Mus musculus	78 kDa	18	18	0.999989	82645220	57091583	64490747	52600393	63949024	57333868	45441692	41737715	65351331	52242123	46555540	54976229
1897	Q9CVB6	Actin-related protein 2/3 complex subunit 2	1	Arpc2	Mus musculus	34 kDa	18	18	0.999988	2309971000	2086040843	2010498323	1714290446	2134662365	2219324630	1734386281	1727942632	2057823283	2012676116	2122856819	1935552596
1898	Q8VEE4	Replication protein A 70 kDa DNA-binding subunit	1	Rpa1	Mus musculus	69 kDa	18	18	0.999988	57659950	52306916	62505262	74486352	61371376	62729366	61412551	61773465	46743770	45170728	47020032	53925432
1899	Q9WUA2	Phenylalanine--tRNA ligase beta subunit	1	Farsb	Mus musculus	66 kDa	18	18	0.999987	185759700	156323870	151673325	182968807	140978346	150532797	184434831	217812928	126520454	116594227	132616856	122889389
1900	Q99PI5	Phosphatidate phosphatase LPIN2	1	Lpin2	Mus musculus	100 kDa	18	18	0.999986	36046360	51060035	34096632	37326101	34229844	21934234	47288138	48631668	45245263	37798042	36098104	22715713
1901	P55194	SH3 domain-binding protein 1	1	Sh3bp1	Mus musculus	74 kDa	18	18	0.999985	35902900	24217873	58721405	46584271	53594933	52665355	69836481	30454407	30714101	25953732	30458505	26102094
1902	Q8CGC6	RNA-binding protein 28	1	Rbm28	Mus musculus	84 kDa	18	18	0.999985	45279580	55909356	49411838	52845314	43803535	49748342	39481018	49252750	35088613	44744054	47819468	48375757
1903	Q9Z2I9	Succinate--CoA ligase [ADP-forming] subunit beta, mitochondrial	1	Sucla2	Mus musculus	50 kDa	18	18	0.999984	381210900	395205546	426425121	397573942	505046784	490020191	619725820	714676238	517951319	514355706	450129707	429377195
1904	Q8C3P7	N6-adenosine-methyltransferase subunit METTL3	1	Mettl3	Mus musculus	65 kDa	18	18	0.999984	17863520	15761319	18808970	24707408	21482992	19761703	12914931	14496620	15651535	15057632	13342893	16071497
1905	Q8BGT6	MICAL-like protein 1	1	Micall1	Mus musculus	94 kDa	18	17	0.999984	43059170	35051354	38959284	45413977	34688736	37863533	33207663	40085806	30785604	30040614	30574440	25530840
1906	Q5XPI3	E3 ubiquitin-protein ligase RNF123	1	Rnf123	Mus musculus	149 kDa	18	18	0.999983	14194750	12184712	20199239	26326444	17536135	18564215	22213637	22066247	15604605	15395711	16247378	16001561
1907	P21981	Protein-glutamine gamma-glutamyltransferase 2	1	Tgm2	Mus musculus	77 kDa	18	18	0.999983	217204200	202106612	572426890	376276756	423561582	438363197	310413735	481951027	234477999	207142757	217572889	178446711
1908	Q8BVU0	DISP complex protein LRCH3	1	Lrch3	Mus musculus	86 kDa	18	18	0.999983	44120260	37391867	43434478	36187546	34174373	39022289	44166449	51999777	33332350	24893074	37409020	36284029
1909	P49135	General transcription and DNA repair factor IIH helicase subunit XPB	1	Ercc3	Mus musculus	89 kDa	18	18	0.999982	22553340	25228010	19404429	21694811	14970235	15329838	15435052	32711710	14335842	18856649	21620690	21589120
1910	Q9EQG9	Ceramide transfer protein	1	Cert1	Mus musculus	71 kDa	18	18	0.999982	97270540	110508688	43815167	32118277	44139462	45419830	63099574	82996060	39694669	55665955	56337860	48866940
1911	Q8BH57	WD repeat-containing protein 48	1	Wdr48	Mus musculus	76 kDa	18	18	0.999981	79466160	78206464	61534114	95388369	67784682	64644627	72925141	61089806	73209824	55323523	75364443	79564336
1912	Q91VE0	Long-chain fatty acid transport protein 4	1	Slc27a4	Mus musculus	72 kDa	18	18	0.999981	64706570	54997318	61471514	83475788	51197436	58561580	53614631	79683509	53742258	52643223	57129380	49640241
1913	O70546	Lysine-specific demethylase 6A	1	Kdm6a	Mus musculus	154 kDa	18	17	0.999979	5566896	5154122	8198883	12698511	10873511	7750168	12087223	8015301	11713279	7155146	9997061	10148343
1914	Q91X20	Set1/Ash2 histone methyltransferase complex subunit ASH2	1	Ash2l	Mus musculus	68 kDa	18	18	0.999978	48946870	53778924	48319626	49901612	48353389	49482124	52296829	49481756	46760806	42753377	39205269	47005935
1915	Q9ERD7	Tubulin beta-3 chain	1	Tubb3	Mus musculus	50 kDa	18	3	0.999978	1286477	986092	1276234	1671998	1032254	1849023	726611	832903	583849	1305761	2226874	734377
1916	Q5DU25	IQ motif and SEC7 domain-containing protein 2	1	Iqsec2	Mus musculus	162 kDa	18	17	0.999977	14614790	14168356	23552109	60168946	33039433	25280994	16989729	36965387	21589852	18954518	15509632	25809384
1917	Q8CHY6	Transcriptional repressor p66 alpha	1	Gatad2a	Mus musculus	67 kDa	18	16	0.999977	56900110	63933965	50416127	53737238	51387949	61719687	52955818	58424546	54561726	57698887	57537738	59423204
1918	Q8BFU3	RING finger protein 214	1	Rnf214	Mus musculus	74 kDa	18	18	0.999974	22595680	20381489	22839996	21161338	25995895	19255926	20622600	22025992	23937199	25175798	20233438	18550519
1919	P15975	Inactive ubiquitin carboxyl-terminal hydrolase 53	1	Usp53	Mus musculus	119 kDa	18	18	0.999974	8098709	6528034	8936334	6927901	7949516	7548694	8579591	8652380	5182938	4858742	6724091	6697154
1920	Q91YE6	Importin-9	1	Ipo9	Mus musculus	116 kDa	18	18	0.999973	36604960	39591952	42302235	65738865	43038338	44037917	47147079	60864050	38913001	43880824	46343581	39320631
1921	P24788	Cyclin-dependent kinase 11B	1	Cdk11b	Mus musculus	92 kDa	18	18	0.999973	72149050	80763645	52506311	46935850	57458180	62803382	54955325	46054579	57282507	56411354	55243077	60198616
1922	P28741	Kinesin-like protein KIF3A	1	Kif3a	Mus musculus	80 kDa	18	17	0.999973	28115980	32720316	26926125	33520885	22444904	28740609	23171163	25451703	24824011	24962072	23870329	26469482
1923	Q8VC12	Urocanate hydratase	1	Uroc1	Mus musculus	75 kDa	18	18	0.999971	68071280	68697522	104753645	155351975	220376843	166041106	310257715	270573182	279968052	141724904	116189474	158799895
1924	Q9DBT5	AMP deaminase 2	1	Ampd2	Mus musculus	92 kDa	18	18	0.999969	63784080	47310658	60813625	77466613	62337087	58798419	60812287	76903123	61489422	54386275	64253581	51139579
1925	Q3U0D9	E3 ubiquitin-protein ligase HACE1	1	Hace1	Mus musculus	102 kDa	18	17	0.999968	13135940	12368457	14292040	20304496	14929502	14838498	12951101	18670696	11824086	9609460	11810966	10789256
1926	Q640M1	U3 small nucleolar RNA-associated protein 14 homolog A	1	Utp14a	Mus musculus	87 kDa	18	18	0.999965	14240430	11469296	17787791	16877865	14152427	12291345	13466679	11756930	13394843	15145910	12391919	15063880
1927	Q91WL5	Cytochrome P450 4A12A	1	Cyp4a12a	Mus musculus	58 kDa	18	14	0.999965	1594048	2241656	18839802	28636305	6877749	3902289	29593684	34083791	21138118	12093884	20081233	15825750
1928	Q8BWR8	Rhophilin-2	1	Rhpn2	Mus musculus	77 kDa	18	18	0.999964	10475610	15897281	12438887	19679179	8727226	11537626	11583324	9737268	16693328	9217684	8729948	9224689
1929	O35904	Phosphatidylinositol 4,5-bisphosphate 3-kinase catalytic subunit delta isoform	1	Pik3cd	Mus musculus	120 kDa	18	18	0.999962	9180026	8359843	10460890	9958963	11068641	9611263	9883594	12530369	9973747	4406216	9436818	10563350
1930	Q8BWR4	Ubiquitin carboxyl-terminal hydrolase 40	1	Usp40	Mus musculus	140 kDa	18	18	0.999962	4998801	6132857	6556519	7925343	5494677	7476109	8398206	7704202	14778770	2727446	7937099	6664848
1931	Q8K1N1	Calcium-independent phospholipase A2-gamma	1	Pnpla8	Mus musculus	87 kDa	18	18	0.999957	17054540	15557272	22918726	31640611	19946087	20698379	28063484	22642312	22596582	25900066	27819574	24983834
1932	Q5SVP0	RIKEN cDNA 9930111J21 gene 1	1	9930111J21Rik1	Mus musculus	96 kDa	18	17	0.999955	19955500	18766922	16714432	16450378	14060254	14499948	16187026	17766925	16776752	16008596	16975102	16304879
1933	A2ARP1	Inositol hexakisphosphate and diphosphoinositol-pentakisphosphate kinase 1	1	Ppip5k1	Mus musculus	160 kDa	18	15	0.999951	5194038	4304199	7429585	8712371	6853724	6223002	7673499	8653139	5857957	5140384	5643382	5537753
1934	P11688	Integrin alpha-5	1	Itga5	Mus musculus	115 kDa	18	18	0.999948	63034620	113127456	28847193	41835464	64764154	62015648	42766432	48490962	65172830	71572824	60003030	72298721
1935	E9Q236	ATP-binding cassette sub-family C member 4	1	Abcc4	Mus musculus	149 kDa	18	18	0.999947	1299309	9180527	4113456	18814884	9441251	7341269	10379498	16522732	15943831	8861941	8729526	10537866
1936	P97770	THUMP domain-containing protein 3	1	Thumpd3	Mus musculus	56 kDa	18	18	0.999946	30067410	33080469	34108805	35498007	33278113	33633855	31160928	34337787	30529451	23750578	29302737	30564869
1937	Q8C4S8	DENN domain-containing protein 2A	1	Dennd2a	Mus musculus	113 kDa	18	17	0.999945	12147590	10812232	11109377	11696508	10191891	9771085	10045397	10792307	11004248	8596783	11306350	10296471
1938	Q6P7W0	Sentrin-specific protease 6	1	Senp6	Mus musculus	127 kDa	18	17	0.99994	24225680	18861757	32908404	8936726	8419409	6211746	26596805	5620357	5203641	3540558	30445202	3424560
1939	Q5RJG1	Nucleolar protein 10	1	Nol10	Mus musculus	80 kDa	18	18	0.999934	3332337	5298132	3845352	5726560	5646914	5488217	5882175	7176825	2990669	3818094	6676032	6951064
1940	Q3UYI5	Ral guanine nucleotide dissociation stimulator-like 3	1	Rgl3	Mus musculus	78 kDa	18	18	0.999925	23590180	17895232	22872992	26367610	21833958	21193641	28131753	31142043	27108454	21670917	23604568	21493284
1941	Q6PHQ9	Polyadenylate-binding protein	1	Pabpc4	Mus musculus	72 kDa	18	11	0.999922	55049530	49623849	51395109	51229158	47944739	46606952	56309571	51806192	48710894	49994539	47786460	48287986
1942	Q91WC0	Actin-histidine N-methyltransferase	1	Setd3	Mus musculus	67 kDa	18	18	0.999913	64396700	70677261	66020496	76872669	60619375	65608725	59067356	59749365	59181442	67164796	71104951	59044497
1943	Q9R1X5	ATP-binding cassette sub-family C member 5	1	Abcc5	Mus musculus	161 kDa	18	17	0.999903	4288634	5200713	3231827	8323419	6669107	6322028	6252324	6663208	6755385	6350302	5292300	6910815
1944	A2A716	Oxysterol-binding protein	1	Osbpl7	Mus musculus	95 kDa	18	18	0.999902	29091150	7193640	9042851	34748852	28457399	36306591	11306397	11578338	21552665	9089953	9118332	8763048
1945	Q80V31	Centrosomal protein of 104 kDa	1	Cep104	Mus musculus	104 kDa	18	18	0.999897	3862049	5168686	8216742	8036063	5872942	6127385	7838471	7319192	5821665	4875265	5897401	5666765
1946	Q9R111	Guanine deaminase	1	Gda	Mus musculus	51 kDa	18	18	0.999895	85487740	59657245	46958412	50188496	37738344	35593362	50030130	74722047	39072268	46145333	52907493	46168521
1947	Q5SFM8	RNA-binding protein 27	1	Rbm27	Mus musculus	119 kDa	18	17	0.999895	29323480	29416146	28472110	32395235	26373252	17691164	27164513	26567387	22585489	24157704	26277531	24279561
1948	Q8BL06	Inactive ubiquitin carboxyl-terminal hydrolase 54	1	Usp54	Mus musculus	177 kDa	18	18	0.999883	8813724	6178789	5604884	8419428	6587852	5916287	7698906	14397590	4363875	4637633	7676893	6488488
1949	O70475	UDP-glucose 6-dehydrogenase	1	Ugdh	Mus musculus	55 kDa	18	18	0.99988	23200900	23561825	19901416	22975423	14672492	16504149	38116361	33955261	19751543	22629685	25560881	21556973
1950	Q6PHS9	Voltage-dependent calcium channel subunit alpha-2/delta-2	1	Cacna2d2	Mus musculus	130 kDa	18	18	0.999879	138448	14174873	3090501	12746134	8666699	13835120	2706651	9570995	10911387	10190251	6095477	10844888
1951	O08811	General transcription and DNA repair factor IIH helicase subunit XPD	1	Ercc2	Mus musculus	87 kDa	18	18	0.999879	7942595	10556656	11202687	13928744	9987923	12563509	42046944	36060253	9454102	27846174	26790608	12188750
1952	F8VQC1	Signal recognition particle subunit SRP72	1	Srp72	Mus musculus	75 kDa	18	18	0.999871	103137900	118515853	118569173	126772389	98570412	107233748	118004346	107159300	100340303	79916850	93613815	100447357
1953	P61460	GATOR complex protein DEPDC5	1	Depdc5	Mus musculus	180 kDa	18	18	0.999866	1518058	1498547	7778150	4488860	3648604	20570199	2810959	2273790	10392589	17015508	14316231	1272195
1954	Q69ZX6	ATPase MORC2A	1	Morc2a	Mus musculus	117 kDa	18	18	0.999865	12638460	16024931	19620702	23587211	15899683	17139598	12501630	22798679	12058332	12064250	12385696	12185695
1955	Q9DB00	GON-4-like protein	1	Gon4l	Mus musculus	249 kDa	18	18	0.999861	4108179	4569654	5023925	7209262	4582474	4921408	4648982	4244296	3729505	2777225	4846033	3546217
1956	Q9DCV7	Keratin, type II cytoskeletal 7	1	Krt7	Mus musculus	51 kDa	18	16	0.99986	21298250	18599555	28538709	11556934	29123687	24501536	54207789	41383838	51119876	70637632	36978842	28601303
1957	Q922U2	Keratin, type II cytoskeletal 5	1	Krt5	Mus musculus	62 kDa	18	11	0.999856	2349854	10071180	18909889	9461908	13527113	10990555	3378406	5220824	17027404	1766411	7363887	10521009
1958	Q640Q5	PAN2-PAN3 deadenylation complex subunit Pan3	1	Pan3	Mus musculus	90 kDa	18	18	0.999848	36030290	34872736	35251129	38651215	31326691	32069060	34835441	35966854	29332479	28999073	31126720	34341725
1959	Q8BRB7	Histone acetyltransferase KAT6B	1	Kat6b	Mus musculus	209 kDa	18	13	0.99983	2462804	2187834	1232853	1990284	1896452	2476731	2191380	2602110	1018327	1046163	495402	1990240
1960	Q6NZM9	Histone deacetylase 4	1	Hdac4	Mus musculus	119 kDa	18	18	0.999817	11254000	13829638	13587011	18504180	10654349	12852613	13672146	16052885	11552923	5969323	14830606	11615247
1961	Q8K448	Cholesterol transporter ABCA5	1	Abca5	Mus musculus	186 kDa	18	18	0.999743	4132668	13010040	18814649	11028449	21880436	5292081	8311483	24567407	55817649	16908551	12520085	28500924
1962	Q9D479	UV-stimulated scaffold protein A	1	Uvssa	Mus musculus	82 kDa	18	18	0.9996	10996600	10867430	11495332	14869868	11953703	11507982	11339468	14095911	11895138	9447117	9837740	10955920
1963	O54967	Activated CDC42 kinase 1	1	Tnk2	Mus musculus	117 kDa	18	18	0.999578	6307471	8710217	12375277	14109949	9801252	9656098	9283829	11115653	8648815	8391210	6665990	5743958
1964	Q9CQ33	Leucine-zipper-like transcriptional regulator 1	1	Lztr1	Mus musculus	94 kDa	18	18	0.999548	9486075	7231938	10412554	11240006	11381871	9113031	13369418	8769400	12142503	10769709	13044839	9762990
1965	Q6P1G2	Lysine-specific demethylase 2B	1	Kdm2b	Mus musculus	150 kDa	18	17	0.999286	3430177	1961635	2659462	3597596	1549125	1480472	2698526	1980757	1693952	2476304	3019357	2176032
1966	P06801	NADP-dependent malic enzyme	1	Me1	Mus musculus	64 kDa	17	17	1	56702230	47685464	75487799	73974765	57624015	60609821	92780250	122179794	74300933	73030911	79615634	65633781
[truncated: 8,477 more rows]
