# Supplementary material for: Organelle communication maintains mitochondrial and endosomal homeostasis during podocyte lipotoxicity
Source: JCI Insight. 2024 Aug 8;9(18):e182534. doi: 10.1172/jci.insight.182534 (PMC11457848; doi:10.1172/jci.insight.182534)
Supplement: Supplemental table 2 [file jciinsight-9-182534-s041.xlsx]

## Sheet: Results
Cluster No.	Accession Number	Protein Name	Gene Symbol	PK22007-10_HF14	PK22007-12_HF16	PK22007-11_HF15	PK22007-09_HF13	PK22007-08_HF12	PK22007-07_HF11	Fold-change(HF14-16 / HF11-13)	p-value
Cluster -1	Q8K0D2	Hyaluronan-binding protein 2	Habp2	0.137997	1.10711	1.16971	-0.273855	-1.17095	-0.970015	2.49973	0.0216511
Cluster -1	Q91X86	Transmembrane protein 98	Tmem98	0.546523	0.900302	0.982307	-0.0130377	-1.26685	-1.14924	20.5374	0.044412
Cluster -1	Q9CQ22	Ragulator complex protein LAMTOR1	Lamtor1	1.09947	0.556984	0.747291	0.00702596	-1.2963	-1.11447	2.05203	0.0446396
Cluster -1	O08677	Kininogen-1	Kng1	0.918961	1.04844	0.581381	-0.242694	-1.13937	-1.16672	2.62439	0.0172306
Cluster -1	Q8BG17	Nucleolar protein 12	Nol12	1.02107	0.743993	0.762118	-0.175826	-1.05793	-1.29342	4.71167	0.0315624
Cluster -1	Q9DBY4	TLR4 interactor with leucine rich repeats	Tril	0.85791	0.560663	1.14494	-0.308425	-1.14884	-1.10625	2.904	0.00988963
Cluster -1	P08043	Zinc finger protein 2	Zfp2	0.989494	0.540115	1.10497	-0.518694	-1.07675	-1.03913	2.19149	0.00215303
Cluster -1	P58064	28S ribosomal protein S6, mitochondrial	Mrps6	0.972695	0.695591	1.01537	-0.595197	-0.999752	-1.08871	3.22795	0.00118891
Cluster -1	Q8VCH8	UBX domain-containing protein 4	Ubxn4	0.843115	0.508319	1.15561	-0.25802	-0.901259	-1.34777	2.56609	0.0167641
Cluster -1	P14231	Sodium/potassium-transporting ATPase subunit beta-2	Atp1b2	0.738814	0.655859	1.09501	-0.176671	-0.912847	-1.40016	2.62794	0.0305408
Cluster -1	Q62296	Transcriptional enhancer factor TEF-3	Tead4	1.24468	0.695684	0.378886	-0.046713	-0.790677	-1.48186	3.01152	0.0435582
Cluster -1	P33610	DNA primase large subunit	Prim2	0.970064	1.05853	0.333819	-0.368423	-0.403978	-1.59001	6.96967	0.0387124
Cluster -1	Q99P58	Ras-related protein Rab-27B	Rab27b	0.95	1.04642	0.477224	-0.43799	-0.512376	-1.52328	2.1482	0.0253151
Cluster -1	Q99P68	Sclerostin	Sost	1.44842	-0.0100453	0.920897	-0.564719	-1.14709	-0.647458	5.01667	0.0498368
Cluster -1	P09036	Serine protease inhibitor Kazal-type 1	Spink1	1.51252	0.277845	0.441943	-0.226184	-1.43684	-0.569289	3.23891	0.0483927
Cluster -1	Q9D8B6	Protein FAM210B, mitochondrial	Fam210b	1.40588	0.505093	0.347547	-0.176798	-1.51496	-0.566762	2.62828	0.0452127
Cluster -1	Q8K5B2	Multiple coagulation factor deficiency protein 2 homolog	Mcfd2	1.29825	0.142506	0.808022	-0.109944	-1.4829	-0.655941	2.47255	0.0467509
Cluster -1	Q8K3D3	DNA repair protein SWI5 homolog	Swi5	1.11433	0.388756	0.828395	-0.119701	-1.58577	-0.626012	2.37387	0.0497336
Cluster -1	P22091	T-cell acute lymphocytic leukemia protein 1 homolog	Tal1	0.952446	0.931492	0.679337	-0.290572	-1.35618	-0.916526	3.01411	0.0241735
Cluster -1	Q99LH9	SH3 domain-binding protein 5-like	Sh3bp5l	1.09422	0.747457	0.662021	-0.266626	-1.45942	-0.777653	2.0883	0.0280285
Cluster -1	Q8R2R9	AP-3 complex subunit mu-2	Ap3m2	0.99118	0.830126	0.751236	-0.54249	-1.46738	-0.562674	2.22365	0.0252569
Cluster -1	Q18PI6	SLAM family member 5	Cd84	0.95945	0.993132	0.435949	-0.269905	-1.60059	-0.518041	3.03604	0.0432584
Cluster -1	Q8BJF9	Charged multivesicular body protein 2b	Chmp2b	1.17317	1.04138	0.195368	-0.387847	-1.40233	-0.619737	2.02469	0.0207439
Cluster -1	P63044	Vesicle-associated membrane protein 2	Vamp2	0.652387	0.921359	0.879736	-0.656952	-1.57139	-0.225135	2.09445	0.048809
Cluster -1	Q61016	Guanine nucleotide-binding protein G(I)/G(S)/G(O) subunit gamma-7	Gng7	1.23039	0.8123	0.387709	-1.48869	-0.380339	-0.561368	2.02902	0.0221855
Cluster -1	Q9CX60	Protein LBH	Lbh	1.30888	0.589717	0.618195	-1.28787	-0.882022	-0.346904	2.23817	0.0100749
Cluster -1	P14847	C-reactive protein	Crp	1.04056	0.621089	0.814735	-1.50464	-0.742388	-0.229348	9.53591	0.0363781
Cluster -1	F8VQG4	Histocompatibility 2, T region locus 24	H2-T24	1.17216	1.11295	0.204128	-1.18761	-0.860803	-0.440825	3.13392	0.0156236
Cluster -1	Q9ESP1	Stromal cell-derived factor 2-like protein 1	Sdf2l1	1.24681	0.88519	0.259339	-1.39461	-0.774946	-0.221785	2.9789	0.0240968
Cluster -1	Q8CBR6	Tsukushi	Tsku	1.0283	0.931047	0.414376	-1.47411	-0.853792	-0.0458237	2.19585	0.0444007
Cluster -1	I7HPW8	Myosin XVB	Myo15b	1.463	0.48064	0.467839	-0.999524	-1.16089	-0.25106	2.14318	0.0215021
Cluster -1	Q6PGH0	Ubiquitin domain-containing protein 2	Ubtd2	1.1683	0.651323	0.536734	-0.800021	-1.51017	-0.0461596	2.00094	0.0476497
Cluster -1	P55288	Cadherin-11	Cdh11	0.816068	0.949316	0.952572	-1.10774	-0.773849	-0.83637	29.1356	0.000838205
Cluster -1	P10751	Zinc finger protein 11	Zfp11	0.60917	1.09705	0.968394	-1.10903	-0.909575	-0.656003	2.63684	0.000857255
Cluster -1	Q9D7Y9	Protein SLX4IP	Slx4ip	0.793728	1.1318	0.714834	-1.24095	-0.8713	-0.528114	7.74991	0.00370058
Cluster -1	Q8BH98	Lysophospholipid acyltransferase 1	Mboat1	0.969621	0.890727	0.874224	-0.842356	-0.980523	-0.911692	2.33755	7.37378e-06
Cluster -1	P50592	Tumor necrosis factor ligand superfamily member 10	Tnfsf10	0.886933	0.862696	0.985009	-0.885093	-0.87445	-0.975095	101.191	4.03032e-06
Cluster -1	Q9QZ03	Zinc transporter ZIP1	Slc39a1	1.13525	0.699144	0.850381	-0.861082	-1.12965	-0.694036	3.48679	0.000576143
Cluster -1	Q8VHR0	Protocadherin 18	Pcdh18	1.1459	0.809231	0.756697	-0.852366	-0.975249	-0.884212	41.0437	0.00242996
Cluster -1	Q8JZL1	Interleukin-17 receptor D	Il17rd	0.717762	0.810207	1.17131	-0.925463	-1.00248	-0.771338	4.07621	0.00155253
Cluster -1	Q9D742	AP-5 complex subunit sigma-1	Ap5s1	1.22247	0.950408	0.471556	-0.701814	-0.955852	-0.986772	2.22169	0.00754797
Cluster -1	Q8BJD1	Inter-alpha-trypsin inhibitor heavy chain H5	Itih5	1.13715	0.612516	0.823894	-0.587086	-0.583831	-1.40264	10.6763	0.0104981
Cluster -1	Q923Z0	G-protein coupled receptor family C group 5 member B	Gprc5b	0.818763	0.934404	0.874338	-0.872263	-0.435597	-1.31964	189.123	0.0191501
Cluster -1	Q8BH26	Transmembrane protein 251	Tmem251	1.01652	0.654941	0.961309	-1.00048	-0.441669	-1.19062	9.77617	0.006418
Cluster -1	P11610	Antigen-presenting glycoprotein CD1d2	Cd1d2	1.01842	0.721498	0.940715	-1.17423	-0.605073	-0.901328	9.16675	0.00217901
Cluster -1	Q9CQX0	Ubiquitin thioesterase OTUB2	Otub2	0.381855	0.828076	1.31292	-0.884544	-0.418974	-1.21933	2.56573	0.00954641
Cluster -1	Q9QZ49	UBX domain-containing protein 8	Ubxn8	0.999323	0.353813	1.2358	-1.13797	-0.699597	-0.751372	2.02677	0.00998665
Cluster -1	Q5DU37	Zinc finger FYVE domain-containing protein 26	Zfyve26	0.573511	0.561798	1.44037	-1.04034	-0.667972	-0.867365	3.19727	0.0178287
Cluster -1	Q8R4V5	Oncoprotein-induced transcript 3 protein	Oit3	0.807141	0.667918	0.976276	-1.36202	-0.0442122	-1.04511	5.81662	0.0483237
Cluster -1	Q8R1R4	Interleukin-34	Il34	0.796295	0.916851	0.830688	-1.49728	-0.371985	-0.674573	6.4896	0.0358352
Cluster -1	Q4VA45	Zinc finger translocation-associated protein	Zfta	0.799399	0.879574	0.886729	-1.47377	-0.417761	-0.674176	11.9352	0.0320265
Cluster -1	Q4FJU9	Transmembrane protein 40	Tmem40	0.715602	1.06695	0.689692	-1.52671	-0.253694	-0.691838	4.0885	0.0372075
Cluster -1	P62307	Small nuclear ribonucleoprotein F	Snrpf	0.798915	0.364226	1.24685	-1.01243	-1.2788	-0.118766	2.0157	0.0243501
Cluster -2	Q9JHE4	Galactosylceramide sulfotransferase	Gal3st1	-0.224961	-0.601783	-1.5528	1.06844	0.359763	0.951341	0.0694255	0.0367122
Cluster -2	Q04886	Transcription factor SOX-8	Sox8	-0.652388	-0.480199	-1.25197	1.41629	0.0957287	0.872543	0.481541	0.0327446
Cluster -2	P22777	Plasminogen activator inhibitor 1	Serpine1	-0.30316	-0.885068	-1.12451	1.58121	0.150765	0.580765	0.406571	0.0469213
Cluster -2	Q8CIW6	Solute carrier family 26 member 6	Slc26a6	-1.323	-0.00155468	-0.90961	1.45107	0.320648	0.462449	0.494595	0.0482447
Cluster -2	P11087	Collagen alpha-1(I) chain	Col1a1	-1.49315	-0.747104	-0.0408347	0.461052	0.496594	1.32344	0.481501	0.0469353
Cluster -2	Q69ZT1	Fanconi-associated nuclease 1	Fan1	-0.86548	-1.30046	-0.222678	0.693472	0.303294	1.39186	0.376933	0.0234666
Cluster -2	Q6KAU8	Protein Atg16l2	Atg16l2	-0.36042	-1.42735	-0.512673	0.38467	0.416193	1.49958	0.239252	0.0367926
Cluster -2	P39428	TNF receptor-associated factor 1	Traf1	-1.07506	-1.32504	0.0627683	1.14682	0.421005	0.769502	0.212754	0.0486575
Cluster -2	Q8CBQ5	Phosphatidylinositol 4-kinase type 2-beta	Pi4k2b	-0.707325	-0.164357	-1.53488	0.64939	0.603564	1.15361	0.366143	0.0400267
Cluster -2	Q52KB6	C2 domain-containing protein 3	C2cd3	-0.735902	-0.178744	-1.40497	0.405445	0.479518	1.43465	0.173908	0.0335328
Cluster -2	Q6PB60	Protein BHLHb9	Bhlhb9	-0.774774	-0.353094	-1.40438	1.09898	0.532387	0.900876	0.203768	0.0156041
Cluster -2	Q8VC12	Urocanate hydratase	Uroc1	-0.812417	-0.538728	-1.29039	0.825498	0.74338	1.07266	0.480967	0.00680754
Cluster -2	Q9JK30	Origin recognition complex subunit 3	Orc3	-1.06766	-0.730198	-0.787791	1.39532	0.435594	0.754732	0.268075	0.0164377
Cluster -2	E9PVB5	Tetratricopeptide repeat protein 17	Ttc17	-1.19028	-0.958596	-0.501296	1.08823	0.714015	0.847924	0.478802	0.00419334
Cluster -2	P06802	Ectonucleotide pyrophosphatase/phosphodiesterase family member 1	Enpp1	-1.19685	-0.536894	-0.806583	0.804909	0.380363	1.35505	0.398569	0.0106214
Cluster -2	Q64321	Zinc finger and BTB domain-containing protein 7B	Zbtb7b	-1.31554	-0.500833	-0.818482	0.803248	0.801728	1.02988	0.22883	0.0116354
Cluster -2	A2ACJ2	Fanconi anemia core complex-associated protein 100	Faap100	-1.14132	-0.579814	-0.95996	0.940056	0.72842	1.01262	0.302216	0.00242198
Cluster -2	Q8K2J0	1-phosphatidylinositol 4,5-bisphosphate phosphodiesterase delta-3	Plcd3	-1.28623	-0.332317	-0.92533	0.974188	0.470244	1.09944	0.452773	0.0100267
Cluster -2	P97499	Telomerase protein component 1	Tep1	-1.07573	-0.400569	-1.13782	0.89051	0.628009	1.09559	0.499224	0.00641283
Cluster -2	Q9QXT5	Epidermal growth factor-like protein 7	Egfl7	-1.20732	0.0569628	-1.13848	0.197076	0.955243	1.13652	0.459791	0.0441631
Cluster -2	Q5YD48	APOBEC1 complementation factor	A1cf	-1.15507	-0.44088	-0.993954	0.461782	1.11791	1.01021	0.299266	0.00439552
Cluster -2	Q9DBB9	Carboxypeptidase N subunit 2	Cpn2	-1.13951	-0.498751	-1.02335	0.730207	1.02549	0.905913	0.364682	0.00523179
Cluster -2	P19091	Androgen receptor	Ar	-1.32736	-0.354176	-0.899162	0.623774	0.990882	0.966043	0.498636	0.0148054
Cluster -2	Q3TDX8	Cytochrome b5 reductase 4	Cyb5r4	-0.996648	-0.201161	-1.30145	0.538315	1.15369	0.807252	0.490175	0.019726
Cluster -2	Q8K114	Integrator complex subunit 9	Ints9	-1.25808	-0.155767	-1.04185	0.432985	1.20419	0.818514	0.421431	0.0205362
Cluster -2	B1AUY3	Rho GTPase-activating protein 4	Arhgap4	-0.883726	-0.558585	-1.03698	0.233337	0.765835	1.48012	0.49955	0.0314615
Cluster -2	Q8K2H4	Arf-GAP with coiled-coil, ANK repeat and PH domain-containing protein 1	Acap1	-0.78515	-0.581746	-1.09181	0.0721508	1.18866	1.1979	0.185224	0.0344604
Cluster -2	Q80Y50	Calmodulin-binding transcription activator 2	Camta2	-0.891918	-0.620418	-1.00061	0.163667	1.04816	1.30112	0.0915098	0.0300068
Cluster -2	Q9R1S3	GPI ethanolamine phosphate transferase 1	Pign	-0.924294	-0.314025	-1.1805	0.124893	1.08838	1.20554	0.322037	0.0225061
Cluster -2	Q9QVP9	Protein-tyrosine kinase 2-beta	Ptk2b	-0.912189	-0.382981	-1.0565	-0.0509055	1.11109	1.29148	0.393801	0.0463468
Cluster -2	O35317	Pre-B-cell leukemia transcription factor 3	Pbx3	-1.21471	-1.05826	-0.0361946	0.549141	1.40577	0.354251	0.257264	0.0358195
Cluster -2	O54864	Histone-lysine N-methyltransferase SUV39H1	Suv39h1	-1.09303	-0.8169	-0.569627	0.511297	1.53867	0.429596	0.316003	0.0292153
Cluster -2	P55104	Inhibin beta C chain	Inhbc	-1.48384	-0.335435	-0.495806	0.192706	0.786886	1.33549	0.43501	0.0343629
Cluster -2	O35082	Klotho	Kl	-1.57339	-0.487286	-0.362964	0.465792	1.08313	0.874714	0.281208	0.0350026
Cluster -2	E9PWG6	Non-SMC condensin I complex, subunit G	Ncapg	-1.34491	-0.597471	-0.632468	0.5497	1.21439	0.810751	0.150329	0.00608051
Cluster -2	P53349	Mitogen-activated protein kinase kinase kinase 1	Map3k1	-1.41607	-0.588637	-0.472287	0.325697	1.12601	1.02529	0.410013	0.0140265
Cluster -2	Q5NBX1	Protein cordon-bleu	Cobl	-1.37682	-0.533892	-0.576867	0.321102	1.2186	0.947872	0.395193	0.0122442
Cluster -2	Q8CJF8	Protein argonaute-4	Ago4	-1.45977	-0.450504	-0.566009	0.406552	1.17379	0.895936	0.195873	0.0167336
Cluster -2	Q8BIL5	Protein Hook homolog 1	Hook1	-1.03032	-0.844954	-0.572729	0.0872858	1.40661	0.954108	0.422183	0.0402671
Cluster -2	Q03160	Growth factor receptor-bound protein 7	Grb7	-1.24774	-0.690965	-0.376422	-0.0100104	1.40832	0.916819	0.240876	0.0441438
Cluster -2	Q8K1R3	Polyribonucleotide nucleotidyltransferase 1, mitochondrial	Pnpt1	-1.11991	-0.912746	-0.314225	0.0977594	1.49545	0.753678	0.437784	0.0395212
Cluster -2	E9PZ36	Fibrocystin	Pkhd1	-1.15866	-0.969521	-0.529085	0.655602	1.04802	0.953648	0.0172884	0.00257282
Cluster -2	P59470	DNA-directed RNA polymerase III subunit RPC2	Polr3b	-1.05365	-0.777888	-0.744153	0.402186	1.40858	0.764917	0.495384	0.0196399
Cluster -2	Q8R2Q4	Ribosome-releasing factor 2, mitochondrial	Gfm2	-1.01316	-0.828755	-0.81823	0.534049	1.25254	0.87356	0.486773	0.00867461
Cluster -2	Q91WA3	Histone deacetylase 11	Hdac11	-0.871814	-0.897365	-0.965769	0.84849	0.979758	0.9067	0.042557	6.13819e-06
Cluster -2	Q8C5H1	Anoctamin-4	Ano4	-1.05444	-0.838369	-0.805356	1.01274	1.0557	0.629725	0.00265917	0.00103915
Cluster -2	E9Q4Z2	Acetyl-CoA carboxylase 2	Acacb	-1.066	-0.763822	-0.874046	0.850808	1.12077	0.732292	0.387772	0.00034756
Cluster -2	Q6NZK5	Protein hinderin	Kiaa1328	-0.764939	-0.194375	-1.36226	0.280029	1.44444	0.597106	0.490376	0.0330621
Cluster -2	Q9JJG9	Nitric oxide-associated protein 1	Noa1	-0.390024	-0.67857	-1.35622	0.764283	1.37123	0.289297	0.467309	0.0192194
Cluster -2	P51912	Neutral amino acid transporter B(0)	Slc1a5	-0.316988	-0.400058	-1.5871	0.81332	1.21859	0.272236	0.491199	0.0430289
Cluster -2	Q8CFW7	Coiled-coil and C2 domain-containing protein 2A	Cc2d2a	-0.543867	-0.699606	-1.3511	0.867174	1.13329	0.594105	0.310105	0.00688193
Cluster -2	Q9R269	Periplakin	Ppl	-0.834647	-0.605647	-1.2173	0.849468	1.12596	0.682169	0.23766	0.00189981
Cluster -2	A0A0A6YXW6	Immunoglobulin heavy constant alpha (Fragment)	Igha	-1.16929	-0.240312	-1.01534	1.29096	0.909451	0.224527	0.318629	0.0191598
Cluster -2	O54818	Tumor protein D53	Tpd52l1	-0.820409	-0.388272	-1.17185	1.05932	1.2962	0.0250093	0.0236571	0.0350187
Cluster -2	Q61043	Ninein	Nin	-0.688559	-0.337291	-1.34041	1.26207	1.00652	0.0976684	0.330873	0.0278728
Cluster -2	Q8BVN4	Transcription termination factor 4, mitochondrial	Mterf4	-0.367096	-1.59342	-0.353933	1.2328	0.760144	0.32151	0.0202017	0.0426923
Cluster -2	O35671	Integrin beta-1-binding protein 1	Itgb1bp1	-0.202303	-1.14207	-1.12861	1.18336	0.917859	0.371759	0.137523	0.0156261
Cluster -2	Q64436	Potassium-transporting ATPase alpha chain 1	Atp4a	-0.247381	-0.842511	-1.36645	1.29175	0.668965	0.495624	0.439745	0.0179395
Cluster -2	Q80UQ2	Ras association domain-containing protein 6	Rassf6	-0.0830774	-1.49209	-0.829337	1.09612	0.550402	0.757986	0.230753	0.0444345
Cluster -2	Q8CIR4	Transient receptor potential cation channel subfamily M member 6	Trpm6	-0.142516	-1.35698	-1.00191	0.987647	0.838344	0.67542	0.0264472	0.0370442
Cluster -2	Q91Z58	Uncharacterized protein C6orf132 homolog	None	-0.287517	-1.09645	-0.924555	1.31305	1.06374	-0.0682732	0.023512	0.0474592
Cluster -2	P59158	Solute carrier family 12 member 3	Slc12a3	-0.370715	-1.23336	-0.857074	1.01964	1.23464	0.206865	0.394804	0.0164021
Cluster -2	Q99K30	Epidermal growth factor receptor kinase substrate 8-like protein 2	Eps8l2	-0.44238	-1.30528	-0.817327	0.847666	1.20464	0.512676	0.438166	0.00673674
Cluster -2	Q9Z0V8	Mitochondrial import inner membrane translocase subunit Tim17-A	Timm17a	-0.682831	-1.16407	-0.857271	0.933117	0.934307	0.836745	0.032713	0.00429962
Cluster -2	Q8CIM3	D-2-hydroxyglutarate dehydrogenase, mitochondrial	D2hgdh	-0.607409	-1.13508	-0.954793	0.940813	0.837524	0.918941	0.183961	0.00570913
Cluster -2	Q9Z307	Inward rectifier potassium channel 16	Kcnj16	-0.602733	-1.42119	-0.567534	0.800311	0.737094	1.05405	0.458394	0.0166265
Cluster -2	Q8C6B2	Rhotekin	Rtkn	-0.519836	-1.03242	-1.05921	0.909299	0.486072	1.21609	0.284606	0.00356468
Cluster -2	Q8BW74	Hepatic leukemia factor	Hlf	-0.552908	-1.04481	-0.984042	0.787043	0.447703	1.34702	0.0935	0.00885136
Cluster -2	Q3US41	Epithelial splicing regulatory protein 1	Esrp1	-0.389844	-1.07943	-1.00382	0.194516	0.99541	1.28317	0.162954	0.0180551
Cluster -2	Q8BH55	Threonine synthase-like 1	Thnsl1	-0.096829	-0.975127	-1.2985	0.225949	1.03253	1.11198	0.445726	0.0281773
Cluster -2	Q80UE6	Serine/threonine-protein kinase WNK4	Wnk4	-0.557544	-0.601102	-1.41146	0.559747	0.97775	1.03261	0.0479429	0.0115393
Cluster -2	Q9Z2C9	Myotubularin-related protein 7	Mtmr7	-0.451565	-0.812507	-1.2666	0.375266	0.893391	1.26201	0.238971	0.00858895
Cluster -2	A0A087WP46	cDNA sequence BC034090	BC034090	-0.387417	-0.963545	-1.229	0.508691	0.975712	1.09556	0.251915	0.00653055
Cluster -2	G5E872	Aminopeptidase RNPEPL1	Rnpepl1	-0.685508	-0.948687	-1.05003	0.62215	0.946268	1.1158	0.1537	0.000848496
Cluster -2	Q03172	Zinc finger protein 40	Hivep1	-0.581793	-0.936308	-1.1333	0.582046	0.933238	1.13612	0.246555	0.00150508
Cluster -2	Q8R5M8	Cell adhesion molecule 1	Cadm1	-0.71751	-0.98639	-1.00374	0.780248	0.824922	1.10247	0.0987319	0.000199448
Cluster -2	O35664	Interferon alpha/beta receptor 2	Ifnar2	-0.325106	-1.53702	-0.458	0.234768	0.827445	1.25791	0.353799	0.036256
Cluster -2	Q9D1G3	Protein-cysteine N-palmitoyltransferase HHAT-like protein	Hhatl	-0.114556	-1.46111	-0.768287	0.311409	0.793598	1.23895	0.275813	0.035434
Cluster -2	E9Q6Y8	Ubiquitin-specific peptidase 31	Usp31	-0.208898	-1.47293	-0.725949	0.35366	0.91509	1.13902	0.311962	0.0279859
Cluster -2	O54972	Protein CBFA2T3	Cbfa2t3	-0.47389	-1.58177	-0.321621	0.359263	1.05767	0.960347	0.172826	0.0374145
Cluster -2	Q9QZR5	Homeodomain-interacting protein kinase 2	Hipk2	-0.353954	-1.39067	-0.537834	-0.0172433	1.20852	1.09118	0.390293	0.0413105
Cluster -2	Q8BJU9	Peptide chain release factor 1-like, mitochondrial	Mtrf1l	-0.700755	-1.05653	-0.762549	0.175306	1.04565	1.29888	0.487414	0.0291843
Cluster -2	Q8C753	Katanin-interacting protein	Katnip	-0.491843	-1.25783	-0.758522	0.265726	1.20975	1.03271	0.438561	0.0118776
Cluster -2	Q8C8R3	Ankyrin-2	Ank2	-0.729285	-1.16779	-0.727784	0.444424	1.08402	1.09641	0.454118	0.00397027
Cluster -2	B2RPU2	Pleckstrin homology domain-containing family D member 1	Plekhd1	-0.522128	-0.687313	-1.21874	0.107705	1.34156	0.978915	0.114731	0.0280485
Cluster -2	O35453	Serine protease hepsin	Hpn	-0.647987	-0.807749	-1.03602	0.143049	1.36885	0.979852	0.403626	0.0347592
Cluster -2	D3YYM4	WD repeat-containing protein 72	Wdr72	-0.640109	-0.832177	-1.00617	0.115051	1.38083	0.982568	0.333991	0.0391165
Cluster -2	A2ALS5	Rap1 GTPase-activating protein 1	Rap1gap	-0.331312	-0.866737	-1.22442	0.161345	1.30002	0.961104	0.373024	0.0215958
Cluster -2	Q3UPR7	Transmembrane protein 102	Tmem102	-0.332406	-0.627342	-1.34244	0.088046	1.44974	0.764405	0.409885	0.0395112
Cluster -2	Q9ET01	Glycogen phosphorylase, liver form	Pygl	-0.447062	-0.799349	-1.15617	0.236056	1.54251	0.624006	0.410701	0.0346497
Cluster -2	Q9WUB6	Chloride channel protein ClC-Kb	Clcnkb	-0.363155	-0.939026	-1.12788	0.60195	1.49753	0.330581	0.406819	0.0241947
Cluster -2	E9Q5N9	Zinc finger protein 395	Zfp395	-0.642247	-0.886854	-1.0425	0.741081	1.41004	0.420483	0.358248	0.0169684
Cluster -2	Q8BW00	Probable peptidyl-tRNA hydrolase	Ptrh1	-0.795899	-0.940522	-0.860199	0.666358	1.43152	0.498745	0.484467	0.0244214
Cluster -2	Q9D668	Arrestin domain-containing protein 2	Arrdc2	-0.637912	-1.01217	-0.904449	0.616811	1.4652	0.472519	0.449505	0.0214857
Cluster -2	Q3UEI1	cAMP-specific 3',5'-cyclic phosphodiesterase 4C	Pde4c	-0.784083	-0.727738	-1.08848	0.584602	1.39356	0.622141	0.488446	0.0121697
Cluster -2	P70695	Fructose-1,6-bisphosphatase isozyme 2	Fbp2	-0.161582	-1.49957	-0.73042	0.572725	1.23313	0.585715	0.20461	0.0343257
Cluster -2	P30275	Creatine kinase U-type, mitochondrial	Ckmt1	-0.103083	-1.36438	-0.899689	0.406046	1.32007	0.641037	0.441688	0.0298628
Cluster -2	P50431	Serine hydroxymethyltransferase, cytosolic	Shmt1	-0.0290147	-1.31822	-1.04948	0.538206	1.197	0.6615	0.438649	0.0364914
Cluster -2	O88533	Aromatic-L-amino-acid decarboxylase	Ddc	-0.474137	-1.3576	-0.53319	0.205036	1.44954	0.710352	0.442884	0.0289574
Cluster -2	Q9JLM9	Growth factor receptor-bound protein 14	Grb14	-0.417525	-1.29143	-0.718511	0.370875	1.46948	0.587119	0.465767	0.0211009
Cluster -2	P56402	Aquaporin-2	Aqp2	-0.233792	-1.03398	-1.15779	0.281484	1.35311	0.790966	0.482717	0.0190073
Cluster -2	G3X9Y6	Aldo-keto reductase family 1, member C19	Akr1c19	-0.298443	-1.00355	-1.1255	0.280097	1.42932	0.718084	0.467896	0.0209373
Cluster -2	Q5SV80	Unconventional myosin-XIX	Myo19	-0.169433	-1.07119	-1.20437	0.415073	1.28026	0.749653	0.296649	0.0186909
Cluster -2	Q8VBX0	Ankyrin repeat and SOCS box protein 13	Asb13	-0.416838	-1.22073	-0.780783	0.209809	1.45326	0.755279	0.391567	0.0260777
Cluster -2	Q8R0Y6	Cytosolic 10-formyltetrahydrofolate dehydrogenase	Aldh1l1	-0.38089	-1.14271	-0.880282	0.198725	1.49207	0.713085	0.351167	0.0306154
Cluster -2	Q91YH6	V-type proton ATPase subunit B, kidney isoform	Atp6v1b1	-0.242709	-1.05176	-1.04415	0.111479	1.46863	0.758508	0.362444	0.0364628
Cluster -2	Q8R0N6	Hydroxyacid-oxoacid transhydrogenase, mitochondrial	Adhfe1	-0.338202	-1.07319	-0.994417	0.131934	1.40374	0.870129	0.41235	0.0284892
Cluster -2	G5E8K5	Ankyrin-3	Ank3	-0.426985	-1.10242	-0.935483	0.235714	1.42041	0.808763	0.364219	0.0219558
Cluster -2	Q8BMF3	NADP-dependent malic enzyme, mitochondrial	Me3	-0.502668	-1.21339	-0.829568	0.612444	1.3808	0.552378	0.45336	0.00858223
Cluster -2	Q99NB1	Acetyl-coenzyme A synthetase 2-like, mitochondrial	Acss1	-0.480721	-1.22418	-0.853575	0.532743	1.33387	0.691868	0.377553	0.00665243
Cluster -2	Q8CHR6	Dihydropyrimidine dehydrogenase [NADP(+)]	Dpyd	-0.28419	-1.21124	-1.01804	0.461013	1.24637	0.806086	0.177156	0.0109602
Cluster -2	Q8BFP9	[Pyruvate dehydrogenase (acetyl-transferring)] kinase isozyme 1, mitochondrial	Pdk1	-0.307323	-1.26359	-0.901792	0.481502	1.37069	0.620513	0.468425	0.0136864
Cluster -2	Q924X2	Carnitine O-palmitoyltransferase 1, muscle isoform	Cpt1b	-0.281495	-1.23206	-0.952806	0.458662	1.37068	0.63702	0.471742	0.0143361
Cluster -2	P97414	Potassium voltage-gated channel subfamily KQT member 1	Kcnq1	-0.511137	-1.25899	-0.866607	0.722708	1.11294	0.80109	0.0397732	0.00501799
Cluster -2	Q91WR8	Glutathione peroxidase 6	Gpx6	-0.474805	-1.1706	-0.994946	0.711279	1.11907	0.810002	0.228635	0.00415777
Cluster -2	Q3UHR0	BAH and coiled-coil domain-containing protein 1	Bahcc1	-0.499335	-1.13027	-0.994201	0.664469	1.22836	0.730976	0.273352	0.002651
Cluster -2	Q9QXA6	b(0,+)-type amino acid transporter 1	Slc7a9	-0.684347	-1.05455	-0.889882	0.542413	1.3234	0.762958	0.482319	0.00781682
Cluster -2	Q923Z3	Protein MTO1 homolog, mitochondrial	Mto1	-0.711577	-1.00808	-0.886006	0.461196	1.37253	0.771932	0.437738	0.0157069
Cluster -2	Q14DH7	Acyl-CoA synthetase short-chain family member 3, mitochondrial	Acss3	-0.58036	-1.21273	-0.81902	0.518189	1.22148	0.872432	0.348734	0.0032511
Cluster -2	Q68FG2	Spectrin beta chain	Sptbn2	-0.473294	-1.07264	-1.01383	0.401849	1.3111	0.846822	0.338142	0.00802823
