# Supplementary material for: Organelle communication maintains mitochondrial and endosomal homeostasis during podocyte lipotoxicity
Source: JCI Insight. 2024 Aug 8;9(18):e182534. doi: 10.1172/jci.insight.182534 (PMC11457848; doi:10.1172/jci.insight.182534)
Supplement: Supplemental table 3 [file jciinsight-9-182534-s042.xlsx]

## Sheet: Results
							3.00056e+09	1.52031e+09	1.76543e+09	1.58662e+09	3.77781e+09	1.75214e+09	4.22807e+09	1.77138e+09	1.97658e+09	1.70744e+09	1.77401e+09	2.07086e+09
	LipidMolecGroup	LipidMolec	CalcMass	MolFormula	MainIon	TotalGrade	A1	A2	A3	B1	B2	B3	C1	C2	C3	D1	D2	D3
	AcCa(16:0)	AcCa(16:0)	399.3349	C23 H45 N1 O4	M+H	B	0.000113926	0.000104808	0.000129674	0.000138761	0.000126438	9.73322e-05	0.000251675	0.000266216	0.000284431	0.000507578	0.000293285	0.000351709		1
	AcCa(18:0)	AcCa(18:0)	427.3662	C25 H49 N1 O4	M+H	B	8.50009e-05	4.64544e-05	4.13882e-05	5.89512e-05	9.55316e-05	5.99608e-05	9.84964e-05	6.76083e-05	6.25069e-05	7.73731e-05	5.75814e-05	6.04965e-05		1
	Cer(d32:3)	Cer(d18:2_14:1)	505.4495	C32 H59 N1 O3	M+H	A	0.000318711	0.00032721	0.00022663	0.000189806	0.000143374	0.000459289	0.000172367	0.00027465	0.000245641	6.95427e-05	6.97121e-05	0.000338873		1
	Cer(d33:0)	Cer(d17:0_16:0)	525.5121	C33 H67 N1 O3	M+H	A	4.57349e-05	3.19488e-05	4.07509e-05	4.34175e-05	4.08941e-05	4.23533e-05	3.23646e-05	2.62129e-05	4.52676e-05	2.74715e-05	3.38177e-05	3.49482e-05		1
	Cer(d34:1)	Cer(d18:1_16:0)	537.5121	C34 H67 N1 O3	M+H	A	0.000777089	0.00115851	0.00109163	0.00131323	0.000711418	0.000894961	0.00133938	0.00259888	0.00200569	0.00244085	0.00230912	0.00209739		1
	Cer(d34:2)	Cer(d18:2_16:0)	535.4964	C34 H65 N1 O3	M+H	A	0.000263431	0.00034024	0.000222472	0.000211286	0.000141373	0.000296608	0.000304394	0.000593717	0.000557124	0.000704973	0.000591823	0.000341824		1
	Cer(d36:1)	Cer(d18:1_18:0)	565.5434	C36 H71 N1 O3	M+H	A	3.15622e-05	2.80016e-05	3.12422e-05	3.45036e-05	3.61003e-05	2.9634e-05	5.9831e-05	5.76273e-05	5.52571e-05	9.36021e-05	7.05464e-05	4.89893e-05		1
	Cer(d38:1)	Cer(d18:1_20:0)	593.5747	C38 H75 N1 O3	M+H	A	6.59111e-05	4.97636e-05	6.31743e-05	4.9811e-05	6.54295e-05	3.57197e-05	0.000146847	0.000107673	9.67631e-05	0.000112724	9.27785e-05	0.000108259		1
	Cer(d39:0)	Cer(d17:0_22:0)	623.5853	C39 H77 N1 O4	M+H	A	1.77884e-05	6.12139e-06	2.08935e-05	1.40034e-05	2.52954e-05	2.01365e-05	8.70065e-06	6.98099e-06	7.25293e-06	9.59799e-06	9.76207e-06	1.55766e-05		1
	Cer(d40:1)	Cer(d18:1_22:0)	621.6060	C40 H79 N1 O3	M+H	A	0.00111536	0.000859694	0.000980609	0.000940429	0.00133442	0.000741492	0.00168254	0.00121764	0.00135289	0.00126171	0.00122265	0.00122978		1
	Cer(d40:2)	Cer(d18:2_22:0)	619.5903	C40 H77 N1 O3	M+H	A	0.00048561	0.000341569	0.00041387	0.00050597	0.000580628	0.0003592	0.000781963	0.000646445	0.000672222	0.000663918	0.00066144	0.000620321		1
	Cer(d41:1)	Cer(d17:1_24:0)	635.6216	C41 H81 N1 O3	M+H	A	0.000455682	0.000297262	0.000333386	0.000306262	0.00047112	0.000242315	0.000486723	0.000333644	0.000388788	0.00037466	0.000356622	0.000369981		1
	Cer(d41:2)	Cer(d17:1_24:1)	633.6060	C41 H79 N1 O3	M+H	A	0.000242742	0.000101229	0.000204267	0.000207101	0.000235086	0.000188529	0.000270005	0.000235342	9.87969e-05	0.000274358	0.000212254	0.000213288		1
	Cer(d42:1)	Cer(d18:1_24:0)	649.6373	C42 H83 N1 O3	M+H	A	0.00330489	0.00246286	0.00274941	0.00268351	0.00396659	0.00198174	0.00462409	0.00297948	0.00345359	0.00323836	0.00300461	0.00340216		1
	Cer(d42:2)	Cer(d18:1_24:1)	647.6216	C42 H81 N1 O3	M+H	A	0.0019972	0.00193342	0.00214123	0.00164696	0.00280983	0.00149497	0.00295099	0.00210395	0.00239914	0.00212183	0.0021417	0.00237123		1
	Cer(d42:2)	Cer(d18:2_24:0)	647.6216	C42 H81 N1 O3	M+H	A	0.00321091	0.00227605	0.00243198	0.0021704	0.00362088	0.00151728	0.00385778	0.00278342	0.00296831	0.00278018	0.00281002	0.00273089		1
	Cer(d42:3)	Cer(d18:2_24:1)	645.6060	C42 H79 N1 O3	M+H	A	0.00145873	0.00128711	0.00125765	0.00132225	0.00161046	0.000943701	0.00204003	0.001628	0.0018018	0.00185476	0.00168984	0.00168669		1
	Cer(d42:4)	Cer(d18:2_24:2)	643.5903	C42 H77 N1 O3	M+H	A	2.57556e-05	3.00248e-05	4.14743e-05	4.24677e-05	4.60346e-05	1.36513e-05	8.54053e-05	6.10371e-05	8.59211e-05	0.000101655	5.51559e-05	5.87485e-05		1
	Cer(d44:1)	Cer(d18:1_26:0)	677.6686	C44 H87 N1 O3	M+H	A	3.65999e-05	1.85679e-05	3.05738e-05	2.36579e-05	4.68923e-05	1.68291e-05	4.83695e-05	2.71489e-05	3.1217e-05	2.87213e-05	2.53381e-05	2.61988e-05		1
	Cer(d44:2)	Cer(d18:1_26:1)	675.6529	C44 H85 N1 O3	M+H	A	3.33672e-05	2.81653e-05	3.10887e-05	3.03879e-05	5.04234e-05	1.10682e-05	4.73833e-05	2.77394e-05	3.41347e-05	3.70994e-05	2.84452e-05	3.11745e-05		1
	Cer(d44:2)	Cer(d18:2_26:0)	675.6529	C44 H85 N1 O3	M+H	A	4.84644e-05	3.32807e-05	4.94122e-05	3.97727e-05	6.54851e-05	3.03457e-05	5.68935e-05	3.33085e-05	3.61119e-05	3.77858e-05	3.07456e-05	3.03299e-05		1
	CerP(d34:1)	CerP(d34:1)	617.4784	C34 H68 N1 O6 P1	M-H	C	1.88762e-05	3.59368e-05	3.3611e-05	2.9757e-05	1.8363e-05	3.11944e-05	1.99436e-05	3.67261e-05	3.4585e-05	3.15865e-05	3.47912e-05	3.23595e-05		1
	CerP(d40:1)	CerP(d40:1)	701.5723	C40 H80 N1 O6 P1	M-H	C	2.00893e-05	3.08799e-05	2.01883e-05	2.28568e-05	1.43157e-05	2.42372e-05	1.18638e-05	2.44973e-05	2.19768e-05	2.26421e-05	2.29796e-05	1.9955e-05		1
	CerP(d41:0)	CerP(d41:0)	717.6036	C41 H84 N1 O6 P1	M-H	C	1.4378e-05	1.41123e-05	1.481e-05	1.4241e-05	9.10211e-06	1.0938e-05	1.15589e-05	1.38858e-05	1.19575e-05	1.14423e-05	1.11448e-05	1.22934e-05		1
	CerP(d42:1)	CerP(d42:1)	729.6036	C42 H84 N1 O6 P1	M-H	C	4.03159e-05	5.28024e-05	5.25305e-05	4.8945e-05	3.17062e-05	4.2835e-05	3.84525e-05	5.6487e-05	5.49687e-05	4.87343e-05	5.25121e-05	4.71572e-05		1
	CerP(d42:2)	CerP(d42:2)	727.5880	C42 H82 N1 O6 P1	M-H	C	5.90424e-05	8.15295e-05	7.58171e-05	7.84562e-05	4.3467e-05	7.42462e-05	4.18394e-05	6.71905e-05	6.05996e-05	6.87227e-05	6.72432e-05	6.59629e-05		1
	CerP(d46:4)	CerP(d46:4)	779.6193	C46 H86 N1 O6 P1	M-H	C	2.74516e-05	2.13121e-05	2.36701e-05	2.0741e-05	2.75107e-05	2.01313e-05	2.45549e-05	1.98743e-05	2.41741e-05	1.90982e-05	1.61735e-05	1.93412e-05		1
	CerP(d50:2)	CerP(d50:2)	839.7132	C50 H98 N1 O6 P1	M-H	C	4.43951e-05	6.73548e-05	4.22044e-05	3.15779e-05	1.69548e-05	6.40073e-05	6.49894e-05	0.000142838	6.52592e-05	8.88054e-06	1.64937e-05	6.8189e-05		1
	Ch	Ch()	386.3549	C27 H46 O1	M+H-H2O	B	0.00116868	0.000909158	0.000891566	0.000980262	0.00153666	0.00110099	0.0016792	0.000836071	0.000801384	0.00105626	0.000858958	0.000862684		1
	ChE(14:0)	ChE(14:0)	596.5532	C41 H72 O2	M+NH4	A	2.24622e-05	9.72763e-06	1.03714e-05	1.05268e-05	2.07282e-05	6.07884e-06	2.19147e-05	6.03484e-06	6.27296e-06	5.88659e-06	5.45504e-06	5.79614e-06		1
	ChE(16:0)	ChE(16:0)	624.5845	C43 H76 O2	M+NH4	A	0.000227151	0.000169058	0.000209314	0.000170426	0.000214691	0.000132929	0.000224421	0.000149516	0.000188897	0.000129504	0.000123477	0.000141328		1
	ChE(16:1)	ChE(16:1)	622.5689	C43 H74 O2	M+NH4	A	0.000817949	0.00057095	0.00061424	0.000492015	0.000741462	0.000334174	0.000312577	0.000281972	0.000302568	0.000248501	0.000265444	0.000272775		1
	ChE(16:2)	ChE(16:2)	620.5532	C43 H72 O2	M+NH4	A	0.000104891	7.51821e-05	9.34785e-05	5.68575e-05	9.94572e-05	5.10335e-05	5.99847e-05	4.23229e-05	4.51967e-05	4.3827e-05	3.91193e-05	3.67147e-05		1
	ChE(17:0)	ChE(17:0)	638.6002	C44 H78 O2	M+NH4	A	4.05991e-05	1.8564e-05	1.35361e-05	1.16235e-05	3.65927e-05	1.06995e-05	1.90517e-05	8.27716e-06	1.25368e-05	1.08103e-05	1.07683e-05	8.82869e-06		1
	ChE(17:1)	ChE(17:1)	636.5845	C44 H76 O2	M+NH4	A	0.000299331	0.000203913	0.00021303	0.000154177	0.00030523	0.000155689	0.000263974	0.000149516	0.000181227	0.000159473	0.000137908	0.000154129		1
	ChE(17:2)	ChE(17:2)	634.5689	C44 H74 O2	M+NH4	A	2.14677e-05	1.58928e-05	1.52727e-05	1.20943e-05	2.44557e-05	9.9501e-06	1.27836e-05	7.23447e-06	1.20951e-05	6.68427e-06	7.53716e-06	6.39058e-06		1
	ChE(18:0)	ChE(18:0)	652.6158	C45 H80 O2	M+NH4	A	0.000125757	8.52064e-05	8.27106e-05	5.47e-05	0.000120813	6.25691e-05	0.000128607	5.88354e-05	6.77331e-05	5.44429e-05	4.74947e-05	5.7068e-05		1
	ChE(18:1)	ChE(18:1)	650.6002	C45 H78 O2	M+NH4	A	0.00343403	0.00284357	0.00302526	0.00236692	0.00315553	0.00220216	0.00287791	0.00215803	0.0023187	0.00211574	0.00185907	0.00219334		1
	ChE(18:2)	ChE(18:2)	648.5845	C45 H76 O2	M+NH4	A	0.00203796	0.00157744	0.001976	0.00151051	0.00254399	0.000960081	0.00180635	0.00122661	0.00135562	0.00114721	0.00100941	0.00119651		1
	ChE(18:3)	ChE(18:3)	646.5689	C45 H74 O2	M+NH4	A	0.000528535	0.000338333	0.00037392	0.000299039	0.000486446	0.000255322	0.000393087	0.000238802	0.000249011	0.000214227	0.000189289	0.000215215		1
	ChE(18:4)	ChE(18:4)	644.5532	C45 H72 O2	M+NH4	A	1.4334e-05	1.09879e-05	1.35412e-05	7.94269e-06	1.676e-05	8.1483e-06	1.43084e-05	7.37899e-06	8.60628e-06	6.15658e-06	6.91654e-06	7.2337e-06		1
	ChE(19:1)	ChE(19:1)	664.6158	C46 H80 O2	M+NH4	A	8.89235e-05	5.78837e-05	6.12371e-05	4.40951e-05	8.98564e-05	4.34023e-05	8.62094e-05	3.58291e-05	4.82151e-05	3.68358e-05	3.26785e-05	3.62149e-05		1
	ChE(20:0)	ChE(20:0)	680.6471	C47 H84 O2	M+NH4	A	1.45356e-05	6.95517e-06	8.71968e-06	6.33297e-06	1.36087e-05	5.17697e-06	1.46594e-05	5.77572e-06	7.26507e-06	6.12379e-06	5.5002e-06	6.30076e-06		1
	ChE(20:1)	ChE(20:1)	678.6315	C47 H82 O2	M+NH4	A	0.000158201	9.64212e-05	0.000104008	7.35968e-05	0.000141807	8.09523e-05	0.000127332	5.86322e-05	7.4209e-05	6.00079e-05	5.69614e-05	5.90189e-05		1
	ChE(20:2)	ChE(20:2)	676.6158	C47 H80 O2	M+NH4	A	0.000154435	9.75723e-05	0.000106127	7.29351e-05	0.00013614	7.49139e-05	0.000105568	4.66043e-05	5.70328e-05	4.93645e-05	4.53842e-05	4.75879e-05		1
	ChE(20:3)	ChE(20:3)	674.6002	C47 H78 O2	M+NH4	A	0.000834146	0.000462143	0.000586372	0.000381793	0.00084107	0.000398215	0.000602213	0.000312355	0.000353125	0.000301117	0.000258866	0.000300889		1
	ChE(20:4)	ChE(20:4)	672.5845	C47 H76 O2	M+NH4	A	0.00248407	0.00240655	0.00311618	0.00223097	0.00286065	0.00139852	0.00134257	0.00120313	0.00137885	0.00104507	0.00100552	0.00113938		1
	ChE(20:5)	ChE(20:5)	670.5689	C47 H74 O2	M+NH4	A	0.00039496	0.000253054	0.000351296	0.000226936	0.000387685	0.000214138	0.000188899	0.000165295	0.000180372	0.000123366	0.000105952	0.000132896		1
	ChE(22:1)	ChE(22:1)	706.6628	C49 H86 O2	M+NH4	A	2.25872e-05	1.14944e-05	1.34063e-05	6.85042e-06	1.83154e-05	1.09084e-05	1.57294e-05	5.65209e-06	6.99794e-06	6.38968e-06	5.89005e-06	6.15154e-06		1
	ChE(22:2)	ChE(22:2)	704.6471	C49 H84 O2	M+NH4	A	9.54123e-06	5.87749e-06	6.50719e-06	4.11378e-06	8.96367e-06	5.51821e-06	6.75154e-06	2.24881e-06	3.1852e-06	2.44758e-06	2.30997e-06	2.43725e-06		1
	ChE(22:3)	ChE(22:3)	702.6315	C49 H82 O2	M+NH4	A	3.0479e-05	1.83982e-05	2.2885e-05	1.59995e-05	3.06104e-05	1.61437e-05	2.13324e-05	8.50749e-06	1.2512e-05	9.42112e-06	8.63468e-06	9.8022e-06		1
	ChE(22:4)	ChE(22:4)	700.6158	C49 H80 O2	M+NH4	A	7.44829e-05	5.29702e-05	6.28628e-05	5.44927e-05	7.54644e-05	3.85996e-05	3.90107e-05	2.53204e-05	3.34573e-05	2.89281e-05	2.20658e-05	2.63373e-05		1
	ChE(22:5)	ChE(22:5)	698.6002	C49 H78 O2	M+NH4	A	0.000112363	0.000113227	0.000165546	9.90472e-05	0.000161318	5.12658e-05	0.000100488	7.41173e-05	7.86055e-05	7.19322e-05	6.55634e-05	7.62967e-05		1
	ChE(22:6)	ChE(22:6)	696.5845	C49 H76 O2	M+NH4	A	0.00181953	0.00129454	0.0016264	0.00103566	0.00167542	0.000894048	0.000840075	0.000677325	0.000756357	0.000579405	0.000587257	0.000680924		1
	ChE(24:1)	ChE(24:1)	734.6941	C51 H90 O2	M+NH4	A	2.1367e-05	1.05939e-05	1.17609e-05	6.66828e-06	1.58306e-05	8.25275e-06	1.65104e-05	6.07379e-06	8.1039e-06	6.67197e-06	5.95995e-06	6.16845e-06		1
	ChE(24:2)	ChE(24:2)	732.6784	C51 H88 O2	M+NH4	A	7.05003e-06	3.81844e-06	4.81927e-06	3.01818e-06	6.56042e-06	2.86797e-06	4.29392e-06	1.53304e-06	1.64031e-06	1.29416e-06	1.25236e-06	1.56703e-06		1
	ChE(24:4)	ChE(24:4)	728.6471	C51 H84 O2	M+NH4	A	2.35223e-05	1.06643e-05	1.20418e-05	8.57548e-06	1.61888e-05	8.47191e-06	1.12441e-05	5.67297e-06	6.17885e-06	4.82886e-06	5.48199e-06	5.2553e-06		1
	ChE(24:5)	ChE(24:5)	726.6315	C51 H82 O2	M+NH4	A	3.31539e-05	1.92764e-05	2.17811e-05	1.7006e-05	2.12827e-05	1.48664e-05	2.88595e-05	1.0406e-05	1.57039e-05	1.17392e-05	1.18539e-05	1.15464e-05		1
	CL(34:1)	CL(16:0_18:1)	902.5286	C43 H84 O15 P2	M-H	A	7.186e-06	7.9576e-06	4.92446e-06	5.59656e-06	7.94614e-06	9.60766e-06	7.67607e-06	7.13285e-06	7.42596e-06	7.07726e-06	7.17133e-06	6.9319e-06		1
	CL(34:2)	CL(16:1_18:1)	900.5129	C43 H82 O15 P2	M-H	A	1.22484e-05	1.08491e-05	8.47951e-06	7.92441e-06	1.2246e-05	1.48635e-05	8.6822e-06	9.91486e-06	9.41525e-06	8.84189e-06	8.4464e-06	1.00103e-05		1
	CL(36:2)	CL(18:1_18:1)	928.5442	C45 H86 O15 P2	M-H	A	2.39099e-05	1.93099e-05	1.34834e-05	1.40803e-05	2.33501e-05	2.4591e-05	1.94772e-05	1.817e-05	1.74822e-05	1.71889e-05	1.50687e-05	1.73063e-05		1
	CL(38:5)	CL(18:1_20:4)	950.5286	C47 H84 O15 P2	M-H	A	2.08158e-05	1.7188e-05	1.38397e-05	1.22121e-05	2.27992e-05	2.21346e-05	1.64749e-05	1.50538e-05	1.46268e-05	1.56615e-05	1.2607e-05	1.37001e-05		1
	CL(66:2)	CL(16:0_16:0_16:1_18:1)	1376.9722	C75 H142 O17 P2	M-H	A	1.06757e-05	4.78771e-06	5.62321e-06	4.45085e-06	7.85959e-06	1.20846e-05	7.50673e-06	4.57953e-06	4.11089e-06	3.37997e-06	4.39891e-06	4.84339e-06		1
	CL(68:2)	CL(16:0_16:0_18:1_18:1)	1405.0035	C77 H146 O17 P2	M-H	A	2.349e-05	9.7296e-06	1.1195e-05	9.47803e-06	1.43136e-05	2.15433e-05	1.07962e-05	6.25275e-06	6.28105e-06	5.66304e-06	6.7587e-06	7.64802e-06		1
	CL(68:3)	CL(16:0_16:1_18:1_18:1)	1402.9879	C77 H144 O17 P2	M-H	A	3.11666e-05	1.61355e-05	1.52093e-05	1.3346e-05	2.40105e-05	3.29562e-05	1.63237e-05	9.24307e-06	8.54709e-06	7.65297e-06	9.9402e-06	1.01846e-05		1
	CL(68:4)	CL(16:0_16:1_18:1_18:2)	1400.9722	C77 H142 O17 P2	M-H	A	2.07305e-05	1.14168e-05	9.78117e-06	9.56122e-06	1.62041e-05	2.08984e-05	1.14783e-05	6.30299e-06	7.11684e-06	6.73991e-06	6.32297e-06	7.46163e-06		1
	CL(70:3)	CL(16:0_18:1_18:1_18:1)	1431.0192	C79 H148 O17 P2	M-H	A	2.25655e-05	9.38691e-06	1.15819e-05	9.76669e-06	1.49706e-05	2.02067e-05	9.65593e-06	6.20702e-06	6.04023e-06	5.9721e-06	6.53942e-06	7.4906e-06		1
	CL(70:4)	CL(16:1_18:1_18:1_18:1)	1429.0035	C79 H146 O17 P2	M-H	A	4.52083e-05	2.20094e-05	2.13364e-05	1.8177e-05	2.71401e-05	4.52897e-05	2.10481e-05	5.63323e-06	1.17086e-05	1.14938e-05	1.13534e-05	1.35166e-05		1
	CL(70:5)	CL(16:1_18:1_18:1_18:2)	1426.9879	C79 H144 O17 P2	M-H	A	1.99973e-05	1.13839e-05	7.63042e-06	1.00283e-05	1.83064e-05	2.18875e-05	9.81936e-06	6.93019e-06	6.75662e-06	6.71649e-06	6.00335e-06	5.9101e-06		1
	CL(70:6)	CL(16:0_16:1_18:1_20:4)	1424.9722	C79 H142 O17 P2	M-H	A	2.09315e-05	1.05755e-05	1.00304e-05	9.86565e-06	1.57282e-05	1.97221e-05	1.12985e-05	6.05573e-06	6.6266e-06	6.46347e-06	6.3472e-06	7.38726e-06		1
	CL(72:4)	CL(18:1_18:1_18:1_18:1)	1457.0348	C81 H150 O17 P2	M-H	A	3.01514e-05	1.28329e-05	1.36205e-05	1.22342e-05	1.86066e-05	2.72763e-05	1.2058e-05	7.30165e-06	7.32275e-06	6.64679e-06	7.82409e-06	8.15216e-06		1
	CL(72:5)	CL(18:1_18:1_18:1_18:2)	1455.0192	C81 H148 O17 P2	M-H	A	2.47704e-05	1.13523e-05	1.24021e-05	9.23853e-06	1.51262e-05	2.30455e-05	1.18775e-05	6.56324e-06	6.58663e-06	5.58971e-06	7.24461e-06	7.40271e-06		1
	CL(72:6)	CL(16:0_18:1_18:1_20:4)	1453.0035	C81 H146 O17 P2	M-H	A	3.44736e-05	1.3002e-05	1.19387e-05	1.01064e-05	1.55442e-05	3.34191e-05	1.30088e-05	7.99941e-06	6.71362e-06	8.98889e-06	8.32465e-06	8.75674e-06		1
	CL(72:7)	CL(16:1_18:1_18:1_20:4)	1450.9879	C81 H144 O17 P2	M-H	A	3.31762e-05	1.71728e-05	1.57117e-05	1.54952e-05	2.39083e-05	3.39755e-05	1.61624e-05	1.01102e-05	1.01625e-05	1.01122e-05	9.87368e-06	1.16956e-05		1
	CL(74:7)	CL(18:1_18:1_18:1_20:4)	1479.0192	C83 H148 O17 P2	M-H	A	3.22844e-05	1.48812e-05	1.49612e-05	1.2891e-05	2.10868e-05	3.21372e-05	1.64751e-05	9.83978e-06	8.5572e-06	8.71128e-06	9.37819e-06	1.03097e-05		1
	CL(74:8)	CL(18:1_18:1_18:2_20:4)	1477.0035	C83 H146 O17 P2	M-H	A	1.56748e-05	8.27069e-06	8.45175e-06	7.92378e-06	1.1805e-05	1.92501e-05	1.01365e-05	6.03315e-06	6.18594e-06	6.04238e-06	5.87145e-06	5.77634e-06		1
	CL(76:10)	CL(18:1_18:1_20:4_20:4)	1501.0035	C85 H146 O17 P2	M-H	A	1.30729e-05	6.90057e-06	6.10615e-06	6.3128e-06	9.94969e-06	1.31587e-05	7.04552e-06	4.6527e-06	4.49721e-06	4.48308e-06	4.59857e-06	4.87768e-06		1
	Co(Q10)	Co(Q10)	862.6839	C59 H90 O4	M+NH4	A	0.000912731	0.000695188	0.000688047	0.000633486	0.00106242	0.00066958	0.000176896	0.000548103	0.000694027	0.000659467	0.000532607	0.000641231		1
	Co(Q8)	Co(Q8)	726.5587	C49 H74 O4	M+NH4	A	4.60948e-05	3.48883e-05	2.97417e-05	2.55934e-05	4.98967e-05	3.5831e-05	4.69977e-05	2.80357e-05	3.02796e-05	3.20936e-05	2.2271e-05	2.73712e-05		1
	Co(Q9)	Co(Q9)	794.6213	C54 H82 O4	M+NH4	A	0.00229634	0.00186146	0.00210113	0.00191697	0.00283683	0.00191731	0.00265322	0.00162613	0.00198378	0.00189846	0.00147124	0.00191708		1
	DG(28:0)	DG(14:0_14:0)	512.4441	C31 H60 O5	M+NH4	A	8.85836e-05	0.000156021	0.000157814	0.000148013	8.93137e-05	0.000129436	8.11528e-05	0.000158052	0.000140991	0.000154986	0.000175518	0.000145712		1
	DG(30:0)	DG(14:0_16:0)	540.4754	C33 H64 O5	M+NH4	A	0.000305297	0.000232972	0.000237075	0.000333326	0.000337471	0.000243913	0.00110542	0.00104517	0.00113717	0.00148239	0.00128641	0.00110625		1
	DG(31:0)	DG(15:0_16:0)	554.4910	C34 H66 O5	M+NH4	A	2.49377e-05	3.05991e-05	1.85705e-05	4.63407e-05	4.11429e-05	3.72047e-05	5.65955e-05	6.23412e-05	6.45964e-05	4.9747e-05	4.76102e-05	6.05931e-05		1
	DG(32:0)	DG(16:0_16:0)	568.5067	C35 H68 O5	M+NH4	A	0.000981652	0.00092718	0.000897514	0.000941941	0.00112896	0.000866539	0.0210841	0.0168919	0.0162392	0.0177599	0.0176431	0.0191766		1
	DG(32:1)	DG(16:0_16:1)	566.4910	C35 H66 O5	M+NH4	A	0.00130526	0.00114069	0.00127051	0.0015835	0.00166356	0.0013435	0.00363144	0.00283152	0.00280065	0.00352727	0.00368318	0.00300416		1
	DG(32:2)	DG(16:1_16:1)	564.4754	C35 H64 O5	M+NH4	A	0.000239616	0.000280266	0.000346113	0.000305007	0.000258346	0.000301859	0.000415603	0.00046444	0.000436931	0.00049371	0.000450736	0.000480172		1
	DG(32:2)	DG(16:0_16:2)	564.4754	C35 H64 O5	M+NH4	A	7.91187e-05	7.98851e-05	7.99747e-05	0.000114735	0.000116764	9.12482e-05	5.24518e-05	4.77825e-05	5.12147e-05	7.22778e-05	8.18767e-05	4.2929e-05		1
	DG(33:1)	DG(16:0_17:1)	580.5067	C36 H68 O5	M+NH4	A	0.000139444	0.000110629	0.000110522	0.000139183	0.000164447	0.000105568	9.28957e-05	7.88086e-05	8.8987e-05	9.28993e-05	9.59916e-05	7.0502e-05		1
	DG(34:0)	DG(16:0_18:0)	596.5380	C37 H72 O5	M+NH4	A	0.000394794	0.000311332	0.000432223	0.000385808	0.000374609	0.000301773	0.00132472	0.0010699	0.0010761	0.00117784	0.00111166	0.00116797		1
	DG(34:1)	DG(16:0_18:1)	594.5223	C37 H70 O5	M+NH4	A	0.00311839	0.00271583	0.00238066	0.00299965	0.00313806	0.00238262	0.00333674	0.00230481	0.00252851	0.00328767	0.00307512	0.00269081		1
	DG(34:2)	DG(16:0_18:2)	592.5067	C37 H68 O5	M+NH4	A	0.00115039	0.00100815	0.00104105	0.00131034	0.00123731	0.00107406	0.000784849	0.000685736	0.000704753	0.000791828	0.000791879	0.000679041		1
	DG(34:3)	DG(16:1_18:2)	590.4910	C37 H66 O5	M+NH4	A	0.000159004	0.000161198	0.000151997	0.000181544	0.000158094	0.000180733	8.47691e-05	9.6501e-05	8.44792e-05	0.000120537	9.3066e-05	8.77654e-05		1
	DG(36:1)	DG(18:0_18:1)	622.5536	C39 H74 O5	M+NH4	A	0.00170162	0.00124429	0.00129005	0.00139214	0.00203499	0.00112993	0.00127164	0.000796441	0.000969351	0.00103067	0.000950841	0.00082753		1
	DG(36:2)	DG(18:1_18:1)	620.5380	C39 H72 O5	M+NH4	A	0.00233897	0.00190317	0.00198977	0.00232993	0.00278786	0.00177662	0.0015205	0.00121002	0.001302	0.00156427	0.00117203	0.00115445		1
	DG(36:2)	DG(18:0_18:2)	620.5380	C39 H72 O5	M+NH4	A	2.40359e-05	5.93327e-05	5.25616e-05	1.98353e-05	4.95181e-05	2.99142e-05	1.7222e-05	1.66187e-05	2.15321e-05	2.6504e-05	2.90393e-05	2.7658e-05		1
	DG(36:3)	DG(16:0_20:3)	618.5223	C39 H70 O5	M+NH4	A	0.000229797	0.000258013	0.000221209	0.00024459	0.000258076	0.000226939	0.000270951	0.000217384	0.000223138	0.000258972	0.000256848	0.000224515		1
	DG(36:4)	DG(16:0_20:4)	616.5067	C39 H68 O5	M+NH4	A	0.00149229	0.00176504	0.00163796	0.00182911	0.0018547	0.00175922	0.00300137	0.00253988	0.00292981	0.00349576	0.00353234	0.00354142		1
	DG(36:5)	DG(16:1_20:4)	614.4910	C39 H66 O5	M+NH4	A	0.000303657	0.000298314	0.000305642	0.000422944	0.000355153	0.000344384	0.0003306	0.000326818	0.000286566	0.00043106	0.000377681	0.000325821		1
	DG(38:0)	DG(16:0_22:0)	652.6006	C41 H80 O5	M+NH4	A	2.49484e-05	1.98401e-05	0.00052015	1.65598e-05	2.2238e-05	1.98899e-05	6.57652e-05	3.83497e-05	4.4661e-05	3.7678e-05	3.47326e-05	4.17676e-05		1
	DG(38:1)	DG(16:0_22:1)	650.5849	C41 H78 O5	M+NH4	A	0.000132459	9.03501e-05	0.000132421	0.000102526	0.000173675	7.95426e-05	0.000128238	7.96949e-05	8.17472e-05	9.72918e-05	8.63862e-05	8.18838e-05		1
	DG(38:2)	DG(18:0_20:2)	648.5693	C41 H76 O5	M+NH4	A	0.00023467	0.000207524	0.00018408	0.000185067	0.000308459	0.00016933	0.000134941	7.83456e-05	0.000112978	0.000104706	0.000109548	9.03585e-05		1
	DG(38:3)	DG(18:0_20:3)	646.5536	C41 H74 O5	M+NH4	A	0.000232954	0.000208931	0.000218473	0.000219152	0.000247006	0.000212488	0.000172301	0.000158724	0.000172596	0.000185763	0.000160428	0.000177926		1
	DG(38:4)	DG(16:0_22:4)	644.5380	C41 H72 O5	M+NH4	A	0.000257766	0.00038337	0.000251882	0.00022703	0.000174683	0.000275708	0.000356995	0.000239073	0.000196405	0.000185072	0.000304175	0.000169248		1
	DG(38:4)	DG(18:0_20:4)	644.5380	C41 H72 O5	M+NH4	A	0.00785588	0.00840882	0.00887884	0.00763007	0.00747524	0.00843253	0.00634686	0.00520509	0.00548776	0.00656831	0.00627111	0.00689326		1
	DG(38:5)	DG(18:0_20:5)	642.5223	C41 H70 O5	M+NH4	A	0.0017874	0.00167723	0.0019828	0.00196519	0.0019105	0.00244649	0.00148869	0.00144814	0.00145544	0.00153153	0.00141848	0.00150913		1
	DG(38:6)	DG(16:1_22:5)	640.5067	C41 H68 O5	M+NH4	A	7.25866e-05	7.16631e-05	8.26993e-05	8.36119e-05	9.64607e-05	0.000120293	7.25342e-05	6.18726e-05	8.80865e-05	6.79145e-05	6.76096e-05	7.83104e-05		1
	DG(38:6)	DG(16:0_22:6)	640.5067	C41 H68 O5	M+NH4	A	0.000132036	0.0001216	0.0001209	0.000110789	0.000110532	0.000163445	0.000178566	0.000178279	0.000208527	0.000236565	0.000234875	0.000226051		1
	DG(38:7)	DG(16:1_22:6)	638.4910	C41 H66 O5	M+NH4	A	1.92278e-05	3.30689e-05	2.80232e-05	3.16201e-05	1.87026e-05	3.86703e-05	1.5858e-05	2.81413e-05	2.57925e-05	2.94687e-05	2.66284e-05	2.60669e-05		1
	DG(39:4)	DG(19:0_20:4)	658.5536	C42 H74 O5	M+NH4	A	3.66365e-05	3.15982e-05	4.80245e-05	4.00544e-05	6.10222e-05	4.51886e-05	3.43939e-05	3.14404e-05	2.89374e-05	2.60273e-05	2.77608e-05	2.61128e-05		1
	DG(40:0)	DG(16:0_24:0)	680.6319	C43 H84 O5	M+NH4	A	2.65181e-05	1.3271e-05	0.000116085	1.94029e-05	2.60371e-05	1.5037e-05	6.9048e-05	3.94144e-05	4.23595e-05	4.41444e-05	3.89355e-05	4.37909e-05		1
	DG(40:1)	DG(16:0_24:1)	678.6162	C43 H82 O5	M+NH4	A	9.75719e-05	5.71285e-05	0.000378485	6.31532e-05	0.000124596	4.08893e-05	0.000132545	6.6609e-05	7.19576e-05	7.513e-05	7.30887e-05	7.13616e-05		1
	DG(40:2)	DG(16:0_24:2)	676.6006	C43 H80 O5	M+NH4	A	9.27062e-05	4.48396e-05	5.38944e-05	6.1911e-05	0.000110728	5.28159e-05	6.97102e-05	3.32746e-05	4.14084e-05	5.01564e-05	4.46587e-05	3.19002e-05		1
	DG(40:4)	DG(20:0_20:4)	672.5693	C43 H76 O5	M+NH4	A	0.00028675	0.000235406	0.000286423	0.000205614	0.000372624	0.00027205	0.000273387	0.000161806	0.000201889	0.000202736	0.000209362	0.000195339		1
	DG(40:5)	DG(18:0_22:5)	670.5536	C43 H74 O5	M+NH4	A	0.000336504	0.000292914	0.000342839	0.000316441	0.000279792	0.000372589	0.000164697	0.000182869	0.0002092	0.000232213	0.000163883	0.000223506		1
	DG(40:6)	DG(18:1_22:5)	668.5380	C43 H72 O5	M+NH4	A	0.000124184	0.000112056	0.000108432	9.28075e-05	0.000136452	0.000157989	8.79738e-05	8.51878e-05	7.71889e-05	8.38448e-05	7.63356e-05	6.62671e-05		1
	DG(40:6)	DG(18:0_22:6)	668.5380	C43 H72 O5	M+NH4	A	0.000218336	0.000185068	0.000224557	0.000180378	0.000221078	0.00018571	0.000174143	0.000161044	0.000204302	0.000186291	0.000159334	0.000174101		1
	DG(40:7)	DG(18:1_22:6)	666.5223	C43 H70 O5	M+NH4	A	6.4938e-05	6.75652e-05	9.57669e-05	9.64442e-05	6.79336e-05	8.11977e-05	4.7757e-05	3.39662e-05	5.78777e-05	5.44558e-05	4.45866e-05	4.62083e-05		1
	DG(42:0)	DG(16:0_26:0)	708.6632	C45 H88 O5	M+NH4	A	1.03664e-05	6.05824e-06	1.00689e-05	6.14994e-06	1.34485e-05	4.96392e-06	2.25339e-05	8.95008e-06	1.01817e-05	1.05831e-05	1.08167e-05	1.02938e-05		1
	DG(42:1)	DG(24:0_18:1)	706.6475	C45 H86 O5	M+NH4	A	6.63477e-05	3.41529e-05	4.48185e-05	4.76448e-05	7.80162e-05	3.74701e-05	5.67965e-05	2.31825e-05	2.89621e-05	3.23027e-05	3.08798e-05	2.68251e-05		1
	DG(42:2)	DG(18:1_24:1)	704.6319	C45 H84 O5	M+NH4	A	5.67895e-05	2.98374e-05	3.894e-05	3.7014e-05	7.46174e-05	3.15282e-05	4.05622e-05	1.71172e-05	2.00695e-05	2.29531e-05	2.26256e-05	1.93325e-05		1
	DG(42:4)	DG(22:0_20:4)	700.6006	C45 H80 O5	M+NH4	A	1.34508e-05	7.53137e-06	8.31298e-06	8.45258e-06	1.81179e-05	7.89205e-06	7.63988e-06	3.96538e-06	6.74701e-06	6.31589e-06	4.54146e-06	4.52744e-06		1
	DG(42:5)	DG(22:1_20:4)	698.5849	C45 H78 O5	M+NH4	A	5.47799e-05	3.5106e-05	4.66985e-05	4.32133e-05	7.12397e-05	4.17774e-05	3.04843e-05	1.85302e-05	2.14998e-05	2.03878e-05	2.3337e-05	2.41117e-05		1
	DG(44:1)	DG(26:0_18:1)	734.6788	C47 H90 O5	M+NH4	A	1.77457e-05	8.20426e-06	1.6703e-05	1.06333e-05	2.46593e-05	7.10844e-06	1.65257e-05	5.55888e-06	7.36626e-06	8.37686e-06	7.48981e-06	7.56883e-06		1
	DG(44:1)	DG(16:0_28:1)	734.6788	C47 H90 O5	M+NH4	A	1.25197e-05	8.94555e-06	9.47643e-06	7.31683e-06	1.43258e-05	7.20774e-06	1.03931e-05	5.56729e-06	7.05208e-06	5.80149e-06	5.55893e-06	6.68031e-06		1
	DG(44:2)	DG(18:1_26:1)	732.6632	C47 H88 O5	M+NH4	A	9.90083e-06	5.93926e-06	7.92497e-06	7.61684e-06	1.16726e-05	7.80016e-06	7.60417e-06	1.27974e-06	4.26024e-06	4.44402e-06	4.15843e-06	2.09835e-06		1
	DG(44:4)	DG(24:0_20:4)	728.6319	C47 H84 O5	M+NH4	A	4.48917e-05	2.80404e-05	3.0699e-05	2.78801e-05	5.45396e-05	2.79007e-05	2.66906e-05	1.18348e-05	1.7119e-05	1.56942e-05	1.37474e-05	1.58306e-05		1
	DG(44:5)	DG(24:1_20:4)	726.6162	C47 H82 O5	M+NH4	A	3.77097e-05	2.52061e-05	2.70104e-05	2.78536e-05	5.6059e-05	2.76684e-05	2.04814e-05	1.14075e-05	1.42139e-05	1.3389e-05	1.27654e-05	1.42124e-05		1
	DG(46:4)	DG(26:0_20:4)	756.6632	C49 H88 O5	M+NH4	A	1.98877e-05	1.28809e-05	1.35598e-05	1.41288e-05	2.74948e-05	1.25983e-05	1.33252e-05	7.75722e-06	9.15419e-06	1.00331e-05	8.92949e-06	8.213e-06		1
	DG(46:5)	DG(26:1_20:4)	754.6475	C49 H86 O5	M+NH4	A	1.55581e-05	7.81486e-06	1.34466e-05	1.16897e-05	2.17761e-05	1.10636e-05	9.71388e-06	4.50998e-06	5.25402e-06	8.14435e-06	6.11722e-06	6.32925e-06		1
	FA(16:1)	FA(16:1)	254.2246	C16 H30 O2	M-H	C	0.000206318	0.000110879	0.000101284	0.000130454	0.000265657	8.60489e-05	0.000297795	0.000128341	0.000128191	0.000114546	0.00011124	0.00010738		1
	FA(18:0)	FA(18:0)	284.2715	C18 H36 O2	M-H	C	0.00205249	0.000822991	0.00152591	0.0013878	0.00148335	0.00108079	0.00116055	0.000895911	0.00107256	0.00129117	0.00137801	0.00136909		1
	FA(18:1)	FA(18:1)	282.2559	C18 H34 O2	M-H	C	0.00100055	0.000618315	0.000726111	0.000921016	0.00116689	0.000565182	0.000852799	0.000596935	0.00067895	0.000773263	0.00019563	0.000645866		1
	FA(18:2)	FA(18:2)	280.2402	C18 H32 O2	M-H	C	0.000175917	7.8734e-05	8.63358e-05	0.000102085	0.000217237	5.84769e-05	0.00012277	4.83713e-05	5.46803e-05	5.8125e-05	5.93627e-05	5.10657e-05		1
	FA(18:3)	FA(18:3)	278.2246	C18 H30 O2	M-H	C	4.42285e-05	1.46062e-05	1.99962e-05	2.71836e-05	5.5466e-05	1.67315e-05	3.34762e-05	1.25614e-05	1.58496e-05	1.5221e-05	1.5262e-05	1.23789e-05		1
	FA(20:0)	FA(20:0)	312.3028	C20 H40 O2	M-H	C	6.76175e-05	3.55408e-05	5.12645e-05	4.83992e-05	5.72925e-05	3.93136e-05	5.49446e-05	2.9477e-05	3.74364e-05	4.34779e-05	4.90144e-05	4.72238e-05		1
	FA(20:1)	FA(20:1)	310.2872	C20 H38 O2	M-H	C	0.0001235	6.29037e-05	7.98841e-05	9.17046e-05	0.000143393	6.33396e-05	8.12356e-05	4.61674e-05	5.57073e-05	6.52204e-05	7.67301e-05	6.49005e-05		1
	FA(20:2)	FA(20:2)	308.2715	C20 H36 O2	M-H	C	6.08987e-05	4.23006e-05	3.86681e-05	6.02181e-05	7.91544e-05	3.48145e-05	4.35115e-05	2.63901e-05	4.45279e-05	3.88904e-05	4.06255e-05	3.05129e-05		1
	FA(20:3)	FA(20:3)	306.2559	C20 H34 O2	M-H	C	0.000485177	0.000252166	0.000304781	0.000377722	0.000214873	0.000211467	0.000332776	0.000190902	0.000217547	0.000291073	0.000348307	0.000227958		1
	FA(20:4)	FA(20:4)	304.2402	C20 H32 O2	M-H	C	0.00522903	0.00313818	0.00244575	0.00356879	0.00657948	0.00236927	0.00615576	0.002851	0.00325699	0.00307056	0.00329125	0.00239683		1
	FA(20:5)	FA(20:5)	302.2246	C20 H30 O2	M-H	C	0.000346536	0.000124304	0.000169947	0.000280187	0.000504075	0.000180442	0.000318183	0.000123271	0.000146308	0.000205735	0.000208623	0.000162599		1
	FA(22:0)	FA(22:0)	340.3341	C22 H44 O2	M-H	C	5.73127e-05	2.60401e-05	3.87588e-05	3.67127e-05	6.15992e-05	2.5454e-05	6.07676e-05	3.12937e-05	3.60122e-05	3.12971e-05	3.27805e-05	3.75786e-05		1
	FA(22:1)	FA(22:1)	338.3185	C22 H42 O2	M-H	C	0.000388228	0.000210497	0.000264275	0.000249903	0.00040595	0.000207278	0.000313169	0.000163178	0.000209397	0.000220705	0.000186611	0.000273683		1
	FA(22:2)	FA(22:2)	336.3028	C22 H40 O2	M-H	C	3.72564e-05	1.871e-05	2.26318e-05	3.18073e-05	3.77415e-05	2.05508e-05	2.64896e-05	1.84432e-05	2.29826e-05	2.40407e-05	2.44621e-05	2.58781e-05		1
	FA(22:3)	FA(22:3)	334.2872	C22 H38 O2	M-H	C	0.000101921	5.42436e-05	4.46638e-05	8.19732e-05	0.000124654	5.58773e-05	8.2307e-05	5.47127e-05	5.70733e-05	7.5089e-05	6.7773e-05	4.72528e-05		1
	FA(22:4)	FA(22:4)	332.2715	C22 H36 O2	M-H	C	0.000259909	0.000210378	0.000191075	0.000211273	0.000384509	0.00018172	0.000278898	0.000215662	0.000208481	0.000261655	0.000229435	0.000145886		1
	FA(22:5)	FA(22:5)	330.2559	C22 H34 O2	M-H	C	0.000719567	0.000443601	0.000412024	0.00058372	0.000785959	0.000360404	0.00072319	0.000422021	0.000518168	0.000550532	0.000538904	0.000332987		1
	FA(22:6)	FA(22:6)	328.2402	C22 H32 O2	M-H	C	0.00127106	0.000685058	0.000570625	0.000884334	0.00150802	0.000621011	0.00120466	0.000597105	0.000646116	0.000780759	0.000816681	0.000562519		1
	FA(24:0)	FA(24:0)	368.3654	C24 H48 O2	M-H	C	0.000185266	0.000103604	0.000116838	0.000143929	0.00019605	0.000111212	0.000178242	0.000104122	0.00013283	0.00014739	0.000139283	0.000147055		1
	FA(24:1)	FA(24:1)	366.3498	C24 H46 O2	M-H	C	0.000203769	6.22926e-05	8.94738e-05	0.000106371	0.000244269	6.9823e-05	0.000221023	8.4324e-05	0.000104585	0.000106827	0.000105614	0.00011218		1
	FA(24:2)	FA(24:2)	364.3341	C24 H44 O2	M-H	C	4.83444e-05	1.8831e-05	2.37675e-05	3.10144e-05	5.56063e-05	1.71196e-05	3.69057e-05	1.93984e-05	2.16885e-05	2.56185e-05	2.41278e-05	2.44463e-05		1
	FA(24:4)	FA(24:4)	360.3028	C24 H40 O2	M-H	C	1.75024e-05	9.53293e-06	1.0185e-05	1.62799e-05	2.19368e-05	1.19688e-05	1.39439e-05	8.27603e-06	1.23248e-05	1.11658e-05	1.05247e-05	9.75439e-06		1
	FA(24:5)	FA(24:5)	358.2872	C24 H38 O2	M-H	C	2.26008e-05	1.97453e-05	1.10879e-05	2.61166e-05	3.67806e-05	1.68982e-05	2.81547e-05	1.50171e-05	2.04277e-05	3.77589e-05	1.45879e-05	1.15107e-05		1
	FA(26:0)	FA(26:0)	396.3967	C26 H52 O2	M-H	C	5.44166e-05	3.77226e-05	2.93662e-05	5.45305e-05	4.46291e-05	4.45015e-05	3.88309e-05	4.21631e-05	3.47292e-05	5.21769e-05	5.17432e-05	4.04218e-05		1
	FA(26:1)	FA(26:1)	394.3811	C26 H50 O2	M-H	C	7.64192e-05	3.34827e-05	3.38302e-05	6.70987e-05	9.70298e-05	3.24734e-05	7.32035e-05	3.45984e-05	4.02473e-05	4.90336e-05	4.47574e-05	4.23249e-05		1
	FA(26:2)	FA(26:2)	392.3654	C26 H48 O2	M-H	C	5.70794e-05	1.64355e-05	2.25429e-05	2.74591e-05	7.40085e-05	1.83895e-05	5.79294e-05	1.88384e-05	2.36135e-05	2.44969e-05	2.17344e-05	2.45328e-05		1
	GD1a(d34:1)	GD1a(d34:1)	1808.9408	C82 H144 N4 O39	M-2H	C	1.01958e-05	1.93421e-05	9.64296e-06	2.12717e-06	4.00312e-06	3.97855e-06	2.26365e-06	2.17847e-06	3.36647e-06	2.41508e-11	4.30308e-06	9.58103e-07		1
	GD1a(d42:1)	GD1a(d42:1)	1921.0660	C90 H160 N4 O39	M-2H	C	3.70165e-05	6.89465e-05	4.58584e-05	4.41348e-06	9.22705e-06	1.18997e-05	9.50835e-06	2.8825e-06	9.7952e-06	4.51073e-06	2.14858e-05	7.04731e-06		1
	GM2(d34:1)	GM2(d34:1)	1355.7925	C65 H117 N3 O26	M-H	C	2.22142e-05	2.91566e-05	2.71701e-05	2.01775e-05	2.67642e-05	2.36002e-05	1.68412e-05	1.87272e-05	2.30332e-05	1.61306e-05	1.61504e-05	2.00965e-05		1
	GM2(d40:1)	GM2(d40:1)	1439.8864	C71 H129 N3 O26	M-H	C	1.51169e-05	1.42162e-05	1.06246e-05	8.82002e-06	9.50869e-06	1.61225e-05	1.00835e-05	1.14436e-05	9.19062e-06	7.1288e-06	7.64934e-06	8.06959e-06		1
	GM2(d42:1)	GM2(d42:1)	1467.9177	C73 H133 N3 O26	M-H	C	1.96207e-05	2.44352e-05	1.61456e-05	1.49173e-05	1.44033e-05	2.26893e-05	8.49677e-06	1.33726e-05	1.0502e-05	6.15893e-06	8.78068e-06	9.7597e-06		1
	GM3(d34:1)	GM3(d34:1)	1152.7132	C57 H104 N2 O21	M-H	C	8.36845e-05	8.83176e-05	9.95677e-05	0.000106308	0.000143268	0.000101333	7.12239e-05	8.14223e-05	9.23008e-05	0.000106206	0.000111217	0.00011374		1
	GM3(d40:1)	GM3(d40:1)	1236.8071	C63 H116 N2 O21	M-H	C	5.87958e-05	6.19223e-05	6.13277e-05	7.73028e-05	7.25844e-05	7.0057e-05	4.10967e-05	5.22846e-05	5.03172e-05	6.21398e-05	6.42387e-05	6.17231e-05		1
	GM3(d42:1)	GM3(d42:1)	1264.8384	C65 H120 N2 O21	M-H	C	8.34912e-05	8.74099e-05	9.32859e-05	0.000109529	8.22938e-05	0.000109409	5.50038e-05	7.36036e-05	7.54839e-05	8.5104e-05	7.87707e-05	9.36422e-05		1
	GM3(d42:2)	GM3(d42:2)	1262.8227	C65 H118 N2 O21	M-H	C	5.77593e-05	6.67562e-05	6.87537e-05	8.68704e-05	8.84323e-05	7.59926e-05	4.19576e-05	5.26691e-05	5.25504e-05	6.82835e-05	7.14258e-05	7.84263e-05		1
	Hex1Cer(d34:1)	Hex1Cer(d18:1_16:0)	699.5649	C40 H77 N1 O8	M+H	A	0.000621918	0.0006894	0.000757038	0.00131084	0.000980648	0.00100351	0.000548595	0.000640912	0.000618442	0.00102973	0.00102987	0.00116121		1
	Hex1Cer(d38:1)	Hex1Cer(d18:1_20:0)	755.6275	C44 H85 N1 O8	M+H	A	0.00016153	0.000124896	0.000165874	0.000164381	0.000193623	0.000172423	0.00014737	0.000146919	0.00017037	0.00028767	0.000198629	0.000223342		1
	Hex1Cer(d40:0)	Hex1Cer(d18:0_22:0)	785.6745	C46 H91 N1 O8	M+H	A	3.9386e-05	4.03925e-05	3.79782e-05	5.29933e-05	6.35183e-05	3.92793e-05	5.02214e-05	3.29658e-05	4.07729e-05	5.93754e-05	4.03025e-05	4.7911e-05		1
	Hex1Cer(d40:1)	Hex1Cer(d18:1_22:0)	783.6588	C46 H89 N1 O8	M+H	A	0.00193704	0.00164973	0.00194037	0.00273822	0.00293715	0.00226665	0.00218655	0.00172549	0.00176583	0.00256149	0.00255607	0.00284408		1
	Hex1Cer(d40:2)	Hex1Cer(d18:2_22:0)	781.6432	C46 H87 N1 O8	M+H	A	0.000165803	0.000161237	0.000193182	0.000310277	0.000289136	0.000248262	0.000228392	0.000238176	0.000235867	0.000387147	0.000311577	0.0003089		1
	Hex1Cer(d41:1)	Hex1Cer(d17:1_24:0)	797.6745	C47 H91 N1 O8	M+H	A	0.000300351	0.000268459	0.000250341	0.000448186	0.00042665	0.000355125	0.000257824	0.000227484	0.000274838	0.000440742	0.000358313	0.000410563		1
	Hex1Cer(d42:1)	Hex1Cer(d18:1_24:0)	811.6901	C48 H93 N1 O8	M+H	A	0.00466614	0.00375569	0.00369207	0.00546799	0.0064008	0.00474624	0.00418252	0.00350111	0.00372391	0.00517148	0.00492061	0.00503027		1
	Hex1Cer(d42:2)	Hex1Cer(d18:2_24:0)	809.6745	C48 H91 N1 O8	M+H	A	0.00101798	0.00128283	0.00169511	0.00238797	0.00276615	0.00216421	0.00131367	0.00155218	0.00149835	0.00249801	0.00222124	0.00172735		1
	Hex1Cer(d42:3)	Hex1Cer(d18:2_24:1)	807.6588	C48 H89 N1 O8	M+H	A	0.000121014	0.00012658	0.000117914	0.00020499	0.00024663	0.000196742	0.000180836	0.000152299	0.000151792	0.000251107	0.000248234	0.000256555		1
	Hex1Cer(d43:1)	Hex1Cer(d19:1_24:0)	825.7058	C49 H95 N1 O8	M+H	A	9.51024e-05	6.45027e-05	7.62193e-05	0.000102879	0.000161967	8.87427e-05	0.000104523	7.03406e-05	7.68398e-05	0.000104619	0.000106629	0.000104285		1
	Hex1Cer(d44:1)	Hex1Cer(d18:1_26:0)	839.7214	C50 H97 N1 O8	M+H	A	7.86521e-05	5.31162e-05	5.88581e-05	6.65378e-05	0.000111726	5.89963e-05	7.39509e-05	3.94517e-05	5.49788e-05	7.08136e-05	6.23898e-05	6.86574e-05		1
	Hex2Cer(d42:1)	Hex2Cer(d18:1_24:0)	973.7429	C54 H103 N1 O13	M+H	A	6.70409e-05	4.23019e-05	4.71811e-05	6.81072e-05	9.40254e-05	6.3682e-05	7.19098e-05	3.29602e-05	4.4191e-05	3.47134e-05	5.28498e-05	4.88202e-05		1
	LBPA(30:0)	LBPA(14:0_16:0)	694.4785	C36 H71 O10 P1	M-H	B	1.2492e-05	8.44039e-06	9.66392e-06	8.63031e-06	2.195e-05	6.86131e-06	5.827e-06	2.89582e-05	2.70842e-05	2.9775e-05	2.85258e-05	2.92197e-05		1
	LBPA(30:1)	LBPA(14:0_16:1)	692.4628	C36 H69 O10 P1	M-H	B	1.35492e-05	1.3119e-05	1.62379e-05	1.41244e-05	1.7814e-05	9.80228e-06	2.06834e-05	1.90405e-05	1.92565e-05	1.79544e-05	5.41429e-06	1.98362e-05		1
	LBPA(32:0)	LBPA(16:0_16:0)	722.5098	C38 H75 O10 P1	M-H	A	7.09969e-05	2.40063e-05	4.69273e-05	4.19269e-05	3.73577e-05	1.52624e-05	0.000346115	0.000361294	0.000374435	0.000448572	0.000403284	0.000397863		1
	LBPA(32:3)	LBPA(16:1_16:2)	716.4628	C38 H69 O10 P1	M-H	B	6.32916e-05	5.49171e-05	6.58989e-05	6.19519e-05	9.46819e-05	5.2369e-05	6.80712e-05	6.10145e-05	6.35137e-05	6.62336e-05	6.72263e-05	6.67017e-05		1
	LBPA(32:4)	LBPA(16:2_16:2)	714.4472	C38 H67 O10 P1	M-H	B	1.96727e-05	1.61533e-05	1.84691e-05	1.92649e-05	3.2503e-05	1.80619e-05	1.91061e-05	1.58916e-05	1.8657e-05	1.57885e-05	1.52852e-05	1.781e-05		1
	LBPA(34:2)	LBPA(16:1_18:1)	746.5098	C40 H75 O10 P1	M-H	A	0.00164683	0.000934547	0.00109611	0.00105816	0.00280613	0.000883717	0.0020976	0.00103569	0.00125747	0.0011208	0.00108145	0.00135137		1
	LBPA(34:3)	LBPA(18:1_16:2)	744.4941	C40 H73 O10 P1	M-H	A	0.000558397	0.000231782	0.000275094	0.000246745	0.000472602	0.000242748	0.000598334	0.000228912	0.000243643	0.000326752	9.27109e-05	9.24108e-05		1
	LBPA(34:4)	LBPA(16:2_18:2)	742.4785	C40 H71 O10 P1	M-H	A	0.000152328	0.000132467	0.000153951	0.000146129	0.000206911	0.000129282	0.000138472	0.000121244	0.000137718	0.000132784	0.000127463	0.000136605		1
	LBPA(35:3)	LBPA(17:1_18:2)	758.5098	C41 H75 O10 P1	M-H	B	5.00007e-05	2.55244e-05	3.23309e-05	2.38073e-05	8.45305e-05	1.89357e-05	4.52334e-05	1.44458e-05	2.06883e-05	1.99439e-05	1.61425e-05	2.49147e-05		1
	LBPA(36:2)	LBPA(18:1_18:1)	774.5411	C42 H79 O10 P1	M-H	B	0.00852975	0.00607081	0.00766044	0.00736221	0.0111443	0.00527171	0.00756373	0.00480151	0.00585607	0.0059106	0.00531683	0.00594921		1
	LBPA(36:3)	LBPA(18:1_18:2)	772.5254	C42 H77 O10 P1	M-H	A	0.000605621	0.000499346	0.000625229	0.000597491	0.00080605	0.00045147	0.000440177	0.00044585	0.000523126	0.000481815	0.000440116	0.000502882		1
	LBPA(36:4)	LBPA(18:1_18:3)	770.5098	C42 H75 O10 P1	M-H	A	0.0008996	0.000507647	0.000579008	0.000501545	0.0011584	0.000499303	0.0013592	0.000604782	0.00071649	0.00069613	0.000560781	0.000650454		1
	LBPA(36:5)	LBPA(18:2_18:3)	768.4941	C42 H73 O10 P1	M-H	B	0.000137498	4.28578e-05	4.57774e-05	4.60779e-05	0.000124138	2.47457e-05	0.00010132	4.64129e-05	6.14142e-05	0.000105111	6.20233e-05	7.51088e-05		1
	LBPA(36:7)	LBPA(16:2_20:5)	764.4628	C42 H69 O10 P1	M-H	B	3.48402e-05	2.92697e-05	3.59527e-05	3.37756e-05	4.82105e-05	2.99935e-05	3.03046e-05	2.5895e-05	2.91038e-05	3.05311e-05	2.82902e-05	2.92028e-05		1
	LBPA(37:4)	LBPA(17:1_20:3)	784.5254	C43 H77 O10 P1	M-H	B	4.83211e-05	3.13055e-05	4.23839e-05	4.01017e-05	5.83778e-05	3.20065e-05	3.25562e-05	2.95972e-05	3.27824e-05	3.35028e-05	3.52912e-05	3.46054e-05		1
	LBPA(38:2)	LBPA(18:1_20:1)	802.5724	C44 H83 O10 P1	M-H	B	1.93061e-05	0.000213805	0.000163093	0.000207637	0.000232143	0.000189037	0.000212593	0.000210717	0.000214952	0.000234755	0.000215072	0.00018711		1
	LBPA(38:3)	LBPA(18:1_20:2)	800.5567	C44 H81 O10 P1	M-H	B	0.000395927	0.000276661	0.000405345	0.000352158	0.000391629	0.000189642	0.000284125	0.000189982	0.000244857	0.000213577	8.86918e-05	0.000263456		1
	LBPA(38:5)	LBPA(18:1_20:4)	796.5254	C44 H77 O10 P1	M-H	B	0.000826814	0.00067585	0.000511693	0.000642562	0.00115808	0.00059841	0.000826617	0.000577741	0.000720487	0.000670419	0.000636581	0.00062037		1
	LBPA(46:6)	LBPA(20:3_26:3)	906.6350	C52 H91 O10 P1	M-H	B	1.53672e-07	9.27378e-06	8.94738e-06	1.01543e-05	2.94801e-07	0	1.32235e-05	6.73881e-06	6.81935e-06	8.48756e-06	4.06108e-06	3.20466e-06		1
	LPC(14:0)	LPC(14:0)	467.3012	C22 H46 N1 O7 P1	M+HCOO	A	0.000305567	0.000337293	0.000285958	0.000326185	0.00037175	0.000467136	0.000268846	0.000319118	0.000300423	0.000323285	0.000279176	0.000332519		1
	LPC(16:0)	LPC(16:0)	495.3325	C24 H50 N1 O7 P1	M+HCOO	A	0.00333572	0.00300492	0.00350945	0.0030485	0.00408676	0.00431323	0.00534499	0.00471632	0.00275319	0.00415077	0.00394338	0.00498295		1
	LPC(16:1)	LPC(16:1)	493.3168	C24 H48 N1 O7 P1	M+HCOO	A	0.00115085	0.00123054	0.000956196	0.00110398	0.00128598	0.00150832	0.000978956	0.0012099	0.00117739	0.00098674	0.000931619	0.00111161		1
	LPC(17:0)	LPC(17:0)	509.3481	C25 H52 N1 O7 P1	M+HCOO	A	4.72779e-05	6.81638e-05	6.76605e-05	3.82953e-05	4.27576e-05	4.73763e-05	4.84097e-05	5.43361e-05	4.94986e-05	4.25444e-05	4.37303e-05	7.31048e-05		1
	LPC(17:1)	LPC(17:1)	507.3325	C25 H50 N1 O7 P1	M+HCOO	A	2.81705e-05	2.69939e-05	2.8043e-05	1.62661e-05	4.4232e-05	3.23255e-05	2.26628e-05	1.73435e-05	1.8658e-05	2.05647e-05	2.32778e-05	1.75724e-05		1
	LPC(18:0)	LPC(18:0)	523.3638	C26 H54 N1 O7 P1	M+HCOO	A	0.00240342	0.00234084	0.00219442	0.00224358	0.00249348	0.00256623	0.00260875	0.00236866	0.0025403	0.00256202	0.00222445	0.0024386		1
	LPC(18:1)	LPC(18:1)	521.3481	C26 H52 N1 O7 P1	M+HCOO	A	0.00167506	0.00228855	0.00170513	0.00143412	0.00171128	0.00226146	0.00136729	0.00128109	0.00156437	0.001103	0.000971641	0.00137899		1
	LPC(18:2)	LPC(18:2)	519.3325	C26 H50 N1 O7 P1	M+HCOO	A	8.41711e-05	8.47328e-05	8.51803e-05	6.41617e-05	8.91628e-05	8.21622e-05	6.05595e-05	4.53714e-05	5.90768e-05	5.17154e-05	4.76288e-05	5.75751e-05		1
	LPC(19:0)	LPC(19:0)	537.3794	C27 H56 N1 O7 P1	M+HCOO	A	3.20641e-05	3.08306e-05	3.52571e-05	2.959e-05	3.79215e-05	2.83236e-05	3.69885e-05	3.98175e-05	3.88347e-05	4.17672e-05	3.80601e-05	3.31051e-05		1
	LPC(19:1)	LPC(19:1)	535.3638	C27 H54 N1 O7 P1	M+HCOO	A	1.52885e-05	1.65808e-05	1.24938e-05	1.39706e-05	1.43075e-05	1.93494e-05	1.41793e-05	1.40901e-05	1.27589e-05	1.15184e-05	1.31595e-05	1.65076e-05		1
	LPC(20:0)	LPC(20:0)	551.3951	C28 H58 N1 O7 P1	M+HCOO	A	9.91183e-05	0.000105584	0.000103567	9.84233e-05	0.000125983	9.13452e-05	9.80423e-05	0.000109638	0.000114794	9.79009e-05	9.06027e-05	0.000102619		1
	LPC(20:1)	LPC(20:1)	549.3794	C28 H56 N1 O7 P1	M+HCOO	A	0.000148086	0.000170301	0.000143704	0.000130561	0.000177892	0.000178581	0.000128586	0.000119856	0.000126107	9.48671e-05	0.000100896	0.000117376		1
	LPC(20:2)	LPC(20:2)	547.3638	C28 H54 N1 O7 P1	M+HCOO	A	5.424e-05	6.0299e-05	4.89801e-05	4.35486e-05	5.01905e-05	4.99725e-05	3.74733e-05	4.52912e-05	3.90174e-05	3.17504e-05	3.2063e-05	3.86482e-05		1
	LPC(20:3)	LPC(20:3)	545.3481	C28 H52 N1 O7 P1	M+HCOO	A	0.000202986	0.000249824	0.000202857	0.000208752	0.000229117	0.000286769	0.00020073	0.000166407	0.000171438	0.000141879	0.000140879	0.000157722		1
	LPC(20:4)	LPC(20:4)	543.3325	C28 H50 N1 O7 P1	M+HCOO	A	0.00548698	0.00434912	0.00390301	0.00419522	0.00535708	0.0049686	0.0043152	0.00355243	0.003604	0.00324638	0.00325573	0.00363824		1
	LPC(20:5)	LPC(20:5)	541.3168	C28 H48 N1 O7 P1	M+HCOO	A	0.000264324	0.000315778	0.000167375	0.000246594	0.000258105	0.000248496	0.000240157	0.000259154	0.000258902	0.000156492	0.000143573	0.000178829		1
	LPC(22:0)	LPC(22:0)	579.4264	C30 H62 N1 O7 P1	M+HCOO	A	8.72072e-05	9.99337e-05	0.00010594	7.4662e-05	8.97717e-05	7.79502e-05	7.86836e-05	9.5005e-05	9.9232e-05	8.0688e-05	7.7711e-05	8.44141e-05		1
	LPC(22:1)	LPC(22:1)	577.4107	C30 H60 N1 O7 P1	M+HCOO	A	0.00012518	0.000127856	0.000113406	0.00010414	0.000144475	0.00012092	0.000109681	0.000111393	0.000113261	8.80558e-05	9.02194e-05	9.95093e-05		1
	LPC(22:2)	LPC(22:2)	575.3951	C30 H58 N1 O7 P1	M+HCOO	A	2.78738e-05	3.04083e-05	2.99921e-05	2.30137e-05	3.6995e-05	3.41131e-05	2.31115e-05	2.45498e-05	2.13308e-05	1.80832e-05	1.962e-05	2.26447e-05		1
	LPC(22:3)	LPC(22:3)	573.3794	C30 H56 N1 O7 P1	M+HCOO	A	0.000128483	0.000102828	9.19378e-05	9.36395e-05	0.000126404	0.000117753	8.26877e-05	8.62999e-05	8.03458e-05	6.63039e-05	7.10199e-05	8.90644e-05		1
	LPC(22:4)	LPC(22:4)	571.3638	C30 H54 N1 O7 P1	M+HCOO	A	0.000338604	0.000323869	0.000276584	0.000268351	0.000376488	0.000299616	0.000312861	0.000252029	0.000285412	0.000221577	0.000188984	0.000241426		1
	LPC(22:5)	LPC(22:5)	569.3481	C30 H52 N1 O7 P1	M+HCOO	A	0.000422422	0.000449455	0.000306503	0.000326651	0.000416432	0.000411467	0.000374284	0.000313179	0.000296659	0.000239844	0.000247755	0.000279787		1
	LPC(22:6)	LPC(22:6)	567.3325	C30 H50 N1 O7 P1	M+HCOO	A	0.000437119	0.00031462	0.000263618	0.000293379	0.000377494	0.000312606	0.000364421	0.000272821	0.000253529	0.000226058	0.000244255	0.000265967		1
	LPC(24:0)	LPC(24:0)	607.4577	C32 H66 N1 O7 P1	M+HCOO	A	0.000448617	0.000525209	0.000523515	0.000481786	0.00048102	0.000377149	0.000474329	0.000460624	0.000410133	0.000385981	0.000412861	0.000395347		1
	LPC(24:1)	LPC(24:1)	605.4420	C32 H64 N1 O7 P1	M+HCOO	A	0.000187919	0.000226211	0.000236594	0.00019517	0.000225051	0.000194887	0.000196548	0.000204964	0.00021006	0.000160275	0.000166583	0.000193253		1
	LPC(24:2)	LPC(24:2)	603.4264	C32 H62 N1 O7 P1	M+HCOO	A	3.75364e-05	3.35866e-05	3.52616e-05	2.97123e-05	4.48726e-05	3.43362e-05	3.00184e-05	3.42332e-05	3.22107e-05	2.66041e-05	2.16808e-05	3.12213e-05		1
	LPC(24:3)	LPC(24:3)	601.4107	C32 H60 N1 O7 P1	M+HCOO	A	1.58304e-05	1.58106e-05	1.42764e-05	1.2988e-05	1.73466e-05	1.73091e-05	1.35421e-05	1.4133e-05	1.58344e-05	9.6753e-06	1.15422e-05	1.43047e-05		1
	LPC(24:4)	LPC(24:4)	599.3951	C32 H58 N1 O7 P1	M+HCOO	A	2.59709e-05	2.54054e-05	2.18689e-05	1.87065e-05	2.66477e-05	2.47029e-05	2.47938e-05	2.02272e-05	2.12579e-05	1.81113e-05	1.63314e-05	2.03031e-05		1
	LPC(24:5)	LPC(24:5)	597.3794	C32 H56 N1 O7 P1	M+HCOO	A	6.35482e-05	5.52888e-05	5.22008e-05	6.01758e-05	6.56915e-05	6.06229e-05	4.83175e-05	4.46301e-05	4.82834e-05	4.53076e-05	4.29299e-05	4.95011e-05		1
	LPC(26:0)	LPC(26:0)	635.4890	C34 H70 N1 O7 P1	M+HCOO	A	0.000173468	0.000190205	0.000196592	0.000155557	0.000153248	0.000145844	0.000122503	0.000168247	0.000163702	0.000133176	0.000123787	0.000129231		1
	LPC(26:1)	LPC(26:1)	633.4733	C34 H68 N1 O7 P1	M+HCOO	A	0.000106094	0.000103861	0.000147692	0.000104058	0.000122264	9.8428e-05	9.97404e-05	8.75983e-05	8.11351e-05	8.73061e-05	7.42894e-05	0.000102972		1
	LPC(26:2)	LPC(26:2)	631.4577	C34 H66 N1 O7 P1	M+HCOO	A	2.22755e-05	2.69531e-05	2.56017e-05	2.01927e-05	2.37045e-05	2.08459e-05	1.99864e-05	2.5689e-05	2.12883e-05	1.83333e-05	1.81098e-05	2.41223e-05		1
	LPC(O-16:0)	LPC(O-16:0)	481.3532	C24 H52 N1 O6 P1	M+HCOO	A	6.53646e-05	0.000115095	6.82439e-05	5.3413e-05	7.05515e-05	0.000120104	5.53609e-05	7.96497e-05	7.50539e-05	7.09659e-05	4.86097e-05	6.21094e-05		1
	LPC(O-18:0)	LPC(O-18:0)	509.3845	C26 H56 N1 O6 P1	M+HCOO	A	1.26227e-05	1.58659e-05	1.22197e-05	1.23993e-05	1.61864e-05	1.84134e-05	1.34532e-05	1.76303e-05	1.88128e-05	1.47765e-05	1.33934e-05	1.55723e-05		1
	LPC(O-18:1)	LPC(O-18:1)	507.3689	C26 H54 N1 O6 P1	M+HCOO	A	4.08891e-05	7.79316e-05	4.00253e-05	3.6148e-05	4.8544e-05	9.00668e-05	4.56354e-05	6.62308e-05	6.41866e-05	4.75554e-05	3.97039e-05	4.52807e-05		1
	LPE(14:0)	LPE(14:0)	425.2542	C19 H40 N1 O7 P1	M-H	A	0.000125317	0.000138209	9.23513e-05	9.73833e-05	0.000115813	0.000131741	9.6635e-05	0.000117231	0.000104139	9.93827e-05	8.90863e-05	9.46707e-05		1
	LPE(14:1)	LPE(14:1)	423.2386	C19 H38 N1 O7 P1	M-H	A	1.92071e-05	2.01643e-05	1.47052e-05	2.15547e-05	2.88051e-05	2.73904e-05	2.12163e-05	1.87187e-05	1.60656e-05	1.73868e-05	1.40794e-05	1.93741e-05		1
	LPE(16:0)	LPE(16:0)	453.2855	C21 H44 N1 O7 P1	M-H	A	0.00142014	0.00157514	0.00124275	0.00138193	0.00143872	0.00164444	0.0025624	0.00264229	0.00258507	0.00249859	0.00171797	0.00252953		1
	LPE(16:1)	LPE(16:1)	451.2699	C21 H42 N1 O7 P1	M-H	A	0.00194444	0.00229098	0.00152727	0.00221333	0.00170999	0.00231728	0.00180129	0.00226597	0.00214805	0.00142922	0.00145512	0.00162947		1
	LPE(16:2)	LPE(16:2)	449.2542	C21 H40 N1 O7 P1	M-H	A	9.50024e-05	0.000119219	6.81872e-05	0.000100238	0.000111443	0.00012164	8.07956e-05	0.000103789	7.44518e-05	6.88633e-05	6.46163e-05	8.31731e-05		1
	LPE(17:0)	LPE(17:0)	467.3012	C22 H46 N1 O7 P1	M-H	A	1.61084e-05	2.71662e-05	1.44293e-05	1.73974e-05	1.96286e-05	1.97615e-05	2.93798e-05	3.9778e-05	4.24521e-05	3.25516e-05	2.90382e-05	3.23749e-05		1
	LPE(17:1)	LPE(17:1)	465.2855	C22 H44 N1 O7 P1	M-H	A	8.75405e-05	5.69799e-05	6.38824e-05	4.78963e-05	7.79182e-05	6.40358e-05	7.03535e-05	5.70741e-05	5.79233e-05	4.96732e-05	6.00448e-05	5.69908e-05		1
	LPE(18:0)	LPE(18:0)	481.3168	C23 H48 N1 O7 P1	M-H	A	0.00151639	0.00205965	0.00160997	0.00150061	0.00169921	0.00187353	0.00323859	0.0033886	0.00373696	0.00289298	0.00299869	0.00291405		1
	LPE(18:1)	LPE(18:1)	479.3012	C23 H46 N1 O7 P1	M-H	A	0.00858174	0.00929285	0.00765082	0.00859187	0.00840858	0.0107617	0.00652306	0.00685454	0.00657651	0.0063112	0.00601519	0.00712022		1
	LPE(18:2)	LPE(18:2)	477.2855	C23 H44 N1 O7 P1	M-H	A	0.000345269	0.000286981	0.0002193	0.00024413	0.000318227	0.000317166	0.000309124	0.000243381	0.000217112	0.000200862	0.000219982	0.000237814		1
	LPE(18:3)	LPE(18:3)	475.2699	C23 H42 N1 O7 P1	M-H	A	0.000134572	0.000147043	0.00011596	0.000166682	0.000122028	0.000183969	0.000110256	0.000123864	0.000124032	0.000120994	0.000112006	0.000135137		1
	LPE(19:0)	LPE(19:0)	495.3325	C24 H50 N1 O7 P1	M-H	A	2.01736e-05	1.77056e-05	1.7854e-05	1.32445e-05	1.90436e-05	2.35129e-05	2.00325e-05	2.12648e-05	2.82007e-05	2.59997e-05	2.63984e-05	2.98774e-05		1
	LPE(19:1)	LPE(19:1)	493.3168	C24 H48 N1 O7 P1	M-H	A	7.70524e-05	8.20294e-05	5.10844e-05	6.14988e-05	6.52945e-05	6.95947e-05	5.69645e-05	6.23017e-05	6.45863e-05	4.87783e-05	4.28121e-05	5.34801e-05		1
	LPE(20:0)	LPE(20:0)	509.3481	C25 H52 N1 O7 P1	M-H	A	0.000241482	0.000252607	0.000164894	0.000182873	0.000250849	0.000231733	0.000195869	0.000189095	0.000185578	0.000164117	0.000132914	0.000177482		1
	LPE(20:1)	LPE(20:1)	507.3325	C25 H50 N1 O7 P1	M-H	A	0.00187625	0.00177267	0.00132568	0.0015898	0.0016482	0.00172885	0.00140277	0.00151458	0.00116287	0.00105602	0.000991765	0.00131535		1
	LPE(20:2)	LPE(20:2)	505.3168	C25 H48 N1 O7 P1	M-H	A	0.000932427	0.00113905	0.000784624	0.000886351	0.000886361	0.00101635	0.000695234	0.000864071	0.000801182	0.000638265	0.000672093	0.000745293		1
	LPE(20:3)	LPE(20:3)	503.3012	C25 H46 N1 O7 P1	M-H	A	0.00268567	0.00295249	0.00268314	0.00316636	0.00283313	0.00350148	0.00229428	0.00271918	0.00241624	0.00239997	0.00228804	0.00255729		1
	LPE(20:4)	LPE(20:4)	501.2855	C25 H44 N1 O7 P1	M-H	A	0.0447317	0.0407937	0.0291889	0.0356665	0.0427073	0.0418773	0.0401317	0.034354	0.0333111	0.0288432	0.0287163	0.0334576		1
	LPE(20:5)	LPE(20:5)	499.2699	C25 H42 N1 O7 P1	M-H	A	0.00259712	0.00325585	0.00232895	0.00312539	0.00259648	0.00333266	0.00228759	0.00293731	0.00315469	0.00221899	0.0021036	0.00268149		1
	LPE(22:0)	LPE(22:0)	537.3794	C27 H56 N1 O7 P1	M-H	A	9.05999e-05	9.03501e-05	7.09231e-05	7.5891e-05	0.000105707	8.11577e-05	8.69119e-05	7.5873e-05	6.89322e-05	5.50766e-05	5.20104e-05	7.24481e-05		1
	LPE(22:1)	LPE(22:1)	535.3638	C27 H54 N1 O7 P1	M-H	A	0.00214154	0.00215917	0.00138708	0.00158223	0.00217549	0.00236841	0.00183483	0.00163833	0.00162822	0.00120379	0.00125185	0.00151666		1
	LPE(22:2)	LPE(22:2)	533.3481	C27 H52 N1 O7 P1	M-H	A	0.000768924	0.000754189	0.000557002	0.000639663	0.000829052	0.000810436	0.000650509	0.000643735	0.000643131	0.000482535	0.00046542	0.000604627		1
	LPE(22:3)	LPE(22:3)	531.3325	C27 H50 N1 O7 P1	M-H	A	0.00561863	0.00546041	0.00394611	0.00481509	0.00528296	0.00554127	0.00421303	0.00439149	0.00393134	0.00337464	0.00301154	0.00415474		1
	LPE(22:4)	LPE(22:4)	529.3168	C27 H48 N1 O7 P1	M-H	A	0.0172758	0.0159382	0.0139133	0.0158135	0.000879743	0.016683	0.0132983	0.0126071	0.0134879	0.0119992	0.0116008	0.0139691		1
	LPE(22:5)	LPE(22:5)	527.3012	C27 H46 N1 O7 P1	M-H	A	0.012695	0.0174491	0.0122146	0.0124706	0.0137781	0.0152967	0.0136244	0.0133026	0.0133701	0.00903575	0.010297	0.0123089		1
	LPE(22:6)	LPE(22:6)	525.2855	C27 H44 N1 O7 P1	M-H	A	0.00933127	0.00863706	0.00660575	0.00722166	0.0087384	0.00854724	0.00780213	0.00664397	0.00646976	0.00556189	0.00540707	0.0063674		1
	LPE(24:0)	LPE(24:0)	565.4107	C29 H60 N1 O7 P1	M-H	A	0.000225215	0.000228243	0.00012052	0.000183983	0.000211575	0.000202232	9.63394e-05	0.000123644	0.000160211	1.91579e-06	0.000111161	0.000137629		1
	LPE(24:1)	LPE(24:1)	563.3951	C29 H58 N1 O7 P1	M-H	A	0.000227551	0.000198105	0.000122497	0.000151221	0.000177431	0.000193198	0.000164051	0.000146897	0.000136939	0.000116777	0.000112581	0.000154279		1
	LPE(24:2)	LPE(24:2)	561.3794	C29 H56 N1 O7 P1	M-H	A	0.000227978	0.000256757	0.0001617	0.000170161	0.000244075	0.000234638	0.000190761	0.000178206	0.00019767	0.000151648	0.000145884	0.000189443		1
	LPE(24:3)	LPE(24:3)	559.3638	C29 H54 N1 O7 P1	M-H	A	0.000427587	0.000444673	0.000319395	0.000361738	0.00048364	0.0004221	0.000395475	0.00036808	0.000338762	0.000292818	0.00025572	0.000362941		1
	LPE(24:4)	LPE(24:4)	557.3481	C29 H52 N1 O7 P1	M-H	A	0.000887736	0.000822136	0.000693768	0.000770003	0.000961034	0.000964419	0.000777375	0.000736657	0.000667112	0.000581238	0.000591767	0.000742831		1
	LPE(24:5)	LPE(24:5)	555.3325	C29 H50 N1 O7 P1	M-H	A	0.00187475	0.00194796	0.00139801	0.00148826	0.00147114	0.00192068	0.00133751	0.0015126	0.00118624	0.00144151	0.00125805	0.00147122		1
	LPE(24:6)	LPE(24:6)	553.3168	C29 H48 N1 O7 P1	M-H	A	0.00041419	0.000495959	0.000321179	0.00030357	0.0004244	0.000424075	0.000372676	0.000398096	0.000408792	0.000297674	0.000266047	0.000308847		1
	LPE(26:4)	LPE(26:4)	585.3794	C31 H56 N1 O7 P1	M-H	A	1.11039e-05	1.11583e-05	6.60631e-06	8.20362e-06	1.26039e-05	1.18038e-05	1.06405e-05	8.36748e-06	8.85873e-06	5.6679e-06	6.25589e-06	9.86691e-06		1
	LPE(26:5)	LPE(26:5)	583.3638	C31 H54 N1 O7 P1	M-H	A	2.06512e-05	2.1835e-05	1.43336e-05	1.65894e-05	2.30515e-05	2.08602e-05	1.81288e-05	2.02853e-05	1.74589e-05	1.29808e-05	1.19458e-05	1.71682e-05		1
	LPE(26:6)	LPE(26:6)	581.3481	C31 H52 N1 O7 P1	M-H	A	7.67924e-06	7.74382e-06	5.32657e-06	6.04828e-06	7.72538e-06	7.36926e-06	5.70023e-06	5.55137e-06	6.00633e-06	4.4579e-06	4.19479e-06	5.77634e-06		1
	LPE(O-16:0)	LPE(O-16:0)	439.3063	C21 H46 N1 O6 P1	M-H	C	3.22614e-05	7.0762e-05	4.36669e-05	3.79272e-05	4.8012e-05	9.89245e-05	2.8973e-05	4.07953e-05	4.50343e-05	2.91331e-05	2.60675e-05	4.07217e-05		1
	LPE(O-18:0)	LPE(O-18:0)	467.3376	C23 H50 N1 O6 P1	M-H	C	1.86932e-05	2.70544e-05	1.69335e-05	1.68654e-05	2.32849e-05	3.30892e-05	1.59647e-05	2.10401e-05	2.37653e-05	1.65382e-05	1.66121e-05	2.14572e-05		1
	LPE(O-18:1)	LPE(O-18:1)	465.3219	C23 H48 N1 O6 P1	M-H	C	1.51732e-05	3.3653e-05	2.18615e-05	1.75676e-05	2.6698e-05	5.14393e-05	1.66577e-05	2.32163e-05	2.69617e-05	1.80182e-05	1.57553e-05	2.28726e-05		1
	LPG(14:0)	LPG(14:0)	456.2488	C20 H41 O9 P1	M-H	A	9.49491e-06	8.81203e-06	7.57661e-06	7.66726e-06	1.17793e-05	7.9183e-06	1.49837e-05	1.64725e-05	1.78778e-05	1.35396e-05	1.11696e-05	8.58193e-06		1
	LPG(16:0)	LPG(16:0)	484.2801	C22 H45 O9 P1	M-H	A	0.000173275	0.000205123	0.000201905	0.000179382	0.000264704	0.000175842	0.0007173	0.00096134	0.000822532	0.000932917	0.000681845	0.000715789		1
	LPG(16:1)	LPG(16:1)	482.2645	C22 H43 O9 P1	M-H	A	0.000141067	0.000148029	0.000136561	0.000143885	0.000177878	0.000112936	0.000192142	0.000261073	0.000206321	0.000227938	0.000168697	0.000115256		1
	LPG(18:0)	LPG(18:0)	512.3114	C24 H49 O9 P1	M-H	A	0.000113569	0.000129533	0.000147261	0.000132389	0.000125493	0.000103154	0.000178405	0.000237041	0.000213966	0.000234767	0.000215534	0.000196387		1
	LPG(18:1)	LPG(18:1)	510.2958	C24 H47 O9 P1	M-H	A	0.00102444	0.0010413	0.00105476	0.00112548	0.00148965	0.00102183	0.000855898	0.00095609	0.000915824	0.0010743	0.000851799	0.000959794		1
	LPG(18:2)	LPG(18:2)	508.2801	C24 H45 O9 P1	M-H	A	0.000107527	0.00013688	0.000118283	9.744e-05	0.000125941	9.25495e-05	8.69426e-05	0.000109784	0.000101888	8.80851e-05	7.6003e-05	8.26033e-05		1
	LPG(20:1)	LPG(20:1)	538.3271	C26 H51 O9 P1	M-H	A	0.000103061	0.000137893	0.000175594	0.000150629	0.000163865	0.000128876	9.16304e-05	0.000117022	0.000106416	0.000157593	0.000146933	0.000132442		1
	LPG(20:2)	LPG(20:2)	536.3114	C26 H49 O9 P1	M-H	A	8.68706e-05	0.000124725	0.000102604	0.000128947	0.000139592	0.00011039	7.57981e-05	0.000103445	0.000100431	0.000114259	8.63411e-05	9.38208e-05		1
	LPG(20:3)	LPG(20:3)	534.2958	C26 H47 O9 P1	M-H	A	0.000105614	0.00012529	0.000170678	0.000127624	0.000174789	0.000135371	0.000120511	0.000114425	0.000135117	0.000118476	0.000103641	0.000103599		1
	LPG(20:4)	LPG(20:4)	532.2801	C26 H45 O9 P1	M-H	A	0.000179213	0.000250495	0.000247543	0.000193002	0.000278336	0.000193163	0.000172599	0.000247801	0.000220709	0.000191825	0.000158201	0.000194025		1
	LPG(20:5)	LPG(20:5)	530.2645	C26 H43 O9 P1	M-H	A	2.33423e-05	3.26217e-05	3.06888e-05	2.53584e-05	3.38689e-05	2.99513e-05	2.66599e-05	2.15973e-05	2.82736e-05	2.2987e-05	2.14492e-05	2.05359e-05		1
	LPG(22:3)	LPG(22:3)	562.3271	C28 H51 O9 P1	M-H	A	1.93561e-05	1.46582e-05	2.31751e-05	3.36092e-05	2.5365e-05	1.24054e-05	9.27183e-06	2.23933e-05	2.28875e-05	2.39944e-05	1.86713e-05	1.64999e-05		1
	LPG(22:4)	LPG(22:4)	560.3114	C28 H49 O9 P1	M-H	A	5.50865e-05	7.05252e-05	6.54117e-05	5.9313e-05	7.91888e-05	6.25519e-05	5.63259e-05	8.01634e-05	6.38679e-05	6.33463e-05	4.79896e-05	5.39534e-05		1
	LPG(22:6)	LPG(22:6)	556.2801	C28 H45 O9 P1	M-H	A	0.000339437	0.000407516	0.000348515	0.00032396	0.000451082	0.000290895	0.000341148	0.000421383	0.000401537	0.000340597	0.00029028	0.000284152		1
	LPI(16:0)	LPI(16:0)	572.2962	C25 H49 O12 P1	M-H	A	0.000189012	0.000289343	0.000215086	0.000186378	0.000226534	0.000281701	0.000315321	0.000507068	0.000429874	0.000461258	0.00034037	0.000373072		1
	LPI(16:1)	LPI(16:1)	570.2805	C25 H47 O12 P1	M-H	A	3.81796e-05	6.04733e-05	4.17008e-05	3.16119e-05	4.19688e-05	6.71863e-05	4.6345e-05	7.17519e-05	6.10904e-05	4.04852e-05	3.38566e-05	5.02738e-05		1
	LPI(18:0)	LPI(18:0)	600.3275	C27 H53 O12 P1	M-H	A	0.001086	0.00211648	0.00127147	0.00123527	0.00127161	0.0016986	0.00107538	0.00206562	0.00193405	0.00143372	0.00124148	0.00122567		1
	LPI(18:1)	LPI(18:1)	598.3118	C27 H51 O12 P1	M-H	A	0.000344103	0.000515317	0.000431781	0.000339175	0.000385462	0.000608112	0.000281286	0.000490341	0.000421126	0.000428038	0.000318307	0.000396458		1
	LPI(20:2)	LPI(20:2)	624.3275	C29 H53 O12 P1	M-H	A	1.09216e-05	2.55474e-05	1.73753e-05	1.67785e-05	1.39457e-05	2.20444e-05	1.08884e-05	2.19004e-05	2.51409e-05	1.41112e-05	1.47288e-05	1.51893e-05		1
	LPI(20:3)	LPI(20:3)	622.3118	C29 H51 O12 P1	M-H	A	0.000120584	0.00018831	0.000134341	0.000110266	0.000138051	0.000168873	8.1148e-05	0.000198054	0.00016734	0.00014117	0.000101961	0.000135547		1
	LPI(20:4)	LPI(20:4)	620.2962	C29 H49 O12 P1	M-H	A	0.000477012	0.000861075	0.000511523	0.000476095	0.00062756	0.000995067	0.000440792	0.000973139	0.00077457	0.000702221	0.000504383	0.000622881		1
	LPI(22:3)	LPI(22:3)	650.3431	C31 H55 O12 P1	M-H	A	1.43343e-05	3.33544e-05	3.12501e-05	2.49329e-05	1.7664e-05	2.46606e-05	7.29788e-06	2.82e-05	2.73503e-05	1.97465e-05	1.62716e-05	3.00286e-05		1
	LPI(22:4)	LPI(22:4)	648.3275	C31 H53 O12 P1	M-H	A	3.14268e-05	4.59749e-05	4.59678e-05	3.303e-05	3.461e-05	5.89221e-05	1.73992e-05	5.31382e-05	4.19958e-05	3.68762e-05	3.48797e-05	4.53149e-05		1
	LPI(22:6)	LPI(22:6)	644.2962	C31 H49 O12 P1	M-H	A	1.92334e-05	3.51639e-05	2.43668e-05	2.1029e-05	2.29779e-05	3.54577e-05	1.50307e-05	3.50263e-05	2.72885e-05	1.75772e-05	1.54886e-05	2.28258e-05		1
	LPI(O-16:0)	LPI(O-16:0)	558.3169	C25 H51 O11 P1	M-H	A	3.48202e-06	2.95743e-05	1.65489e-05	2.99077e-07	1.37993e-08	4.34867e-05	8.4665e-06	5.64757e-06	2.11026e-05	1.70173e-05	2.32891e-07	1.93089e-05		1
	LPI(O-18:1)	LPI(O-18:1)	584.3326	C27 H53 O11 P1	M-H	A	1.34488e-05	4.05155e-05	1.85082e-05	1.87197e-05	1.69728e-05	4.63923e-05	1.39541e-05	3.92016e-05	3.01678e-05	2.13243e-05	1.82772e-05	2.11052e-05		1
	LPS(16:0)	LPS(16:0)	497.2754	C22 H44 N1 O9 P1	M-H	B	2.29604e-05	4.4043e-05	2.58532e-05	1.90941e-05	3.16533e-05	5.33535e-05	4.10967e-05	5.40934e-05	6.27093e-05	5.04099e-05	3.31594e-05	4.7925e-05		1
	LPS(18:1)	LPS(18:1)	523.2910	C24 H46 N1 O9 P1	M-H	A	0.000138314	0.000266209	0.000156426	0.000122764	0.000214204	0.000333192	0.000181239	0.000273482	0.000242823	0.000168111	0.000121296	0.000195416		1
	LPS(20:4)	LPS(20:4)	545.2754	C26 H44 N1 O9 P1	M-H	A	0.000137445	0.000218002	0.000133729	0.000113878	0.000184107	0.000321566	0.000126923	0.000194216	0.000173937	0.000134763	9.74741e-05	0.000147567		1
	MG(18:1)	MG(18:1)	356.2927	C21 H40 O4	M+NH4	A	0.000206965	0.000218712	0.0001976	0.000172631	0.000220975	0.000185744	0.000132907	0.000110191	9.4279e-05	0.000139448	0.000134982	0.000107076		1
	MG(20:4)	MG(20:4)	378.2770	C23 H38 O4	M+NH4	A	0.00028759	0.000358401	0.000323824	0.000285847	0.000357906	0.000365878	0.000228929	0.000251487	0.000225364	0.0002393	0.00023005	0.000261804		1
	PA(30:0)	PA(14:0_16:0)	620.4417	C33 H65 O8 P1	M-H	A	6.97704e-05	6.22005e-05	6.46017e-05	8.12357e-05	0.000120268	6.82764e-05	0.000136965	0.000116943	0.000121417	0.000174536	0.000146279	0.000205586		1
	PA(32:1)	PA(16:0_16:1)	646.4574	C35 H67 O8 P1	M-H	A	6.47813e-05	7.65108e-05	0.000105453	0.000137677	8.41758e-05	0.000136142	0.000158871	0.000247677	0.000167188	0.000196903	0.000183359	0.000277991		1
	PA(34:2)	PA(16:1_18:1)	672.4730	C37 H69 O8 P1	M-H	A	1.09553e-05	1.05696e-05	2.63969e-05	1.78285e-05	1.3619e-05	2.14629e-05	1.54957e-05	1.85522e-05	1.88366e-05	1.25533e-05	1.02367e-05	1.88757e-05		1
	PA(36:4)	PA(16:0_20:4)	696.4730	C39 H69 O8 P1	M-H	A	2.18433e-05	2.36676e-05	3.20749e-05	3.33187e-05	4.25247e-05	3.47357e-05	4.66572e-05	9.94591e-05	6.4222e-05	8.99358e-05	0.000101037	7.20425e-05		1
	PA(38:5)	PA(18:0_20:5)	722.4887	C41 H71 O8 P1	M-H	A	1.28173e-05	3.04175e-05	2.86802e-05	2.33245e-05	1.94446e-05	2.99136e-05	1.49517e-05	1.8747e-05	1.93723e-05	1.48878e-05	1.81707e-05	1.77544e-05		1
	PA(50:3)	PA(24:0_26:3)	894.7078	C53 H99 O8 P1	M-H	A	1.62077e-05	1.4726e-05	1.43834e-05	1.33082e-05	1.52356e-05	1.4198e-05	1.53096e-05	1.37892e-05	1.49946e-05	1.37639e-05	1.18855e-05	1.22389e-05		1
	PC(18:0)	PC(2:0_16:0)	537.3431	C26 H52 N1 O8 P1	M+HCOO	A	2.82364e-06	1.33335e-05	1.19784e-05	0	5.18343e-06	5.02636e-06	2.13754e-05	2.06331e-05	3.00013e-05	1.89453e-05	1.54903e-05	1.73464e-05		1
	PC(28:0)	PC(14:0_14:0)	677.4996	C36 H72 N1 O8 P1	M+HCOO	A	0.000345403	0.000364314	0.00036143	0.000458567	0.000522208	0.000361985	2.33518e-10	0.000278523	0.000291534	0.000360089	0.000114024	0.000130405		1
	PC(28:1)	PC(14:0_14:1)	675.4839	C36 H70 N1 O8 P1	M+HCOO	A	1.92748e-05	1.88199e-05	1.62487e-05	4.51634e-05	2.31507e-05	4.21375e-05	1.35326e-05	3.54757e-06	4.00348e-12	2.44524e-05	1.4288e-05	2.10637e-05		1
	PC(29:0)	PC(14:0_15:0)	691.5152	C37 H74 N1 O8 P1	M+HCOO	A	9.7462e-05	0.000104518	0.000100179	0.000107449	0.000125483	0.000107474	6.83053e-05	7.26777e-05	8.08872e-05	8.31127e-05	7.83649e-05	7.57028e-05		1
	PC(30:0)	PC(14:0_16:0)	705.5309	C38 H76 N1 O8 P1	M+HCOO	A	0.00373597	0.00418428	0.0039942	0.004618	0.00411138	0.00437344	0.00346872	0.00445489	0.00472073	0.00530103	0.00527105	0.00440831		1
	PC(30:1)	PC(16:0_14:1)	703.5152	C38 H74 N1 O8 P1	M+HCOO	A	0.000878604	0.00107136	0.0012508	0.00152072	0.00124734	0.000988675	0.00100854	0.000728528	0.000998037	0.00105655	0.000978462	0.00120737		1
	PC(30:2)	PC(14:0_16:2)	701.4996	C38 H72 N1 O8 P1	M+HCOO	A	0.000516238	0.000408628	0.000496547	0.000633864	0.000738974	0.000339179	0.000622103	0.000308189	0.000431022	0.000406667	0.0005225	0.000599461		1
	PC(31:0)	PC(15:0_16:0)	719.5465	C39 H78 N1 O8 P1	M+HCOO	A	0.00064708	0.000650559	0.000633782	0.000919125	0.000678648	0.000765748	0.00058192	0.00064938	0.000479409	0.000579739	0.000563159	0.000736022		1
	PC(31:1)	PC(15:0_16:1)	717.5309	C39 H76 N1 O8 P1	M+HCOO	A	0.00032513	0.000344318	0.000376491	0.000377016	0.000368865	0.000390191	0.000237011	0.000263314	0.000301996	0.000291571	0.00029762	0.000265059		1
	PC(32:0)	PC(16:0_16:0)	733.5622	C40 H80 N1 O8 P1	M+HCOO	A	0.00963522	0.00945598	0.00944641	0.000172316	0.00651198	0.0108821	0.0109468	0.0156415	0.0131677	0.0160462	0.0187834	0.0164323		1
	PC(32:1)	PC(16:0_16:1)	731.5465	C40 H78 N1 O8 P1	M+HCOO	A	0.0105294	0.0116713	0.0109089	0.0131702	0.012979	0.0119106	0.0121121	0.0144537	0.0144947	0.0166448	0.0152682	0.0141086		1
	PC(32:2)	PC(16:0_16:2)	729.5309	C40 H76 N1 O8 P1	M+HCOO	A	0.00217973	0.00224869	0.00230289	0.00280124	0.00215162	0.00194893	0.00205744	0.00222075	0.00219268	0.00199228	0.00190292	0.00162522		1
	PC(32:3)	PC(16:1_16:2)	727.5152	C40 H74 N1 O8 P1	M+HCOO	A	0.00021346	0.000184009	0.000189704	0.000214664	0.000444941	0.000212414	0.000134631	0.000140726	0.000137844	0.000175333	0.000160749	0.000117999		1
	PC(33:1)	PC(15:0_18:1)	745.5622	C41 H80 N1 O8 P1	M+HCOO	A	0.000710535	0.000815164	0.000739026	0.000765906	0.000683412	0.000792401	0.000464419	0.000603371	0.000580852	0.000577847	0.000520403	0.000525771		1
	PC(34:0)	PC(16:0_18:0)	761.5935	C42 H84 N1 O8 P1	M+HCOO	A	0.00220682	0.00229493	0.00224177	0.00214576	0.00208616	0.00225957	0.0035664	0.00391169	0.00360152	0.00375263	0.00341971	0.00385675		1
	PC(34:1)	PC(16:0_18:1)	759.5778	C42 H82 N1 O8 P1	M+HCOO	A	0.0149229	0.0168104	0.0153141	0.0151643	0.01284	0.0177194	0.0116606	0.0150769	0.0152091	0.015183	0.014085	0.0141569		1
	PC(34:2)	PC(16:1_18:1)	757.5622	C42 H80 N1 O8 P1	M+HCOO	A	0.00444818	0.00529445	0.00531258	0.00520321	0.00441976	0.00432539	0.00262862	0.00318836	0.00299947	0.00317581	0.00281628	0.00297417		1
	PC(34:3)	PC(16:0_18:3)	755.5465	C42 H78 N1 O8 P1	M+HCOO	A	0.000695505	0.000784249	0.000611748	0.000832715	0.000716341	0.000709131	0.000498927	0.000529609	0.000523682	0.000521459	0.000507664	0.000524854		1
	PC(34:4)	PC(14:0_20:4)	753.5309	C42 H76 N1 O8 P1	M+HCOO	A	0.000957323	0.00096783	0.000229791	0.000798302	0.000889431	0.000805585	0.000512739	0.000557085	0.000658916	0.000592876	0.000519208	0.000488589		1
	PC(35:1)	PC(17:0_18:1)	773.5935	C43 H84 N1 O8 P1	M+HCOO	A	0.000309969	0.000327611	0.000345269	0.000275725	0.000257578	0.000325829	0.000157422	0.000248975	0.000265772	0.000237654	0.000230128	0.000220401		1
	PC(35:2)	PC(17:1_18:1)	771.5778	C43 H82 N1 O8 P1	M+HCOO	A	0.00082618	0.000837396	0.000854975	0.000780087	0.000816452	0.00086397	0.000598618	0.000492728	0.000588441	0.000482834	0.000425996	0.000543735		1
	PC(36:0)	PC(16:0_20:0)	789.6248	C44 H88 N1 O8 P1	M+HCOO	A	0.000228521	0.000223198	0.000227825	0.00023015	0.000230819	0.000219611	0.00021116	0.00023944	0.000266344	0.000243751	0.000235602	0.000234516		1
	PC(36:1)	PC(18:0_18:1)	787.6091	C44 H86 N1 O8 P1	M+HCOO	A	0.00775323	0.00818979	0.00880294	0.00875574	0.00724971	0.00770998	0.00575652	0.00621436	0.0060544	0.00589244	0.00576942	0.00543542		1
	PC(36:2)	PC(18:1_18:1)	785.5935	C44 H84 N1 O8 P1	M+HCOO	A	0.00470713	0.00570187	0.005378	0.00526529	0.00435861	0.00463803	0.00205406	0.00290502	0.0027026	0.00273034	0.00236763	0.00257217		1
	PC(36:3)	PC(16:0_20:3)	783.5778	C44 H82 N1 O8 P1	M+HCOO	A	0.00052157	0.000538266	0.00094685	0.00168509	0.000479485	0.00158777	0.000891848	0.00148404	0.0016694	0.00150811	0.00142609	0.00136755		1
	PC(36:4)	PC(16:0_20:4)	781.5622	C44 H80 N1 O8 P1	M+HCOO	A	0.00916697	0.00994338	0.00919888	0.0105337	0.00823282	0.00883603	0.00880211	0.0122266	0.0114137	0.0123834	0.0111014	0.0108274		1
	PC(36:5)	PC(16:1_20:4)	779.5465	C44 H78 N1 O8 P1	M+HCOO	A	0.00108543	0.00233078	0.00241391	0.00102281	0.00231145	0.00107183	0.00192454	0.00135013	0.00211036	0.00211627	0.00140309	0.00119148		1
	PC(36:5)	PC(16:0_20:5)	779.5465	C44 H78 N1 O8 P1	M+HCOO	A	0.00228794	0.00233078	0.00241391	0.00149759	0.00231145	0.00224593	0.00192454	0.00196999	0.00211036	0.00211627	0.00185292	0.000826516		1
	PC(36:6)	PC(16:1_20:5)	777.5309	C44 H76 N1 O8 P1	M+HCOO	A	0.000231574	0.000136762	0.000246495	0.000258556	0.000218055	0.000167412	0.000148124	0.000158678	0.000104134	0.00015665	0.000150056	0.00018092		1
	PC(37:1)	PC(19:0_18:1)	801.6248	C45 H88 N1 O8 P1	M+HCOO	A	0.000211364	0.000188962	0.000176019	0.000159969	0.00018209	0.000159114	0.000141024	0.000120053	0.000131318	0.000126277	0.000125377	0.000123325		1
	PC(37:2)	PC(18:1_19:1)	799.6091	C45 H86 N1 O8 P1	M+HCOO	A	0.000480378	0.000458953	0.000411032	0.000474317	0.000472708	0.000510323	0.000346801	0.000336568	0.000338119	0.000375872	0.000352151	0.000340462		1
	PC(37:4)	PC(17:0_20:4)	795.5778	C45 H82 N1 O8 P1	M+HCOO	A	0.000480444	0.00107781	0.000726791	0.00103705	0.000959631	0.000576323	0.000310165	0.00031415	0.000322542	0.000595628	0.000579027	0.000263489		1
	PC(38:0)	PC(16:0_22:0)	817.6561	C46 H92 N1 O8 P1	M+HCOO	A	9.47924e-05	9.73092e-05	9.42942e-05	0.000100774	0.000101159	9.11055e-05	9.42699e-05	9.45477e-05	9.33177e-05	0.000103922	8.70909e-05	9.37822e-05		1
	PC(38:1)	PC(16:0_22:1)	815.6404	C46 H90 N1 O8 P1	M+HCOO	A	0.00063115	0.000636424	0.000630157	0.000627171	0.000672798	0.000596412	0.000520946	0.000549763	0.000566939	0.000533424	0.000518921	0.000548854		1
	PC(38:2)	PC(18:0_20:2)	813.6248	C46 H88 N1 O8 P1	M+HCOO	A	0.00100251	0.000981709	0.000928837	0.000970997	0.00087519	0.00092812	0.000604081	0.000585927	0.000553279	0.000568887	0.000580775	0.000607428		1
	PC(38:3)	PC(18:0_20:3)	811.6091	C46 H86 N1 O8 P1	M+HCOO	A	3.06553e-05	0.00105137	0.00184544	0.00102879	0.0015478	2.11661e-05	0.00106727	1.65792e-05	1.33539e-05	0.000678559	1.29097e-05	2.4302e-05		1
	PC(38:4)	PC(18:0_20:4)	809.5935	C46 H84 N1 O8 P1	M+HCOO	A	0.00737363	0.00968619	0.00895588	0.00940681	0.00658954	0.00951064	0.00446728	0.00615904	0.00606654	0.00617181	0.00561395	0.00638478		1
	PC(38:5)	PC(18:0_20:5)	807.5778	C46 H82 N1 O8 P1	M+HCOO	A	0.00662377	0.00674403	0.00757775	0.00661155	0.00609057	0.00575638	0.00306381	0.00346142	0.00385378	0.00330934	0.0029638	0.00365118		1
	PC(38:6)	PC(18:1_20:5)	805.5622	C46 H80 N1 O8 P1	M+HCOO	A	0.000652413	0.000605614	0.000663803	0.000736788	0.000606834	0.000669979	0.00036901	0.000395827	0.000357223	0.000310342	0.000350207	0.000348951		1
	PC(38:6)	PC(16:0_22:6)	805.5622	C46 H80 N1 O8 P1	M+HCOO	A	0.000479844	0.000562754	0.000487824	0.000446522	0.000493593	0.000428315	0.000501907	0.000541431	0.000703285	0.000637797	0.000561835	0.000561167		1
	PC(38:7)	PC(16:1_22:6)	803.5465	C46 H78 N1 O8 P1	M+HCOO	A	0.00014199	0.000111977	0.00011694	0.000142549	0.000115384	0.000108233	8.35321e-05	8.72539e-05	7.34046e-05	5.55838e-05	8.18203e-05	7.95611e-05		1
	PC(39:0)	PC(15:0_24:0)	831.6717	C47 H94 N1 O8 P1	M+HCOO	A	1.62393e-12	3.68248e-06	9.59991e-06	1.29199e-05	9.34722e-06	1.04854e-05	1.19981e-05	9.57897e-06	9.39856e-06	9.40062e-06	8.00672e-06	6.52047e-06		1
	PC(39:1)	PC(15:0_24:1)	829.6561	C47 H92 N1 O8 P1	M+HCOO	A	3.52568e-05	3.5402e-05	3.50305e-05	3.02442e-05	3.2495e-05	2.86666e-05	3.65154e-05	2.86833e-05	2.73705e-05	2.64888e-05	2.83443e-05	3.21441e-05		1
	PC(39:3)	PC(19:0_20:3)	825.6248	C47 H88 N1 O8 P1	M+HCOO	A	0.000115345	9.86905e-05	0.000102479	0.000105968	9.55104e-05	0.000114985	8.68007e-05	5.51541e-05	7.40471e-05	7.01576e-05	7.8844e-05	7.65575e-05		1
	PC(39:4)	PC(19:0_20:4)	823.6091	C47 H86 N1 O8 P1	M+HCOO	A	0.000120948	0.000116437	0.000122146	0.000113455	0.000138583	0.000144703	6.64723e-05	9.78841e-05	9.71021e-05	6.63625e-05	9.62002e-05	9.94224e-05		1
	PC(39:5)	PC(19:1_20:4)	821.5935	C47 H84 N1 O8 P1	M+HCOO	A	0.000245065	0.000293565	0.000318228	0.00023049	0.000313939	0.000273288	0.000179001	0.000176292	0.000166135	0.000190103	0.000165061	0.000159948		1
	PC(40:0)	PC(16:0_24:0)	845.6874	C48 H96 N1 O8 P1	M+HCOO	A	0.000348569	0.00027672	0.000311397	0.000300161	0.000398035	0.000264373	0.000436842	0.000333661	0.000374455	0.000350273	0.000343048	0.000354543		1
	PC(40:1)	PC(16:0_24:1)	843.6717	C48 H94 N1 O8 P1	M+HCOO	A	0.000592457	0.000489381	0.000493805	0.000489078	0.000572581	0.000426575	0.000527119	0.000446194	0.000491556	0.000478084	0.000423301	0.000449253		1
	PC(40:2)	PC(18:1_22:1)	841.6561	C48 H92 N1 O8 P1	M+HCOO	A	0.000382429	0.000354211	0.000388613	0.000384226	0.000424638	0.000349012	0.000321778	0.00030947	0.000300661	0.000306142	0.000295399	0.000303168		1
	PC(40:3)	PC(18:0_22:3)	839.6404	C48 H90 N1 O8 P1	M+HCOO	A	0.000130389	0.000132861	0.000110641	0.000130914	0.000133334	0.000132449	7.39698e-05	1.02186e-05	9.47293e-05	9.39066e-05	9.57943e-05	8.91078e-05		1
	PC(40:4)	PC(18:0_22:4)	837.6248	C48 H88 N1 O8 P1	M+HCOO	A	0.000702137	0.000782736	0.000386466	0.000797735	0.000358409	0.000373343	0.000227092	0.000249551	0.000542604	0.000251681	0.000235974	0.00026319		1
	PC(40:4)	PC(20:0_20:4)	837.6248	C48 H88 N1 O8 P1	M+HCOO	A	0.000334838	0.000666575	0.000687763	0.000296789	0.000307427	0.000275514	0.000451837	0.000165735	0.000462228	0.000169201	0.000158534	0.000228683		1
	PC(40:5)	PC(18:1_22:4)	835.6091	C48 H86 N1 O8 P1	M+HCOO	A	0.000912598	0.00102144	0.00105368	0.000960786	0.000872623	0.000937651	0.000470521	0.000542413	0.000576045	0.000589479	0.000622488	0.000598833		1
	PC(40:6)	PC(18:1_22:5)	833.5935	C48 H84 N1 O8 P1	M+HCOO	A	0.000309429	0.000339286	0.000342063	0.00028678	0.000251897	0.000271616	0.000120454	0.00014413	0.000164906	0.000137059	0.00012731	0.000163801		1
	PC(40:6)	PC(18:0_22:6)	833.5935	C48 H84 N1 O8 P1	M+HCOO	A	0.000261272	0.000334629	0.000326979	0.00031806	0.000223855	0.000285507	0.000167287	0.000255366	0.000251262	0.000254334	0.000230337	0.000262654		1
	PC(40:7)	PC(18:1_22:6)	831.5778	C48 H82 N1 O8 P1	M+HCOO	A	0.000244011	0.000270735	0.000258271	0.000288249	0.000235798	0.000247428	0.00014579	0.000165312	0.00014392	0.000148485	0.000134712	0.00013758		1
	PC(40:8)	PC(20:4_20:4)	829.5622	C48 H80 N1 O8 P1	M+HCOO	A	4.94908e-05	5.22013e-05	3.9703e-05	4.31957e-05	4.21885e-05	5.11979e-05	2.88335e-05	3.90266e-05	3.54314e-05	3.26658e-05	4.38718e-05	3.79335e-05		1
	PC(41:0)	PC(15:0_26:0)	859.7030	C49 H98 N1 O8 P1	M+HCOO	A	2.74203e-05	1.86857e-05	1.93346e-05	2.01221e-05	3.09121e-05	1.96673e-05	3.69932e-05	2.27467e-05	2.39722e-05	2.26497e-05	2.07671e-05	1.92234e-05		1
	PC(41:1)	PC(24:0_17:1)	857.6874	C49 H96 N1 O8 P1	M+HCOO	A	3.47502e-05	2.71452e-05	2.5856e-05	2.63756e-05	3.34559e-05	2.58369e-05	3.07303e-05	2.72719e-05	2.73892e-05	2.68009e-05	2.44598e-05	1.82417e-05		1
	PC(41:2)	PC(17:1_24:1)	855.6717	C49 H94 N1 O8 P1	M+HCOO	A	2.36513e-05	2.11714e-05	2.42734e-05	2.19354e-05	2.7238e-05	2.08202e-05	2.07458e-05	1.71691e-05	1.67259e-05	1.74308e-05	1.45608e-05	1.72088e-05		1
	PC(41:4)	PC(19:0_22:4)	851.6404	C49 H90 N1 O8 P1	M+HCOO	A	3.17771e-05	2.51311e-05	2.45079e-05	2.23085e-05	2.55476e-05	3.24214e-05	1.8876e-05	1.84732e-05	1.90668e-05	1.05398e-05	1.85241e-05	2.07855e-05		1
	PC(42:0)	PC(16:0_26:0)	873.7187	C50 H100 N1 O8 P1	M+HCOO	A	0.000213057	0.000145602	0.000150983	0.000150994	0.000220901	0.000155027	0.0002486	0.000162167	0.00017677	0.000170823	0.000161284	0.00016806		1
	PC(42:1)	PC(24:0_18:1)	871.7030	C50 H98 N1 O8 P1	M+HCOO	A	0.000543599	0.00042006	0.000456749	0.000453985	0.000597542	0.000423281	0.000463757	0.000339136	0.000375092	0.000384107	0.000343228	0.000375897		1
	PC(42:2)	PC(18:1_24:1)	869.6874	C50 H96 N1 O8 P1	M+HCOO	A	0.00032416	0.000253883	0.000277088	0.000265118	0.000321059	0.00025047	0.000236774	0.000207544	0.000215498	0.000199603	0.00020151	0.000190843		1
	PC(42:3)	PC(18:0_24:3)	867.6717	C50 H94 N1 O8 P1	M+HCOO	A	0.000133799	0.000108031	0.00011724	0.000117142	0.000129766	0.000107303	8.64885e-05	6.79583e-05	7.41432e-05	7.07257e-05	8.02081e-05	7.31097e-05		1
	PC(42:4)	PC(22:0_20:4)	865.6561	C50 H92 N1 O8 P1	M+HCOO	A	0.000144073	0.000138926	9.13204e-05	8.71855e-05	0.000167528	0.000141524	0.000101748	5.69781e-05	5.9775e-05	5.79891e-05	6.35115e-05	6.13899e-05		1
	PC(42:5)	PC(22:1_20:4)	863.6404	C50 H90 N1 O8 P1	M+HCOO	A	0.000412224	0.000377588	0.000397336	0.000373821	0.000428741	0.000371887	0.000244532	0.000212998	0.000220927	0.000210145	0.000200303	0.000227408		1
	PC(42:6)	PC(22:2_20:4)	861.6248	C50 H88 N1 O8 P1	M+HCOO	A	0.00014427	0.000143596	0.000135564	0.000142429	0.00013348	0.000150975	7.59305e-05	8.15409e-05	7.47098e-05	7.96689e-05	7.96445e-05	7.58332e-05		1
	PC(42:7)	PC(22:3_20:4)	859.6091	C50 H86 N1 O8 P1	M+HCOO	A	6.57612e-05	8.82255e-05	8.58543e-05	8.78725e-05	7.93979e-05	7.05821e-05	3.66976e-05	4.4393e-05	4.6332e-05	5.68447e-05	4.57906e-05	4.94287e-05		1
	PC(42:8)	PC(20:4_22:4)	857.5935	C50 H84 N1 O8 P1	M+HCOO	A	5.14838e-05	4.74371e-05	6.10445e-05	5.739e-05	4.89384e-05	4.61189e-05	2.4089e-05	3.03836e-05	2.89809e-05	2.71037e-05	2.2665e-05	2.9549e-05		1
	PC(42:9)	PC(20:4_22:5)	855.5778	C50 H82 N1 O8 P1	M+HCOO	A	3.50402e-05	3.69793e-05	3.15883e-05	2.78776e-05	3.48694e-05	9.5523e-06	1.6165e-05	2.15888e-05	2.61163e-05	2.38749e-05	2.07727e-05	1.4071e-05		1
	PC(43:0)	PC(17:0_26:0)	887.7343	C51 H102 N1 O8 P1	M+HCOO	A	8.36645e-06	5.26729e-06	5.43176e-06	5.2663e-06	8.24314e-06	6.55711e-06	7.55261e-06	4.80727e-06	5.73971e-06	5.40698e-06	4.69175e-06	5.21522e-06		1
	PC(43:1)	PC(24:0_19:1)	885.7187	C51 H100 N1 O8 P1	M+HCOO	A	2.67957e-05	1.78313e-05	1.96819e-05	1.84216e-05	2.92762e-05	1.57755e-05	2.5527e-05	1.5047e-05	1.49283e-05	1.4243e-05	1.43551e-05	1.4536e-05		1
	PC(44:0)	PC(18:0_26:0)	901.7500	C52 H104 N1 O8 P1	M+HCOO	A	3.89828e-05	2.69116e-05	2.83222e-05	2.70122e-05	4.70008e-05	3.23609e-05	4.66666e-05	2.72381e-05	2.94028e-05	2.6446e-05	2.45906e-05	2.75349e-05		1
	PC(44:1)	PC(26:0_18:1)	899.7343	C52 H102 N1 O8 P1	M+HCOO	A	0.000153202	0.000107294	0.000101777	0.000102173	0.000149886	0.000105756	0.000126817	7.85206e-05	8.56732e-05	7.24945e-05	6.88666e-05	8.04351e-05		1
	PC(44:2)	PC(18:1_26:1)	897.7187	C52 H100 N1 O8 P1	M+HCOO	A	8.69772e-05	6.48276e-05	6.80683e-05	7.29225e-05	9.60557e-05	7.09017e-05	6.90527e-05	4.81291e-05	5.01513e-05	5.09007e-05	4.55804e-05	5.44314e-05		1
	PC(44:3)	PC(18:1_26:2)	895.7030	C52 H98 N1 O8 P1	M+HCOO	A	1.89948e-05	1.85535e-05	2.82157e-05	1.83901e-05	1.56736e-05	1.99721e-05	1.68129e-05	1.15678e-05	1.66363e-05	9.96462e-06	1.02068e-05	1.30086e-05		1
	PC(44:3)	PC(24:0_20:3)	895.7030	C52 H98 N1 O8 P1	M+HCOO	A	2.80321e-05	2.33637e-05	2.60219e-05	2.42384e-05	3.5195e-05	2.43285e-05	1.82795e-05	1.37509e-05	1.53588e-05	1.47976e-05	1.27728e-05	1.41033e-05		1
	PC(44:4)	PC(24:1_20:3)	893.6874	C52 H96 N1 O8 P1	M+HCOO	A	3.15212e-05	2.57106e-05	2.90054e-05	2.78864e-05	3.76012e-05	2.93937e-05	1.86366e-05	2.14127e-05	1.94538e-05	1.79725e-05	1.96104e-05	2.24023e-05		1
	PC(44:4)	PC(24:0_20:4)	893.6874	C52 H96 N1 O8 P1	M+HCOO	A	0.000275722	0.000263591	0.000220144	0.000237272	0.000240957	0.000227207	0.000167147	0.000151436	0.000152986	0.000146664	0.000153979	0.00014198		1
	PC(44:5)	PC(24:1_20:4)	891.6717	C52 H94 N1 O8 P1	M+HCOO	A	0.000403659	0.000334781	0.000351109	0.00033238	0.000425803	0.000342615	0.000250705	0.000199054	0.000213702	0.000211316	0.000203888	0.000213414		1
	PC(44:5)	PC(24:0_20:5)	891.6717	C52 H94 N1 O8 P1	M+HCOO	A	1.9925e-05	1.58014e-05	1.58375e-05	2.19467e-05	1.55762e-05	1.33242e-05	1.11855e-05	1.06488e-05	1.44416e-05	1.51794e-05	1.10749e-05	1.38986e-05		1
	PC(44:6)	PC(24:2_20:4)	889.6561	C52 H92 N1 O8 P1	M+HCOO	A	9.01833e-05	7.29589e-05	9.82195e-05	9.86439e-05	9.64607e-05	7.83726e-05	5.64323e-05	4.9624e-05	4.32277e-05	5.00872e-05	5.01891e-05	5.07518e-05		1
	PC(44:7)	PC(24:3_20:4)	887.6404	C52 H90 N1 O8 P1	M+HCOO	A	2.37673e-05	2.27066e-05	2.70704e-05	3.01762e-05	1.99719e-05	1.92912e-05	1.67407e-05	1.29368e-05	1.34222e-05	1.26136e-05	1.99503e-05	1.40898e-05		1
	PC(44:7)	PC(22:1_22:6)	887.6404	C52 H90 N1 O8 P1	M+HCOO	A	1.57951e-05	1.26356e-05	1.29407e-05	1.09245e-05	1.44679e-05	1.03091e-05	9.16304e-06	7.55794e-06	8.17827e-06	7.1493e-06	6.16569e-06	7.86146e-06		1
	PC(44:8)	PC(20:4_24:4)	885.6248	C52 H88 N1 O8 P1	M+HCOO	A	1.47776e-05	1.61441e-05	1.55129e-05	7.70444e-06	8.29132e-06	1.8987e-05	2.41528e-06	8.6791e-06	7.3182e-06	6.61809e-06	7.31676e-06	8.54958e-06		1
	PC(46:1)	PC(26:0_20:1)	927.7656	C54 H106 N1 O8 P1	M+HCOO	A	9.26328e-06	6.19611e-06	6.25739e-06	6.25557e-06	1.06964e-05	7.3236e-06	9.34964e-06	5.36734e-06	6.37667e-06	5.6587e-06	5.51677e-06	5.75413e-06		1
	PC(46:2)	PC(18:1_28:1)	925.7500	C54 H104 N1 O8 P1	M+HCOO	A	1.36765e-05	7.36166e-06	8.04109e-06	7.75991e-06	1.32775e-05	7.89547e-06	9.85176e-06	5.78814e-06	6.57955e-06	5.67563e-06	6.36412e-06	7.21922e-06		1
	PC(46:3)	PC(26:0_20:3)	923.7343	C54 H102 N1 O8 P1	M+HCOO	A	1.11833e-05	1.11655e-05	8.14928e-06	1.2076e-05	1.31312e-05	8.94733e-06	5.78821e-06	5.29361e-06	5.08454e-06	4.25309e-06	4.46627e-06	5.11526e-06		1
	PC(46:4)	PC(26:0_20:4)	921.7187	C54 H100 N1 O8 P1	M+HCOO	A	0.000193911	0.000121791	0.000127872	0.00012722	0.000201469	0.00012854	0.000127375	7.25592e-05	8.29868e-05	8.2445e-05	7.80999e-05	8.55731e-05		1
	PC(46:5)	PC(26:1_20:4)	919.7030	C54 H98 N1 O8 P1	M+HCOO	A	0.000102161	8.01943e-05	9.57726e-05	0.000103547	0.000106334	9.57912e-05	7.23308e-05	5.99137e-05	6.59826e-05	6.18235e-05	5.93514e-05	6.17424e-05		1
	PC(46:6)	PC(26:2_20:4)	917.6874	C54 H96 N1 O8 P1	M+HCOO	A	4.56182e-05	4.36221e-05	5.15165e-05	5.08629e-05	5.35284e-05	4.59608e-05	3.43466e-05	2.72426e-05	3.14973e-05	3.02119e-05	3.3311e-05	3.1794e-05		1
	PC(46:7)	PC(24:1_22:6)	915.6717	C54 H94 N1 O8 P1	M+HCOO	A	1.35355e-05	9.64936e-06	1.10018e-05	1.1251e-05	1.29827e-05	1.30554e-05	1.18874e-05	9.26226e-06	9.13548e-06	9.08494e-06	8.06422e-06	1.03387e-05		1
	PC(48:6)	PC(26:0_22:6)	945.7187	C56 H100 N1 O8 P1	M+HCOO	A	7.20333e-06	4.94873e-06	5.09881e-06	5.54614e-06	8.25876e-06	4.82672e-06	5.89796e-06	3.55034e-06	3.54764e-06	3.69594e-06	3.50387e-06	3.18056e-06		1
	PC(O-29:0)	PC(O-15:0_14:0)	677.5359	C37 H76 N1 O7 P1	M+HCOO	B	7.52461e-05	7.77079e-05	7.10364e-05	7.9597e-05	6.7878e-05	9.05691e-05	6.21086e-05	7.78037e-05	6.917e-05	6.48222e-05	6.75081e-05	6.95169e-05		1
	PC(O-30:0)	PC(O-14:0_16:0)	691.5516	C38 H78 N1 O7 P1	M+HCOO	A	0.000159201	0.000173892	0.000162504	0.000180825	0.000156781	0.000168685	0.000115634	0.000144063	0.000126734	0.000133299	0.0001162	0.000136054		1
	PC(O-30:1)	PC(O-16:1_14:0)	689.5359	C38 H76 N1 O7 P1	M+HCOO	B	3.59767e-05	7.01634e-05	7.17331e-05	7.61557e-05	1.93001e-05	8.11863e-05	2.12773e-05	6.17202e-05	6.8401e-05	0.000134956	7.00504e-05	7.96576e-05		1
	PC(O-32:0)	PC(O-16:0_16:0)	719.5829	C40 H82 N1 O7 P1	M+HCOO	B	0.000496741	0.000640153	0.000646697	0.000686051	0.000477208	0.000631912	0.000435612	0.000594847	0.000556112	0.00058091	0.000554794	0.000665327		1
	PC(O-32:1)	PC(O-16:1_16:0)	717.5672	C40 H80 N1 O7 P1	M+HCOO	B	5.67961e-07	3.57855e-06	0.000109826	3.12936e-06	1.90984e-05	3.8922e-06	9.30423e-06	3.71117e-05	9.51998e-05	0.000174331	0.000111245	8.28592e-05		1
	PC(O-32:2)	PC(O-14:1_18:1)	715.5516	C40 H78 N1 O7 P1	M+HCOO	B	7.209e-05	5.03207e-05	7.8536e-05	8.78536e-05	5.20408e-05	5.48391e-05	5.9462e-05	4.16494e-05	5.10478e-05	0.000148731	4.33712e-05	4.02658e-05		1
	PC(O-32:2)	PC(O-16:1_16:1)	715.5516	C40 H78 N1 O7 P1	M+HCOO	B	3.27996e-05	2.95289e-05	0.000114907	3.84983e-05	4.71305e-05	2.04772e-05	3.15534e-05	3.51703e-05	8.69077e-05	9.61907e-05	6.56592e-05	5.35526e-05		1
	PC(O-33:1)	PC(O-17:1_16:0)	731.5829	C41 H82 N1 O7 P1	M+HCOO	B	8.37578e-05	8.73178e-05	0.000103204	0.000101102	6.81374e-05	0.000101527	6.51668e-05	9.0946e-05	8.1302e-05	8.29136e-05	8.44528e-05	8.27868e-05		1
	PC(O-34:0)	PC(O-18:0_16:0)	747.6142	C42 H86 N1 O7 P1	M+HCOO	B	0.000202916	0.000167565	0.000188073	0.000160278	0.000181807	0.000161808	0.000144054	0.000135996	0.000138305	0.000124695	0.000131549	0.000138739		1
	PC(O-34:1)	PC(O-18:1_16:0)	745.5985	C42 H84 N1 O7 P1	M+HCOO	B	0.00118775	0.00135078	0.00146927	0.00134752	0.00108666	0.00131234	0.000869001	0.00110699	0.00113165	0.00123559	0.00118748	0.00113474		1
	PC(O-34:2)	PC(O-16:1_18:1)	743.5829	C42 H82 N1 O7 P1	M+HCOO	B	0.00017874	0.00021641	0.000181944	0.000172058	0.00016504	0.000184831	0.000116959	0.000161332	0.000178161	0.000151765	0.000144808	0.00013279		1
	PC(O-34:4)	PC(O-14:0_20:4)	739.5516	C42 H78 N1 O7 P1	M+HCOO	B	6.25551e-05	5.6505e-05	5.46472e-05	5.4383e-05	5.79304e-05	5.78606e-05	3.48646e-05	5.32855e-05	5.33092e-05	5.35925e-05	5.63531e-05	4.91872e-05		1
	PC(O-35:1)	PC(O-17:0_18:1)	759.6142	C43 H86 N1 O7 P1	M+HCOO	B	1.8258e-05	1.827e-05	1.73368e-05	1.77182e-05	1.80599e-05	1.35828e-05	1.55179e-05	1.86606e-05	1.49217e-05	1.39097e-05	1.18139e-05	1.69413e-05		1
	PC(O-36:0)	PC(O-20:0_16:0)	775.6455	C44 H90 N1 O7 P1	M+HCOO	B	9.11031e-05	8.36804e-05	8.72024e-05	8.57044e-05	9.07908e-05	7.30705e-05	9.28981e-05	7.22995e-05	8.33106e-05	8.30834e-05	7.44923e-05	8.10387e-05		1
	PC(O-36:1)	PC(O-16:0_20:1)	773.6298	C44 H88 N1 O7 P1	M+HCOO	B	0.000103821	9.16261e-05	0.000103244	0.000104776	9.88378e-05	9.14366e-05	8.0079e-05	6.17428e-05	7.14466e-05	7.67757e-05	7.30661e-05	6.71266e-05		1
	PC(O-36:1)	PC(O-20:1_16:0)	773.6298	C44 H88 N1 O7 P1	M+HCOO	B	0.000269853	0.000424124	0.000475056	0.000520825	0.000279448	0.000509302	0.000235062	0.000403143	0.000399412	0.000523479	0.000542618	0.000519494		1
	PC(O-36:2)	PC(O-18:1_18:1)	771.6142	C44 H86 N1 O7 P1	M+HCOO	B	9.3486e-05	9.19616e-05	7.40272e-05	9.26121e-05	9.23684e-05	9.58768e-05	6.82817e-05	8.23087e-05	6.3276e-05	8.16895e-05	6.76941e-05	6.75178e-05		1
	PC(O-36:2)	PC(O-16:0_20:2)	771.6142	C44 H86 N1 O7 P1	M+HCOO	B	4.95942e-05	7.18538e-05	6.99262e-05	0.000103276	5.49869e-05	9.57342e-05	5.77308e-05	9.01839e-05	9.45471e-05	0.000141457	0.000136843	0.000163956		1
	PC(O-36:3)	PC(O-16:0_20:3)	769.5985	C44 H84 N1 O7 P1	M+HCOO	B	7.26899e-05	9.90523e-05	0.000138028	9.56753e-05	9.14737e-05	9.96094e-05	6.74255e-05	7.68553e-05	8.38974e-05	7.26702e-05	8.64708e-05	8.18886e-05		1
	PC(O-36:4)	PC(O-16:0_20:4)	767.5829	C44 H82 N1 O7 P1	M+HCOO	B	0.000569461	0.000682164	0.000735797	0.000838073	0.00052369	0.00068128	0.000467329	0.000509664	0.000543919	0.000547123	0.000484298	0.000630655		1
	PC(O-36:5)	PC(O-16:1_20:4)	765.5672	C44 H80 N1 O7 P1	M+HCOO	B	0.000107037	0.000123159	0.000534702	8.2137e-05	0.000145989	0.000110744	6.7863e-05	0.000142476	0.000357754	0.000404178	0.000274519	0.000193296		1
	PC(O-37:4)	PC(O-15:0_22:4)	781.5985	C45 H84 N1 O7 P1	M+HCOO	B	5.96456e-05	5.47343e-05	5.63624e-05	5.93836e-05	5.69193e-05	5.27348e-05	3.26224e-05	4.80851e-05	5.39467e-05	6.14604e-05	5.94698e-05	5.22922e-05		1
	PC(O-37:5)	PC(O-15:0_22:5)	779.5829	C45 H82 N1 O7 P1	M+HCOO	B	9.95349e-05	0.000135644	0.000126264	0.000111646	0.00011535	0.00013334	8.03297e-05	9.83188e-05	8.89617e-05	7.36892e-05	8.21078e-05	0.000102054		1
	PC(O-37:6)	PC(O-15:0_22:6)	777.5672	C45 H80 N1 O7 P1	M+HCOO	B	1.47003e-05	2.19258e-05	2.14514e-05	2.03698e-05	1.5577e-05	2.30877e-05	1.19631e-05	1.31914e-05	1.63975e-05	1.97237e-05	1.99988e-05	1.46596e-05		1
	PC(O-38:0)	PC(O-22:0_16:0)	803.6768	C46 H94 N1 O7 P1	M+HCOO	B	6.68676e-05	6.42935e-05	5.63074e-05	5.45563e-05	7.59462e-05	5.02932e-05	6.54979e-05	5.14237e-05	4.90428e-05	4.97476e-05	5.34039e-05	5.54745e-05		1
	PC(O-38:1)	PC(O-16:0_22:1)	801.6611	C46 H92 N1 O7 P1	M+HCOO	B	6.41781e-05	4.44936e-05	5.34855e-05	6.89013e-05	7.71241e-05	3.59297e-05	4.46231e-05	3.22505e-05	3.00944e-05	2.65877e-05	3.60145e-05	4.63884e-05		1
	PC(O-38:2)	PC(O-16:0_22:2)	799.6455	C46 H90 N1 O7 P1	M+HCOO	B	0.000167036	0.000231519	0.000225135	0.000356211	0.000211062	0.00058808	0.000359171	0.000225525	0.000214552	0.000383182	0.000298792	0.000397699		1
	PC(O-38:3)	PC(O-16:0_22:3)	797.6298	C46 H88 N1 O7 P1	M+HCOO	B	0.000151279	0.000151489	0.000164028	0.000178613	0.000145378	0.000174204	0.00013588	0.000142832	0.000148398	0.000173699	0.000168646	0.000200153		1
	PC(O-38:4)	PC(O-16:0_22:4)	795.6142	C46 H86 N1 O7 P1	M+HCOO	B	0.000257552	0.00019404	0.000206295	0.000194994	0.000168008	0.000177571	0.000121554	0.00015624	0.000237005	0.000148497	0.000133737	0.000145012		1
	PC(O-38:4)	PC(O-18:0_20:4)	795.6142	C46 H86 N1 O7 P1	M+HCOO	B	8.43644e-05	0.000292684	9.22607e-05	0.000109648	8.51605e-05	9.42731e-05	7.52967e-05	8.79596e-05	0.000106097	0.000102475	0.000120822	8.57179e-05		1
	PC(O-38:5)	PC(O-18:1_20:4)	793.5985	C46 H84 N1 O7 P1	M+HCOO	B	0.000516871	0.000622176	0.000603195	0.000604279	0.000533008	0.000558493	0.000384265	0.000518674	0.000515992	0.000518261	0.000483357	0.000540113		1
	PC(O-38:5)	PC(O-16:1_22:4)	793.5985	C46 H84 N1 O7 P1	M+HCOO	B	0.000542233	1.71985e-05	6.12711e-05	1.49904e-05	2.28116e-05	1.093e-05	9.98208e-06	2.60271e-05	4.25133e-05	5.05693e-05	2.99204e-05	3.66379e-05		1
	PC(O-38:6)	PC(O-18:2_20:4)	791.5829	C46 H82 N1 O7 P1	M+HCOO	B	0.000114809	8.24833e-05	0.000121285	8.73179e-05	7.93661e-05	8.52384e-05	5.5893e-05	9.728e-05	8.61589e-05	0.000122423	0.000108911	9.46079e-05		1
	PC(O-40:0)	PC(O-16:0_24:0)	831.7081	C48 H98 N1 O7 P1	M+HCOO	B	5.00941e-05	3.35662e-05	3.62166e-05	3.93479e-05	5.84651e-05	3.49754e-05	4.99092e-05	2.86533e-05	3.36733e-05	2.99091e-05	2.98307e-05	3.16424e-05		1
	PC(O-40:1)	PC(O-16:0_24:1)	829.6924	C48 H96 N1 O7 P1	M+HCOO	B	4.00592e-05	5.80659e-05	6.76775e-05	6.43634e-05	8.13805e-05	6.25063e-05	6.8407e-05	4.9038e-05	5.87935e-05	5.39468e-05	5.11012e-05	5.72081e-05		1
	PC(O-40:2)	PC(O-16:0_24:2)	827.6768	C48 H94 N1 O7 P1	M+HCOO	B	3.23483e-05	3.47587e-05	4.36499e-05	3.96989e-05	4.00365e-05	3.90191e-05	2.71093e-05	2.85687e-05	2.33454e-05	4.28191e-05	3.1718e-05	2.22989e-05		1
	PC(O-40:3)	PC(O-16:0_24:3)	825.6611	C48 H92 N1 O7 P1	M+HCOO	B	3.86962e-05	5.24591e-05	4.18787e-05	4.40176e-05	4.12779e-05	3.55142e-05	3.24569e-05	2.98693e-05	2.59929e-05	3.43075e-05	2.95044e-05	3.87187e-05		1
	PC(O-40:4)	PC(O-20:0_20:4)	823.6455	C48 H90 N1 O7 P1	M+HCOO	B	0.000119491	0.000115082	0.000115756	0.000122109	0.00013974	0.000129618	0.00013163	0.000116903	0.000121235	0.000114112	0.000114627	0.000120365		1
	PC(O-40:5)	PC(O-16:0_24:5)	821.6298	C48 H88 N1 O7 P1	M+HCOO	B	0.000121821	9.5382e-05	9.72396e-05	0.000108104	8.83052e-05	9.57456e-05	9.82551e-05	8.04175e-05	9.34543e-05	9.16928e-05	7.27956e-05	9.68003e-05		1
	PC(O-40:6)	PC(O-16:0_24:6)	819.6142	C48 H86 N1 O7 P1	M+HCOO	B	2.58182e-05	2.71682e-05	3.87911e-05	4.02882e-05	2.33969e-05	2.87488e-05	1.82608e-05	4.69504e-05	2.21357e-05	2.0505e-05	2.42648e-05	2.29682e-05		1
	PC(O-40:6)	PC(O-18:0_22:6)	819.6142	C48 H86 N1 O7 P1	M+HCOO	B	1.58767e-05	4.00011e-05	2.24953e-05	1.5915e-05	1.44084e-05	1.34972e-05	1.17455e-05	4.08444e-05	2.3146e-05	2.77362e-05	2.0271e-05	1.56461e-05		1
	PC(O-40:7)	PC(O-18:1_22:6)	817.5985	C48 H84 N1 O7 P1	M+HCOO	B	3.20204e-05	3.28453e-05	3.20686e-05	3.57774e-05	2.47114e-05	3.28101e-05	2.451e-05	2.98417e-05	3.07329e-05	2.64882e-05	2.36695e-05	3.16033e-05		1
	PC(O-42:1)	PC(O-18:1_24:0)	857.7237	C50 H100 N1 O7 P1	M+HCOO	B	1.70532e-05	1.3123e-05	1.32874e-05	1.44402e-05	2.01355e-05	1.52305e-05	1.85891e-05	1.2164e-05	1.24736e-05	1.19301e-05	1.11877e-05	1.28232e-05		1
	PC(O-42:2)	PC(O-18:1_24:1)	855.7081	C50 H98 N1 O7 P1	M+HCOO	B	1.31949e-05	9.87234e-06	1.1566e-05	1.10978e-05	1.31521e-05	9.3417e-06	9.48304e-06	9.08331e-06	8.76362e-06	8.59356e-06	1.02559e-05	9.69886e-06		1
	PC(O-42:4)	PC(O-22:0_20:4)	851.6768	C50 H94 N1 O7 P1	M+HCOO	B	0.000169949	0.000136183	0.000134256	0.000159238	0.00017737	0.000125749	0.000157561	0.000121369	0.000131328	0.000135981	0.000130873	0.000141613		1
	PC(O-42:5)	PC(O-20:0_22:5)	849.6611	C50 H92 N1 O7 P1	M+HCOO	B	7.89887e-05	8.23912e-05	9.85537e-05	8.85721e-05	9.51451e-05	7.70256e-05	8.10345e-05	6.9539e-05	7.48717e-05	8.1303e-05	6.82916e-05	9.15368e-05		1
	PC(O-42:6)	PC(O-20:0_22:6)	847.6455	C50 H90 N1 O7 P1	M+HCOO	B	4.36353e-05	3.57816e-05	4.46366e-05	4.1707e-05	4.49997e-05	3.80482e-05	3.47416e-05	3.66844e-05	4.70327e-05	3.722e-05	3.72089e-05	3.91103e-05		1
	PC(O-44:4)	PC(O-22:0_22:4)	879.7081	C52 H98 N1 O7 P1	M+HCOO	B	6.3005e-06	5.96438e-06	6.18319e-06	6.79055e-06	8.1722e-06	5.87851e-06	8.13396e-06	5.4007e-06	5.97497e-06	5.65331e-06	5.17974e-06	5.8396e-06		1
	PC(O-44:4)	PC(O-24:0_20:4)	879.7081	C52 H98 N1 O7 P1	M+HCOO	B	2.3171e-05	1.90303e-05	2.30476e-05	2.01744e-05	2.61874e-05	2.18932e-05	2.26086e-05	1.70116e-05	1.83489e-05	1.80469e-05	1.55794e-05	1.95774e-05		1
	PC(O-44:5)	PC(O-24:1_20:4)	877.6924	C52 H96 N1 O7 P1	M+HCOO	B	3.51935e-05	2.96696e-05	2.98595e-05	3.29985e-05	3.37921e-05	2.70212e-05	3.54559e-05	2.85105e-05	2.13981e-05	2.96982e-05	2.6439e-05	3.10132e-05		1
	PC(O-44:6)	PC(O-22:0_22:6)	875.6768	C52 H94 N1 O7 P1	M+HCOO	B	1.77574e-05	1.42083e-05	1.78064e-05	1.65415e-05	1.88527e-05	1.33562e-05	1.65172e-05	1.44311e-05	1.83494e-05	1.71883e-05	1.43579e-05	1.49595e-05		1
	PE(30:0)	PE(14:0_16:0)	663.4839	C35 H70 N1 O8 P1	M-H	A	3.44536e-05	3.39313e-05	3.28594e-05	3.13365e-05	2.65763e-05	3.77766e-05	8.70538e-05	9.76978e-05	8.15095e-05	8.81963e-05	8.60142e-05	9.38257e-05		1
	PE(30:1)	PE(14:0_16:1)	661.4683	C35 H68 N1 O8 P1	M-H	A	3.32438e-05	3.33551e-05	3.51308e-05	3.50337e-05	3.19921e-05	4.02119e-05	5.09333e-05	5.59151e-05	5.94259e-05	6.14838e-05	6.0958e-05	4.76632e-05		1
	PE(32:0)	PE(16:0_16:0)	691.5152	C37 H74 N1 O8 P1	M-H	A	0.00093646	0.00165072	0.000550228	0.000340952	0.000740377	0.00129607	0.00236212	0.00351251	0.00575084	0.00354484	0.00324102	0.00238398		1
	PE(32:1)	PE(16:0_16:1)	689.4996	C37 H72 N1 O8 P1	M-H	A	0.000651213	0.000739258	0.000697846	0.000819479	0.000665386	0.000718834	0.00167963	0.00194515	0.0017376	0.00194133	0.00175732	0.00198323		1
	PE(32:2)	PE(16:0_16:2)	687.4839	C37 H70 N1 O8 P1	M-H	A	2.83068e-05	2.45496e-05	3.48408e-05	4.53266e-05	3.29159e-05	3.46518e-05	5.5744e-05	4.96929e-05	5.67091e-05	4.73305e-05	4.78616e-05	6.05448e-05		1
	PE(34:0)	PE(16:0_18:0)	719.5465	C39 H78 N1 O8 P1	M-H	A	0.000161104	0.000167124	0.000130495	0.000144603	0.00012755	0.000184517	0.000329062	0.000407885	0.000413588	0.000382022	0.000377332	0.000320186		1
	PE(34:1)	PE(16:0_18:1)	717.5309	C39 H76 N1 O8 P1	M-H	A	0.00355301	0.00404582	0.00319083	0.0037152	0.0029136	0.00396794	0.00406355	0.00505385	0.00471845	0.00455038	0.00438425	0.00498923		1
	PE(34:2)	PE(16:0_18:2)	715.5152	C39 H74 N1 O8 P1	M-H	A	0.00116582	0.00123981	0.00136867	0.00134487	0.0010631	0.00115516	0.00102122	0.00120093	0.0012252	0.00108384	0.00104937	0.00121321		1
	PE(34:2)	PE(16:1_18:1)	715.5152	C39 H74 N1 O8 P1	M-H	A	0.000257072	0.000356119	8.74347e-05	7.18258e-05	0.000157512	0.000345594	9.97996e-05	0.000183145	0.000195874	0.000213928	0.000129182	9.40381e-05		1
	PE(34:3)	PE(18:1_16:2)	713.4996	C39 H72 N1 O8 P1	M-H	A	0.000134205	0.000152259	0.000129985	0.000133195	0.000125721	0.000137141	0.000138288	0.000166791	0.000162078	0.000167303	0.000142587	0.000146828		1
	PE(34:4)	PE(14:0_20:4)	711.4839	C39 H70 N1 O8 P1	M-H	A	0.00010806	9.24418e-05	9.45151e-05	9.13642e-05	9.20031e-05	0.000123357	0.000115204	0.00012256	0.000133331	0.000137358	0.000131053	0.000123596		1
	PE(35:1)	PE(17:0_18:1)	731.5465	C40 H78 N1 O8 P1	M-H	A	0.000147843	0.000137827	0.000150229	0.000140034	0.000121904	0.000150792	0.000122772	0.000142121	0.000116054	0.000135015	0.000132936	0.000151913		1
	PE(35:2)	PE(17:1_18:1)	729.5309	C40 H76 N1 O8 P1	M-H	A	0.000233607	0.000441904	0.000268144	0.000216725	0.00026063	0.000392491	0.000143652	0.000171318	0.000223649	0.000132151	0.000116747	0.000170122		1
	PE(36:1)	PE(18:0_18:1)	745.5622	C41 H80 N1 O8 P1	M-H	A	0.00507406	0.0053526	0.00471969	0.0047242	0.00456508	0.00527736	0.00435186	0.00446663	0.00473651	0.00385489	0.00381137	0.0046796		1
	PE(36:2)	PE(18:1_18:1)	743.5465	C41 H78 N1 O8 P1	M-H	A	0.0210354	0.0249265	0.0225197	0.0244596	0.0176293	0.0233525	0.0146071	0.0201718	0.0197407	0.0187509	0.0187575	0.0182895		1
	PE(36:3)	PE(16:0_20:3)	741.5309	C41 H76 N1 O8 P1	M-H	A	0.00166193	0.00262085	0.00175917	0.00150944	0.0017066	0.00220998	0.00158725	0.00169517	0.00214527	0.00178683	0.00147355	0.00171354		1
	PE(36:4)	PE(16:0_20:4)	739.5152	C41 H74 N1 O8 P1	M-H	A	0.00443718	0.0051016	0.00462085	0.00562555	0.00420641	0.00510101	0.00822147	0.00973478	0.00847474	0.00979829	0.00916906	0.0100378		1
	PE(36:5)	PE(16:1_20:4)	737.4996	C41 H72 N1 O8 P1	M-H	A	0.00073843	0.000522749	0.000871798	0.000837946	0.00074313	0.000750852	0.00100422	0.00109931	0.00115917	0.00124203	0.00123263	0.0011768		1
	PE(36:6)	PE(14:0_22:6)	735.4839	C41 H70 N1 O8 P1	M-H	A	4.91342e-05	5.21618e-05	4.92367e-05	6.04601e-05	5.00661e-05	4.64557e-05	5.72246e-05	7.2864e-05	6.45053e-05	6.679e-05	5.84664e-05	6.30076e-05		1
	PE(37:1)	PE(19:0_18:1)	759.5778	C42 H82 N1 O8 P1	M-H	A	7.29665e-05	6.60195e-05	6.38654e-05	7.74226e-05	7.15918e-05	6.69066e-05	6.88446e-05	6.34928e-05	5.79182e-05	5.74093e-05	5.02331e-05	6.47218e-05		1
	PE(37:2)	PE(18:1_19:1)	757.5622	C42 H80 N1 O8 P1	M-H	A	0.000210318	0.000114076	0.00022463	0.00026012	0.000190399	8.19453e-05	0.000176884	0.000123023	0.000166242	0.000177839	0.00021036	0.000145292		1
	PE(37:3)	PE(17:0_20:3)	755.5465	C42 H78 N1 O8 P1	M-H	A	0.0112612	0.00383725	0.0174003	0.0143897	0.015433	0.000275931	0.00866281	0.00387782	0.00910664	0.0111348	0.010098	0.00799619		1
	PE(37:4)	PE(17:0_20:4)	753.5309	C42 H76 N1 O8 P1	M-H	A	0.000553364	0.000614415	0.000473317	0.00051589	0.000450023	0.000906033	0.000471255	0.000563927	0.000480522	0.000385483	0.000350263	0.000548226		1
	PE(37:5)	PE(17:1_20:4)	751.5152	C42 H74 N1 O8 P1	M-H	A	8.24014e-05	9.87826e-05	9.07256e-05	9.95325e-05	7.97764e-05	8.41141e-05	5.82866e-05	6.43622e-05	6.70856e-05	5.72043e-05	6.42443e-05	5.71356e-05		1
	PE(38:0)	PE(16:0_22:0)	775.6091	C43 H86 N1 O8 P1	M-H	A	7.31565e-06	6.06107e-06	6.09029e-06	6.72311e-06	7.52288e-06	6.81736e-06	1.11665e-05	7.27286e-06	9.87868e-06	6.65323e-06	7.81732e-06	8.54137e-06		1
	PE(38:1)	PE(16:0_22:1)	773.5935	C43 H84 N1 O8 P1	M-H	A	0.000287577	0.000247266	0.000249055	0.000274011	0.000285986	0.0002704	0.000340202	0.000254908	0.000262661	0.000272695	0.000260072	0.000263557		1
	PE(38:2)	PE(18:0_20:2)	771.5778	C43 H82 N1 O8 P1	M-H	A	0.000351368	0.000243608	0.000510555	0.000287568	0.000553416	0.000418727	0.000624894	0.00024521	0.0002784	0.000246375	0.000287157	0.000243338		1
	PE(38:2)	PE(18:1_20:1)	771.5778	C43 H82 N1 O8 P1	M-H	A	0.000708569	0.00033828	0.000514378	0.00063481	0.00047869	0.000730534	0.000628371	0.000492604	0.000284421	0.00012698	0.000323685	0.000373728		1
	PE(38:3)	PE(18:0_20:3)	769.5622	C43 H80 N1 O8 P1	M-H	A	0.00213367	0.00215226	0.00185886	0.00192926	0.00186444	0.00328603	0.00179401	0.00189846	0.0020409	0.00295764	0.00271391	0.00190887		1
	PE(38:4)	PE(18:0_20:4)	767.5465	C43 H78 N1 O8 P1	M-H	A	0.0150439	0.0170729	0.0180296	0.0183838	0.014357	0.0196068	0.0123593	0.0186312	0.0180661	0.019695	0.0186262	0.0182967		1
	PE(38:5)	PE(18:1_20:4)	765.5309	C43 H76 N1 O8 P1	M-H	A	0.00968754	0.0122054	0.0100565	0.010136	0.00930725	0.0135	0.00735252	0.00974324	0.0087024	0.00838096	0.00748812	0.00931206		1
	PE(38:6)	PE(18:1_20:5)	763.5152	C43 H74 N1 O8 P1	M-H	A	0.000411957	0.000490111	0.000514554	0.00050343	0.000417014	0.000379096	0.000318041	0.00029796	0.00036209	0.000462218	0.00033621	0.00037031		1
	PE(38:6)	PE(16:0_22:6)	763.5152	C43 H74 N1 O8 P1	M-H	A	0.00173751	0.00208056	0.00130212	0.00154637	0.00141691	0.00170214	0.00171799	0.00224576	0.00211208	0.00204968	0.002051	0.00197551		1
	PE(38:7)	PE(16:1_22:6)	761.4996	C43 H72 N1 O8 P1	M-H	A	5.03307e-05	5.66898e-05	6.5627e-05	8.07882e-05	6.37063e-05	3.52574e-05	3.97013e-05	6.58808e-05	6.56993e-05	6.67315e-05	7.77504e-05	3.06269e-05		1
	PE(39:2)	PE(19:0_20:2)	785.5935	C44 H84 N1 O8 P1	M-H	A	0.000367265	5.20868e-05	0.000382801	0.000471891	0.000400285	1.00665e-05	0.000372983	0.000164256	0.000212605	0.000466019	0.000532444	0.000250446		1
	PE(39:3)	PE(19:0_20:3)	783.5778	C44 H82 N1 O8 P1	M-H	A	0.000551565	6.4873e-05	0.000173266	0.00114659	0.00165474	0.000195092	0.00156128	0.000329878	0.000158653	0.000160052	0.000156239	0.000194716		1
	PE(40:1)	PE(18:0_22:1)	801.6248	C45 H88 N1 O8 P1	M-H	A	0.000256786	0.0002029	0.0001817	0.000214286	0.000222359	0.000216871	0.000217626	0.000181056	0.000184197	0.000195948	0.000195213	0.000195479		1
	PE(40:2)	PE(18:1_22:1)	799.6091	C45 H86 N1 O8 P1	M-H	A	0.000263098	0.000231414	0.000230272	0.000241161	0.000270077	0.000226414	0.000259267	0.000214979	0.000225227	0.000231376	0.000195574	0.000236032		1
	PE(40:3)	PE(18:0_22:3)	797.5935	C45 H84 N1 O8 P1	M-H	A	0.000673842	0.000607456	0.000521215	0.00064105	0.000655354	0.000649262	0.000575297	0.000561353	0.000578777	0.000586843	0.000541271	0.000618197		1
	PE(40:4)	PE(20:0_20:4)	795.5778	C45 H82 N1 O8 P1	M-H	A	0.00315958	0.00321593	0.00276272	0.00326607	0.00276986	0.00315037	0.00285378	0.00232525	0.0027286	0.00285626	0.00259503	0.00274354		1
	PE(40:5)	PE(18:0_22:5)	793.5622	C45 H80 N1 O8 P1	M-H	A	0.00322484	0.00304366	0.00275734	0.00309142	0.00255312	0.00329454	0.00209173	0.00266351	0.00244569	0.0026764	0.00273274	0.00246308		1
	PE(40:6)	PE(18:1_22:5)	791.5465	C45 H78 N1 O8 P1	M-H	A	0.00260698	0.00412127	0.00184799	0.00124447	0.00217822	0.00339116	0.000870609	0.00117123	0.00183504	0.00129949	0.00103675	0.000945741		1
	PE(40:6)	PE(18:0_22:6)	791.5465	C45 H78 N1 O8 P1	M-H	A	0.00121288	0.00128513	0.00112981	0.00107808	0.00101016	0.00122376	0.00079159	0.00102327	0.00136412	0.00119864	0.00105783	0.0011487		1
	PE(40:7)	PE(18:1_22:6)	789.5309	C45 H76 N1 O8 P1	M-H	A	0.000709635	0.00074498	0.0007597	0.000689833	0.000632616	0.000405635	0.000329866	0.000461064	0.000375001	0.000404629	0.000396807	0.00041276		1
	PE(41:3)	PE(19:0_22:3)	811.6091	C46 H86 N1 O8 P1	M-H	A	0.000467413	6.8052e-05	0.000296613	0.000715106	0.000563157	1.81041e-05	0.000539347	0.000190134	0.000273255	0.000604238	0.000337524	0.000353949		1
	PE(41:4)	PE(19:0_22:4)	809.5935	C46 H84 N1 O8 P1	M-H	A	4.62448e-05	4.72181e-05	4.20203e-05	4.38682e-05	4.37052e-05	7.12955e-05	7.4133e-05	3.55672e-05	3.36546e-05	4.25297e-05	3.95257e-05	3.92165e-05		1
	PE(42:1)	PE(24:0_18:1)	829.6561	C47 H92 N1 O8 P1	M-H	A	0.00012827	9.12512e-05	7.80602e-05	9.97279e-05	0.000137635	0.000100466	0.000117635	8.1778e-05	8.37052e-05	8.25563e-05	7.52307e-05	8.94796e-05		1
	PE(42:2)	PE(18:0_24:2)	827.6404	C47 H90 N1 O8 P1	M-H	A	7.68058e-05	5.83434e-05	5.58662e-05	6.08735e-05	6.41007e-05	5.47421e-05	6.34426e-05	5.39291e-05	5.64257e-05	5.39252e-05	5.65893e-05	5.5827e-05		1
	PE(42:2)	PE(24:0_18:2)	827.6404	C47 H90 N1 O8 P1	M-H	A	2.16996e-05	1.52581e-05	1.71289e-05	1.91571e-05	2.0483e-05	2.08305e-05	2.24717e-05	1.82502e-05	1.52804e-05	1.4144e-05	1.54554e-05	1.68765e-05		1
	PE(42:3)	PE(18:0_24:3)	825.6248	C47 H88 N1 O8 P1	M-H	A	3.27693e-05	2.74806e-05	2.43708e-05	3.31038e-05	3.02583e-05	2.75714e-05	3.034e-05	2.79048e-05	2.58558e-05	3.13674e-05	8.1826e-05	2.95611e-05		1
	PE(42:4)	PE(18:0_24:4)	823.6091	C47 H86 N1 O8 P1	M-H	A	0.000153718	6.1598e-05	0.000128983	6.0808e-05	7.72379e-05	6.30884e-05	6.07487e-05	4.84723e-05	0.000136428	4.92193e-05	4.89484e-05	5.13941e-05		1
	PE(42:4)	PE(22:0_20:4)	823.6091	C47 H86 N1 O8 P1	M-H	A	7.77456e-05	0.000173603	6.77454e-05	7.02753e-05	7.22377e-05	6.59307e-05	9.58498e-05	0.000160423	7.57723e-05	6.66436e-05	6.67133e-05	7.7306e-05		1
	PE(42:5)	PE(18:0_24:5)	821.5935	C47 H84 N1 O8 P1	M-H	A	0.000287663	0.000257158	0.000233082	0.000266422	0.000260289	0.000265686	0.000218158	0.000227167	0.000251773	0.000233232	0.000223246	0.000224675		1
	PE(44:1)	PE(26:0_18:1)	857.6874	C49 H96 N1 O8 P1	M-H	A	1.03241e-05	6.18157e-06	5.76969e-06	5.61263e-06	9.20825e-06	7.66775e-06	9.18858e-06	5.25392e-06	5.29753e-06	4.50634e-06	4.45426e-06	4.80457e-06		1
	PE(44:4)	PE(24:0_20:4)	851.6404	C49 H90 N1 O8 P1	M-H	A	0.000121461	9.66449e-05	9.32633e-05	9.18117e-05	0.00012575	9.05633e-05	0.000120194	8.60741e-05	8.56732e-05	8.8413e-05	8.36016e-05	8.81276e-05		1
	PE(44:5)	PE(24:1_20:4)	849.6248	C49 H88 N1 O8 P1	M-H	A	8.59374e-05	7.0979e-05	7.03737e-05	7.0269e-05	8.01656e-05	7.54961e-05	9.1978e-05	7.56133e-05	7.41685e-05	6.79965e-05	7.07324e-05	7.32738e-05		1
	PE(O-32:0)	PE(O-16:0_16:0)	677.5359	C37 H76 N1 O7 P1	M-H	B	7.95953e-05	8.10493e-05	7.51997e-05	7.50969e-05	6.54163e-05	7.70713e-05	6.67349e-05	6.80204e-05	6.97467e-05	6.55367e-05	7.8658e-05	6.68176e-05		1
	PE(O-32:1)	PE(O-16:0_16:1)	675.5203	C37 H74 N1 O7 P1	M-H	B	0.000120811	0.000168334	6.41996e-05	6.57184e-05	0.000107922	0.000200149	4.33034e-05	6.10371e-05	6.63267e-05	0.00015768	0.000119672	7.04972e-05		1
	PE(O-32:1)	PE(O-16:1_16:0)	675.5203	C37 H74 N1 O7 P1	M-H	B	2.80298e-06	3.95676e-06	5.00127e-08	1.90613e-05	2.46159e-05	1.89882e-07	3.82183e-05	5.29513e-05	0.000112179	1.6161e-06	1.52581e-06	2.0786e-08		1
	PE(O-32:2)	PE(O-16:1_16:1)	673.5046	C37 H72 N1 O7 P1	M-H	B	2.41412e-05	5.61649e-05	0.000665559	0.000158526	0.000466011	4.07906e-06	0.000148171	0.00017383	0.000604074	0.000448941	0.000301887	0.000273311		1
	PE(O-34:0)	PE(O-18:0_16:0)	705.5672	C39 H80 N1 O7 P1	M-H	B	0.000100761	8.77454e-05	8.65963e-05	8.94608e-05	9.74401e-05	9.07574e-05	6.40883e-05	5.46545e-05	5.53937e-05	5.67733e-05	5.62004e-05	5.93473e-05		1
	PE(O-34:1)	PE(O-16:0_18:1)	703.5516	C39 H78 N1 O7 P1	M-H	B	0.00045135	0.000445706	0.000382178	0.000447688	0.000417147	0.000487586	0.000254442	0.000289949	0.000182016	0.000190191	0.000181019	0.000276218		1
	PE(O-34:1)	PE(O-18:1_16:0)	703.5516	C39 H78 N1 O7 P1	M-H	B	3.00678e-06	4.50126e-06	6.48113e-05	2.01126e-05	3.59044e-05	2.10525e-06	3.34644e-05	3.49225e-05	7.63845e-05	8.54027e-05	6.72037e-05	4.49764e-05		1
	PE(O-34:2)	PE(O-16:1_18:1)	701.5359	C39 H76 N1 O7 P1	M-H	B	4.66714e-05	8.18518e-05	0.00130591	0.000507545	0.000736988	0.000118438	0.000432206	0.000597556	0.00114764	0.00148544	0.001193	0.000785711		1
	PE(O-34:3)	PE(O-18:2_16:1)	699.5203	C39 H74 N1 O7 P1	M-H	B	2.36366e-05	4.73983e-05	0.000376316	0.000122594	0.000231862	1.17296e-05	0.000108771	0.000160925	0.000330854	0.000347936	0.000246104	0.000200356		1
	PE(O-34:4)	PE(O-16:1_18:3)	697.5046	C39 H72 N1 O7 P1	M-H	B	8.07417e-07	3.07609e-06	3.38081e-05	1.17445e-05	2.32804e-05	3.11653e-06	1.06214e-05	9.48864e-06	2.72845e-05	2.30649e-05	2.92287e-05	2.12124e-05		1
	PE(O-34:5)	PE(O-14:1_20:4)	695.4890	C39 H70 N1 O7 P1	M-H	B	3.90728e-08	3.13456e-06	6.40353e-05	2.37959e-05	3.10471e-05	0	1.60733e-05	2.49867e-05	4.31771e-05	6.23331e-05	4.82912e-05	3.29302e-05		1
	PE(O-35:2)	PE(O-17:1_18:1)	715.5516	C40 H78 N1 O7 P1	M-H	B	2.51147e-06	1.29572e-06	4.10001e-05	1.18138e-05	1.99351e-05	2.45522e-06	1.38153e-05	1.52971e-05	2.92065e-05	3.44826e-05	3.39468e-05	2.4639e-05		1
	PE(O-35:5)	PE(O-15:1_20:4)	709.5046	C40 H72 N1 O7 P1	M-H	B	1.69682e-06	2.70781e-06	8.07961e-05	2.44237e-05	3.73259e-05	2.46236e-12	2.36703e-05	2.62513e-05	5.60463e-05	8.78742e-05	6.39681e-05	4.2449e-05		1
	PE(O-36:0)	PE(O-16:0_20:0)	733.5985	C41 H84 N1 O7 P1	M-H	B	7.3723e-05	5.47277e-05	6.09142e-05	6.07021e-05	6.4421e-05	5.48111e-05	5.50156e-05	4.0994e-05	3.84988e-05	3.83469e-05	3.95641e-05	4.3619e-05		1
	PE(O-36:1)	PE(O-16:0_20:1)	731.5829	C41 H82 N1 O7 P1	M-H	B	0.000208885	0.000194382	0.000189665	0.000194653	0.000204907	0.000208744	0.000120814	0.000113651	0.000113615	0.000117158	0.0001143	0.000124475		1
	PE(O-36:1)	PE(O-16:1_20:0)	731.5829	C41 H82 N1 O7 P1	M-H	B	1.38131e-06	1.66177e-06	4.13649e-05	1.30491e-05	2.49838e-05	9.36282e-09	2.32475e-05	1.62641e-05	3.54729e-05	5.12316e-05	2.95421e-05	2.27335e-05		1
	PE(O-36:2)	PE(O-16:0_20:2)	729.5672	C41 H80 N1 O7 P1	M-H	B	7.06403e-05	6.7631e-05	0.00037755	0.000124762	0.000227725	7.27223e-05	0.000126762	0.000152627	0.00028479	0.000358373	0.000298324	0.000204427		1
	PE(O-36:3)	PE(O-16:0_20:3)	727.5516	C41 H78 N1 O7 P1	M-H	B	0.000221519	0.000243714	0.000512192	0.000326071	0.000396023	0.000266103	0.000240322	0.000269056	0.000411539	0.000481961	0.000411199	0.000305163		1
	PE(O-36:4)	PE(O-16:1_20:3)	725.5359	C41 H76 N1 O7 P1	M-H	B	6.57478e-05	9.971e-05	0.000180245	1.04921e-05	0.00010945	0.000100283	0.000111112	4.2617e-05	7.77555e-05	0.000106012	8.67921e-05	0.000146089		1
	PE(O-36:4)	PE(O-16:0_20:4)	725.5359	C41 H76 N1 O7 P1	M-H	B	1.60587e-05	0.000150923	0.0004397	0.000192699	0.000242302	0.000272683	0.000130776	0.000185951	0.000378983	0.000487215	0.000392512	0.000243952		1
	PE(O-36:5)	PE(O-16:1_20:4)	723.5203	C41 H74 N1 O7 P1	M-H	B	0.000289493	0.00046753	0.00569435	0.00266863	0.00360209	2.6669e-05	0.0021366	0.0030531	0.00476125	0.00661048	0.00537686	0.00399679		1
	PE(O-36:6)	PE(O-16:2_20:4)	721.5046	C41 H72 N1 O7 P1	M-H	B	1.87642e-05	3.89257e-05	0.000463456	0.000143198	0.000241391	6.40587e-06	0.000101692	0.00018113	0.00033559	0.000469094	0.000339096	0.000179085		1
	PE(O-37:1)	PE(O-19:0_18:1)	745.5985	C42 H84 N1 O7 P1	M-H	B	1.22197e-05	9.96837e-06	9.20624e-06	1.13197e-05	1.30777e-05	1.18546e-05	8.72785e-06	7.71714e-06	8.82585e-06	8.88523e-06	7.96726e-06	7.53406e-06		1
	PE(O-37:4)	PE(O-15:1_22:3)	739.5516	C42 H78 N1 O7 P1	M-H	B	9.56223e-06	6.54847e-06	9.72906e-05	4.06027e-05	5.36211e-05	4.40204e-06	3.65675e-05	4.58868e-05	7.62782e-05	0.000123758	9.4092e-05	5.73143e-05		1
	PE(O-37:5)	PE(O-17:1_20:4)	737.5359	C42 H76 N1 O7 P1	M-H	B	4.83644e-05	8.79887e-05	0.000141387	5.01671e-05	8.39111e-05	7.17293e-05	4.88733e-05	4.59178e-05	0.000124108	0.000184908	0.000149599	9.63608e-05		1
	PE(O-37:6)	PE(O-17:2_20:4)	735.5203	C42 H74 N1 O7 P1	M-H	B	9.69587e-06	2.42602e-05	0.000205542	6.48298e-05	0.000118627	0	4.47816e-05	6.00379e-05	0.00012551	0.000118224	8.25024e-05	9.86208e-05		1
	PE(O-37:7)	PE(O-15:1_22:6)	733.5046	C42 H72 N1 O7 P1	M-H	B	0	5.15152e-12	2.32085e-05	3.26115e-06	1.00717e-05	0	4.45167e-06	4.99407e-06	1.61395e-05	1.60498e-05	6.89286e-06	6.18824e-06		1
	PE(O-38:0)	PE(O-16:0_22:0)	761.6298	C43 H88 N1 O7 P1	M-H	B	4.20655e-05	3.50981e-05	3.40999e-05	3.54484e-05	4.40255e-05	3.83679e-05	3.43253e-05	1.19579e-05	2.64032e-05	1.39407e-05	8.62397e-06	2.52296e-05		1
	PE(O-38:1)	PE(O-16:0_22:1)	759.6142	C43 H86 N1 O7 P1	M-H	B	0.000229691	0.000200433	0.000207541	0.000208904	0.000241227	0.000189197	0.000155577	0.0001394	0.000146526	0.000153446	0.00013492	0.000150247		1
	PE(O-38:1)	PE(O-16:1_22:0)	759.6142	C43 H86 N1 O7 P1	M-H	B	1.14595e-06	1.39577e-06	1.95601e-05	6.66828e-06	1.35904e-05	5.30305e-07	9.27089e-06	7.87634e-06	1.6952e-05	1.92909e-05	1.22108e-05	1.02653e-05		1
	PE(O-38:2)	PE(O-16:0_22:2)	757.5985	C43 H84 N1 O7 P1	M-H	B	3.00914e-07	2.42221e-07	8.0105e-05	0.00011602	0.000120697	2.57838e-07	7.60937e-05	7.02051e-05	7.61467e-05	7.88841e-05	6.01462e-05	7.01157e-05		1
	PE(O-38:2)	PE(O-16:1_22:1)	757.5985	C43 H84 N1 O7 P1	M-H	B	0.000122111	0.000111254	0.000337351	0.000109094	0.000195706	0.000118501	0.000124754	0.000139253	0.000258067	0.000338413	0.000258747	0.000198386		1
	PE(O-38:3)	PE(O-16:0_22:3)	755.5829	C43 H82 N1 O7 P1	M-H	B	0.0003593	0.000353573	0.000302747	0.000432322	0.000364259	0.000334174	0.000267734	0.000172645	0.000205911	0.00020905	0.000196594	0.00023834		1
	PE(O-38:4)	PE(O-16:0_22:4)	753.5672	C43 H80 N1 O7 P1	M-H	B	0.000836678	0.000801943	0.000992391	0.000878347	0.000796203	0.000957113	0.00043126	0.000613533	0.000859818	0.001061	0.000817132	0.000617134		1
	PE(O-38:4)	PE(O-16:1_22:3)	753.5672	C43 H80 N1 O7 P1	M-H	B	0.000136501	7.43468e-05	8.4965e-05	0.000394355	0.000691089	9.60424e-05	0.000411298	0.000422004	4.42658e-05	5.24165e-05	6.46614e-05	4.82031e-05		1
	PE(O-38:5)	PE(O-16:0_22:5)	751.5516	C43 H78 N1 O7 P1	M-H	B	0.00014321	0.000201992	0.00465444	0.00203011	0.002474	3.86469e-05	0.00168963	0.00196982	0.0034334	0.00460075	0.00355269	0.00277783		1
	PE(O-38:5)	PE(O-18:1_20:4)	751.5516	C43 H78 N1 O7 P1	M-H	B	0.000490309	0.00064331	0.00154693	0.000620496	0.000711577	0.000480286	0.000560752	0.000709051	0.00119079	0.0014356	0.00108793	0.000972011		1
	PE(O-38:7)	PE(O-16:1_22:6)	747.5203	C43 H74 N1 O7 P1	M-H	B	0.000124947	0.000171866	0.00209116	0.000967656	0.00124167	1.71424e-05	0.000842724	0.00123401	0.00138036	0.00176147	0.00137818	0.00131235		1
	PE(O-39:6)	PE(O-17:1_22:5)	763.5516	C44 H78 N1 O7 P1	M-H	B	4.89509e-06	6.1698e-06	8.11586e-05	2.89421e-05	4.13256e-05	5.97896e-06	2.82635e-05	3.47904e-05	5.78626e-05	8.48639e-05	7.21755e-05	4.17005e-05		1
	PE(O-40:1)	PE(O-18:0_22:1)	787.6455	C45 H90 N1 O7 P1	M-H	C	8.37078e-05	6.45198e-05	6.32876e-05	6.39474e-05	9.02269e-05	7.0194e-05	6.60821e-05	4.90154e-05	4.32019e-05	4.68251e-05	4.21728e-05	5.33498e-05		1
	PE(O-40:2)	PE(O-18:1_22:1)	785.6298	C45 H88 N1 O7 P1	M-H	B	8.49543e-05	7.0854e-05	6.67145e-05	8.46518e-05	9.39407e-05	7.73167e-05	6.60513e-05	5.20413e-05	5.65219e-05	6.18411e-05	5.23109e-05	6.22929e-05		1
	PE(O-40:3)	PE(O-16:1_24:2)	783.6142	C45 H86 N1 O7 P1	M-H	C	3.62933e-05	9.04619e-05	7.38742e-05	0.000111886	0.000117338	2.66805e-05	9.17439e-05	6.76421e-05	5.95473e-05	6.47519e-05	4.97241e-05	4.67453e-05		1
	PE(O-40:3)	PE(O-18:2_22:1)	783.6142	C45 H86 N1 O7 P1	M-H	B	0.000100868	9.86182e-05	0.000189183	0.000145542	0.000171364	9.56714e-05	0.000119014	8.23143e-05	0.000121538	0.000159994	0.000125721	0.000104425		1
	PE(O-40:4)	PE(O-18:0_22:4)	781.5985	C45 H84 N1 O7 P1	M-H	B	0.000243898	0.00022133	0.000338331	0.000387731	0.000304171	0.00024639	0.000184888	0.000219535	0.000123577	0.000257069	0.000268584	0.000266488		1
	PE(O-40:6)	PE(O-18:1_22:5)	777.5672	C45 H80 N1 O7 P1	M-H	B	0.000238209	0.000273241	0.000815268	0.000305367	0.000472496	0.000165226	0.00040768	0.000283248	0.0012471	0.000763599	0.000628745	0.000470331		1
	PE(O-40:7)	PE(O-16:1_24:6)	775.5516	C45 H78 N1 O7 P1	M-H	B	3.87528e-05	5.92176e-05	0.00031057	0.000117502	0.000178844	6.1245e-05	0.000127618	0.000120973	0.000230615	0.000396851	0.000242051	0.000228943		1
	PE(O-40:8)	PE(O-18:2_22:6)	773.5359	C45 H76 N1 O7 P1	M-H	B	8.16849e-06	3.13035e-05	0.000420594	0.00015482	0.00022678	6.43897e-06	0.000132699	0.00019828	0.000288893	0.000347819	0.000302958	0.000236172		1
	PE(O-42:2)	PE(O-18:1_24:1)	813.6611	C47 H92 N1 O7 P1	M-H	B	1.34848e-05	1.16628e-05	1.03963e-05	1.28191e-05	1.89795e-05	1.15333e-05	1.32356e-05	2.91784e-06	4.30238e-06	6.04648e-06	3.32321e-06	3.56837e-06		1
	PE(O-42:4)	PE(O-20:0_22:4)	809.6298	C47 H88 N1 O7 P1	M-H	B	2.54533e-05	2.11023e-05	5.04392e-05	3.26815e-05	3.83159e-05	2.16649e-05	2.47725e-05	3.48728e-05	2.78537e-05	5.34554e-05	2.48849e-05	4.01263e-05		1
	PE(O-42:5)	PE(O-22:1_20:4)	807.6142	C47 H86 N1 O7 P1	M-H	B	4.00026e-09	1.27632e-08	7.66668e-05	2.0763e-05	6.06092e-05	1.04723e-08	2.77313e-05	2.88978e-05	4.89042e-05	9.04336e-05	5.19377e-05	3.3092e-05		1
	PE(O-42:6)	PE(O-18:1_24:5)	805.5985	C47 H84 N1 O7 P1	M-H	B	3.10552e-05	1.3988e-05	0.000137009	3.11474e-05	9.19316e-05	2.83139e-05	5.74209e-05	5.7887e-05	0.000109634	0.000139015	3.74959e-05	8.27192e-05		1
	PE(O-42:7)	PE(O-18:2_24:5)	803.5829	C47 H82 N1 O7 P1	M-H	B	4.4805e-06	6.36595e-06	8.12492e-05	2.97482e-05	5.29699e-05	7.03995e-06	4.00371e-05	3.84948e-05	6.45914e-05	9.17045e-05	6.69839e-05	5.3427e-05		1
	PG(30:0)	PG(14:0_16:0)	694.4785	C36 H71 O10 P1	M-H	A	2.98501e-05	1.56554e-05	1.72932e-05	1.78575e-05	4.52061e-05	1.28563e-05	6.65102e-05	2.84891e-05	3.42496e-05	3.39069e-05	2.90495e-05	3.50501e-05		1
	PG(32:0)	PG(16:0_16:0)	722.5098	C38 H75 O10 P1	M-H	A	0.000111806	8.35094e-05	9.5427e-05	0.000119367	0.000154971	6.38532e-05	0.000415887	0.000413807	0.000434599	0.000429016	0.000368656	0.000382802		1
	PG(32:1)	PG(16:0_16:1)	720.4941	C38 H73 O10 P1	M-H	A	0.000332925	0.000271899	0.000228601	0.000199544	0.000129633	0.00017272	0.000260686	0.000463271	0.000609588	0.000529436	0.000488577	0.000524468		1
	PG(32:2)	PG(16:1_16:1)	718.4785	C38 H71 O10 P1	M-H	A	0.000126417	0.000144622	0.000168338	9.99926e-05	0.00015514	0.000139423	0.000137904	0.000172622	0.000196339	0.000130646	0.00018594	0.000120645		1
	PG(34:1)	PG(16:0_18:1)	748.5254	C40 H77 O10 P1	M-H	A	0.00171505	0.0017799	0.00156047	0.001539	0.00241884	0.001538	0.00257848	0.00233897	0.00304435	0.00236758	0.00222056	0.00220575		1
	PG(34:3)	PG(16:1_18:2)	744.4941	C40 H73 O10 P1	M-H	A	0.000557197	0.000114089	0.000129878	0.000354213	0.000995578	0.000231202	0.000597506	0.000326446	0.000286915	0.000327086	0.000334609	0.000283718		1
	PG(36:3)	PG(18:1_18:2)	772.5254	C42 H77 O10 P1	M-H	A	0.000613886	0.00045942	0.000643865	0.000623742	0.000900205	0.000468877	0.000512124	0.000376441	0.000485303	0.000503783	0.000475432	0.00050858		1
	PG(36:4)	PG(16:0_20:4)	770.5098	C42 H75 O10 P1	M-H	A	0.00142044	0.00114556	0.00126819	0.00140154	0.00165877	0.00110841	0.00162809	0.00139501	0.00134191	0.0016202	0.00156143	0.00182837		1
	PG(36:5)	PG(16:1_20:4)	768.4941	C42 H73 O10 P1	M-H	A	0.000477645	0.0002418	0.000392844	0.000368753	0.000831461	0.000258438	0.000596962	0.000357941	0.000398329	0.000394602	0.000371199	0.000401818		1
	PG(36:6)	PG(16:2_20:4)	766.4785	C42 H71 O10 P1	M-H	A	0.000165146	0.000146549	0.00018532	0.000157228	0.000236547	0.000142408	0.000148044	0.000143741	0.000155557	0.000153077	0.00013894	0.00014875		1
	PG(38:4)	PG(18:1_20:3)	798.5411	C44 H79 O10 P1	M-H	A	0.00232537	0.00209451	0.0022582	0.00186624	0.0033673	0.00194436	0.00217995	0.00168112	0.00207566	0.00189553	0.00173088	0.00188776		1
	PG(38:5)	PG(18:1_20:4)	796.5254	C44 H77 O10 P1	M-H	A	0.00106377	0.00101026	0.00120146	0.00111684	0.00154659	0.000972751	0.000972405	0.000998994	0.00114405	0.00107957	0.000771755	0.00103807		1
	PG(38:6)	PG(18:2_20:4)	794.5098	C44 H75 O10 P1	M-H	A	0.00057496	0.00048848	0.000499889	0.000463666	0.000875402	0.000403317	0.000512574	0.000313919	0.00148964	0.000344147	0.000321746	0.000333195		1
	PG(38:6)	PG(16:0_22:6)	794.5098	C44 H75 O10 P1	M-H	A	0.000947625	0.000465702	0.000536554	0.000514472	0.00135944	0.000502293	0.00173649	0.00074281	0.00134586	0.000943635	0.000797065	0.0010006		1
	PG(38:7)	PG(16:1_22:6)	792.4941	C44 H73 O10 P1	M-H	A	0.000656412	0.000488684	0.000612088	0.000555484	0.00112849	0.000481952	0.000734637	0.00050748	0.000573819	0.000529769	0.000495262	0.00053852		1
	PG(38:8)	PG(16:2_22:6)	790.4785	C44 H71 O10 P1	M-H	A	0.000115199	0.000115135	0.000129759	0.000123262	0.000182627	0.000107046	0.000111166	8.94895e-05	0.000110458	0.000113369	0.000107119	0.000106796		1
	PG(40:5)	PG(18:1_22:4)	824.5567	C46 H81 O10 P1	M-H	A	0.000776523	0.000488158	0.000741518	0.000658193	0.000974692	0.000322884	0.000627401	0.000346086	0.000452003	0.00036803	0.000429242	0.000468433		1
	PG(40:6)	PG(18:1_22:5)	822.5411	C46 H79 O10 P1	M-H	A	0.00219386	0.00200999	0.00225067	0.00186081	0.0030118	0.00202346	0.00189985	0.00190422	0.00222875	0.00188387	0.00174018	0.00181084		1
	PG(40:7)	PG(18:1_22:6)	820.5254	C46 H77 O10 P1	M-H	A	0.00203442	0.00163493	0.00188316	0.00180516	0.00259598	0.00151032	0.00163143	0.00142618	0.00161891	0.00146875	0.00142581	0.00153646		1
	PG(40:8)	PG(18:2_22:6)	818.5098	C46 H75 O10 P1	M-H	A	0.000839478	0.000563978	0.00065576	0.000592052	0.00144785	0.000542638	0.000851522	0.000481398	0.000614243	0.000513587	0.000482765	0.000538809		1
	PG(40:9)	PG(18:3_22:6)	816.4941	C46 H73 O10 P1	M-H	A	0.000155618	0.000129947	0.000160856	0.000143002	0.000240147	0.00013419	0.00014302	0.00012912	0.000134672	0.00012555	0.000123861	0.000130839		1
	PG(42:10)	PG(20:4_22:6)	842.5098	C48 H75 O10 P1	M-H	A	0.000917397	0.000627662	0.000739026	0.000692354	0.00147739	0.000652001	0.000894686	0.000581919	0.000639033	0.000583259	0.000555363	0.000654751		1
	PG(42:11)	PG(20:5_22:6)	840.4941	C48 H73 O10 P1	M-H	A	0.000142114	0.000118588	0.000156528	0.000125657	0.00017116	0.000123626	0.000124745	0.00011578	0.000136503	0.000121949	0.000106555	0.000125996		1
	PG(42:8)	PG(20:2_22:6)	846.5411	C48 H79 O10 P1	M-H	A	0.000406591	0.000610462	0.000552811	0.000545028	0.000674968	0.00056682	0.000448407	0.000500683	0.000601746	0.000466786	0.000317524	0.00049588		1
	PG(42:9)	PG(20:3_22:6)	844.5254	C48 H77 O10 P1	M-H	A	0.000857775	0.000512409	0.00064007	0.000592947	0.00115625	0.000524826	0.000770966	0.000484289	0.000590869	0.000525465	0.000492557	0.000561988		1
	PG(44:11)	PG(22:5_22:6)	868.5254	C50 H77 O10 P1	M-H	A	0.000707369	0.000438451	0.000543238	0.000470252	0.000957196	0.0004689	0.000649019	0.000451207	0.000463659	0.000488696	0.00042621	0.000517611		1
	PG(44:12)	PG(22:6_22:6)	866.5098	C50 H75 O10 P1	M-H	A	0.000763259	0.000529991	0.000640749	0.000568259	0.00119522	0.00050836	0.00074774	0.000502958	0.00054397	0.000526396	0.000475702	0.000527751		1
	PI(30:0)	PI(14:0_16:0)	782.4945	C39 H75 O13 P1	M-H	A	8.6224e-06	3.45009e-05	2.24664e-05	1.07335e-05	4.79935e-06	4.05024e-05	5.47791e-05	6.94769e-05	7.48464e-05	6.20109e-05	6.6967e-05	8.64133e-05		1
	PI(30:1)	PI(16:0_14:1)	780.4789	C39 H73 O13 P1	M-H	A	2.50817e-05	2.41596e-05	1.25703e-05	1.4708e-05	1.08113e-05	2.24867e-05	2.03648e-05	3.77355e-05	3.11229e-05	2.79928e-05	3.01605e-05	3.67296e-05		1
	PI(32:0)	PI(16:0_16:0)	810.5258	C41 H79 O13 P1	M-H	A	0.00420156	0.00290665	0.00300023	0.00313245	0.00465085	0.00289423	0.0169836	0.0139292	0.0123921	0.0142658	0.0115321	0.0137585		1
	PI(32:1)	PI(16:0_16:1)	808.5102	C41 H77 O13 P1	M-H	A	0.000855608	0.00089791	0.000718181	0.000657374	0.000561569	0.000844965	0.00105573	0.00140732	0.00134505	0.00132497	0.00124825	0.00133587		1
	PI(32:2)	PI(16:1_16:1)	806.4945	C41 H75 O13 P1	M-H	A	0.000141854	0.000127362	0.000100802	9.24798e-05	0.000113846	4.76103e-05	0.000121299	0.000113138	0.000129471	0.000108056	0.000101459	0.000111495		1
	PI(32:2)	PI(16:0_16:2)	806.4945	C41 H75 O13 P1	M-H	A	2.22652e-05	4.91762e-05	4.1647e-05	3.62085e-05	8.05864e-07	6.35393e-05	8.09825e-07	3.61515e-05	1.51676e-05	3.70379e-05	3.50635e-05	2.36298e-05		1
	PI(32:3)	PI(16:1_16:2)	804.4789	C41 H73 O13 P1	M-H	A	1.59647e-05	1.58922e-05	1.12499e-05	1.16613e-05	7.93529e-06	1.54063e-05	1.06008e-05	1.28369e-05	1.08855e-05	1.4715e-05	1.26961e-05	1.23591e-05		1
	PI(34:1)	PI(16:0_18:1)	836.5415	C43 H81 O13 P1	M-H	A	0.00319944	0.00260822	0.00233388	0.00228915	0.00309015	0.00229388	0.00281641	0.00243183	0.00237243	0.00264817	0.00215596	0.00235139		1
	PI(34:2)	PI(16:1_18:1)	834.5258	C43 H79 O13 P1	M-H	A	0.00116265	0.000718867	0.000809037	0.000802588	0.00145606	0.00109529	0.00108271	0.000899355	0.000826276	0.000735018	0.000758733	0.0010035		1
	PI(34:3)	PI(16:1_18:2)	832.5102	C43 H77 O13 P1	M-H	A	0.000293466	0.000276687	0.000215369	0.000231165	0.00023709	0.000267193	0.000203714	0.000198472	0.000187025	0.0001867	0.000186482	0.000216234		1
	PI(34:4)	PI(14:0_20:4)	830.4945	C43 H75 O13 P1	M-H	A	7.42929e-05	7.26629e-05	6.00023e-05	6.65756e-05	8.60446e-05	7.35727e-05	7.02164e-05	6.64284e-05	6.63823e-05	5.57325e-05	5.75138e-05	6.11484e-05		1
	PI(36:1)	PI(18:0_18:1)	864.5728	C45 H85 O13 P1	M-H	A	0.000844844	0.000835291	0.000705889	0.000652016	0.000569087	0.000833722	0.000676998	0.000692623	0.000647583	0.000579651	0.000548402	0.00061105		1
	PI(36:2)	PI(18:1_18:1)	862.5571	C45 H83 O13 P1	M-H	A	0.00118245	0.00138952	0.00109967	0.00114457	0.000917411	0.00151061	0.000867487	0.00113087	0.000920428	0.00101737	0.00101358	0.00090204		1
	PI(36:2)	PI(18:0_18:2)	862.5571	C45 H83 O13 P1	M-H	A	0.000157008	0.000214522	0.000140362	0.000138212	0.000185369	0.000166322	9.86335e-05	0.000204496	0.000143779	0.000194882	0.000142519	0.000128488		1
	PI(36:3)	PI(16:0_20:3)	860.5415	C45 H81 O13 P1	M-H	A	0.00283704	0.00146411	0.00171148	0.00131815	0.00303854	0.00149725	0.0024167	0.00162207	0.00194068	0.00122839	0.00180332	0.000634132		1
	PI(36:3)	PI(18:1_18:2)	860.5415	C45 H81 O13 P1	M-H	A	0.00282451	0.0012333	0.000711554	0.00102463	0.00302159	0.00106452	0.00248293	0.000920412	0.00195666	0.00090293	0.000724855	0.00141105		1
	PI(36:4)	PI(16:0_20:4)	858.5258	C45 H79 O13 P1	M-H	A	0.00303634	0.00567155	0.00403623	0.00441354	0.00528931	0.00491478	0.0054623	0.00710971	0.00641057	0.00647577	0.00588554	0.00592941		1
	PI(36:5)	PI(16:1_20:4)	856.5102	C45 H77 O13 P1	M-H	A	0.000386628	0.000333794	0.000294075	0.000185861	0.000358144	0.000382891	0.000317993	0.000301669	0.000351359	0.000322184	0.000305156	0.000301604		1
	PI(36:5)	PI(16:0_20:5)	856.5102	C45 H77 O13 P1	M-H	A	0.000389595	0.000356099	0.000264037	0.000380325	0.000405262	0.000340172	0.000488709	0.000420339	0.000478817	0.000468731	0.000403352	0.00046669		1
	PI(36:6)	PI(16:1_20:5)	854.4945	C45 H75 O13 P1	M-H	A	2.11837e-05	1.94849e-05	1.82403e-05	2.12099e-05	2.41593e-05	2.05645e-05	2.00399e-05	1.9635e-05	1.86772e-05	2.17126e-05	1.93821e-05	1.8996e-05		1
	PI(37:3)	PI(17:0_20:3)	874.5571	C46 H83 O13 P1	M-H	A	0.000129236	0.000162	0.000110313	0.000123937	5.61172e-05	0.000139167	9.08995e-05	0.000102146	0.000109831	9.70634e-05	0.000105698	9.98425e-05		1
	PI(37:4)	PI(17:0_20:4)	872.5415	C46 H81 O13 P1	M-H	A	0.00146296	0.00103157	0.000942885	0.00106037	0.00159603	0.00110134	0.00105412	0.000790626	0.000736525	0.000850747	0.000709523	0.000789816		1
	PI(38:2)	PI(18:0_20:2)	890.5884	C47 H87 O13 P1	M-H	A	0.000128066	0.000113635	8.38775e-05	0.000107877	8.01761e-05	0.000160854	7.69239e-05	9.48751e-05	5.84444e-05	8.59649e-05	9.0473e-05	7.95224e-05		1
	PI(38:3)	PI(18:0_20:3)	888.5728	C47 H85 O13 P1	M-H	A	0.00259879	0.00282259	0.00215624	0.00244539	0.00223137	0.00298143	0.0017889	0.00196355	0.00186463	0.00163162	0.0016731	0.00167679		1
	PI(38:4)	PI(18:1_20:3)	886.5571	C47 H83 O13 P1	M-H	A	0.000542799	0.000485776	0.0135327	1.33227e-06	0.000490179	0.000463586	0.0111616	0.000554229	0.000366335	0.000529693	0.000491863	0.000579807		1
	PI(38:4)	PI(18:0_20:4)	886.5571	C47 H83 O13 P1	M-H	A	0.0142994	0.0162993	0.0136947	0.0149192	0.0134186	0.017002	0.0110864	0.0127274	0.012938	0.0120701	0.0124593	0.0119965		1
	PI(38:5)	PI(18:1_20:4)	884.5415	C47 H81 O13 P1	M-H	A	0.0514738	0.0421263	0.0337713	0.036707	0.0564137	0.0601663	0.0360329	0.0432081	0.0345192	0.0418779	0.0353285	0.0412746		1
	PI(38:6)	PI(18:1_20:5)	882.5258	C47 H79 O13 P1	M-H	A	0.000508639	0.000485303	0.00033713	0.000371495	0.000717136	0.00045559	0.000339516	0.000363761	0.000329903	0.0003158	0.000337721	0.000327583		1
	PI(38:6)	PI(16:0_22:6)	882.5258	C47 H79 O13 P1	M-H	A	0.000203489	0.000369938	0.000249072	0.000266895	0.000191143	0.000260247	0.000191475	0.000274368	0.000217214	0.000229191	0.000243843	0.000239137		1
	PI(38:7)	PI(16:1_22:6)	880.5102	C47 H77 O13 P1	M-H	A	3.01921e-05	2.83745e-05	2.25305e-05	2.54731e-05	3.00624e-05	2.60572e-05	2.56405e-05	2.37696e-05	2.54237e-05	2.53859e-05	2.3868e-05	2.46999e-05		1
	PI(39:4)	PI(19:0_20:4)	900.5728	C48 H85 O13 P1	M-H	A	0.000130456	0.000132105	5.37534e-05	7.17438e-05	0.00012116	0.000168074	0.000121724	7.24463e-05	9.65051e-05	7.42983e-05	6.63694e-05	9.40092e-05		1
	PI(40:3)	PI(18:0_22:3)	916.6041	C49 H89 O13 P1	M-H	A	4.3192e-05	5.35234e-05	2.92925e-05	4.59569e-05	3.84032e-05	5.82372e-05	2.72133e-05	3.60713e-05	3.29954e-05	3.16491e-05	2.93386e-05	3.54712e-05		1
	PI(40:4)	PI(20:0_20:4)	914.5884	C49 H87 O13 P1	M-H	A	0.00041649	0.000519743	0.000397795	0.0004453	0.000355762	0.000583114	0.000291859	0.000332944	0.000338726	0.000312046	0.000281814	0.000298151		1
	PI(40:5)	PI(18:0_22:5)	912.5728	C49 H85 O13 P1	M-H	A	0.00103114	0.00136078	0.00101352	0.000951395	0.000976942	0.00130069	0.000783832	0.000952082	0.00100456	0.000919563	0.000867188	0.000923818		1
	PI(40:6)	PI(18:1_22:5)	910.5571	C49 H83 O13 P1	M-H	A	0.00178927	0.00122778	0.00128042	0.00119166	0.00180022	0.00111378	0.00123543	0.000722261	0.00082754	0.0008224	0.000820402	0.000856455		1
	PI(40:6)	PI(18:0_22:6)	910.5571	C49 H83 O13 P1	M-H	A	0.000182743	0.000230723	0.00019325	0.000177945	0.00016594	0.000220673	0.000159869	0.000192748	0.000159427	0.000179409	0.000162451	0.00014141		1
	PI(40:7)	PI(18:1_22:6)	908.5415	C49 H81 O13 P1	M-H	A	0.000839045	0.000798983	0.000600816	0.000608017	0.00102959	0.0011172	0.000636129	0.000818006	0.000643687	0.000802839	0.000539135	0.000695894		1
	PI(40:8)	PI(20:4_20:4)	906.5258	C49 H79 O13 P1	M-H	A	8.15316e-05	5.26124e-05	4.62595e-05	6.78299e-05	8.30349e-05	6.2181e-05	7.08999e-05	5.01597e-05	5.35774e-05	7.13817e-05	7.20684e-05	5.57594e-05		1
	PI(42:5)	PI(18:0_24:5)	940.6041	C51 H89 O13 P1	M-H	A	2.20976e-05	2.92217e-05	2.26047e-05	2.21812e-05	2.07718e-05	3.09775e-05	1.46911e-05	1.75597e-05	1.15917e-05	1.01263e-05	1.1629e-05	1.43138e-05		1
	PI(42:6)	PI(22:2_20:4)	938.5884	C51 H87 O13 P1	M-H	A	7.38763e-05	4.80232e-05	3.91349e-05	4.17612e-05	3.77997e-05	6.95263e-05	4.02098e-05	3.63061e-05	3.55645e-05	3.69553e-05	3.75973e-05	3.68417e-05		1
	PI(42:7)	PI(22:3_20:4)	936.5728	C51 H85 O13 P1	M-H	A	1.27426e-05	7.73264e-06	1.08478e-05	1.47711e-05	1.58865e-05	1.54325e-05	1.34484e-05	1.6635e-05	7.46947e-06	1.41627e-05	1.04684e-05	1.30424e-05		1
	PI(42:8)	PI(20:4_22:4)	934.5571	C51 H83 O13 P1	M-H	A	8.26714e-05	8.80479e-05	7.00338e-05	7.45486e-05	0.000108603	7.93885e-05	5.61674e-05	5.40934e-05	4.73773e-05	6.69716e-05	3.96774e-05	9.92051e-05		1
	PI(O-34:1)	PI(O-18:1_16:0)	822.5622	C43 H83 O12 P1	M-H	B	2.96035e-05	5.4731e-05	2.6615e-05	3.59986e-05	3.77574e-05	4.6176e-05	3.62742e-05	3.83661e-05	3.14629e-05	4.01999e-05	3.26909e-05	2.22429e-05		1
	PI(O-34:2)	PI(O-18:1_16:1)	820.5466	C43 H81 O12 P1	M-H	B	0.000206932	0.000250173	0.000254731	2.24944e-06	0.000304198	0.000204053	0.000203861	0.000107052	6.32658e-05	1.13919e-05	5.08735e-06	0.000199926		1
	PI(O-36:3)	PI(O-16:0_20:3)	846.5622	C45 H83 O12 P1	M-H	B	8.06851e-05	7.19591e-05	6.34972e-05	7.44666e-05	6.18083e-05	7.36298e-05	4.43251e-05	6.33912e-05	5.32283e-05	5.35796e-05	5.65048e-05	5.99799e-05		1
	PI(O-36:4)	PI(O-16:0_20:4)	844.5466	C45 H81 O12 P1	M-H	B	0.00101508	0.000582612	0.000634462	0.000693929	0.00107303	0.000591904	0.000674137	0.000419046	0.000432201	0.000489153	0.000448019	0.000561457		1
	PI(O-36:5)	PI(O-16:0_20:5)	842.5309	C45 H79 O12 P1	M-H	B	1.83176e-05	3.70918e-05	4.47409e-05	2.74149e-05	4.62226e-05	2.84817e-05	1.24835e-05	4.17572e-05	3.45906e-05	1.74577e-05	1.78364e-05	2.12399e-05		1
	PI(O-38:3)	PI(O-18:0_20:3)	874.5935	C47 H87 O12 P1	M-H	B	6.21718e-05	8.13914e-05	6.02005e-05	6.13135e-05	6.08184e-05	0.000105054	4.02595e-05	4.41526e-05	4.33967e-05	4.34012e-05	4.32675e-05	4.9477e-05		1
	PI(O-38:4)	PI(O-16:0_22:4)	872.5779	C47 H85 O12 P1	M-H	B	0.000632916	0.000676639	0.000537862	0.000467246	0.000571734	0.000744517	0.000421634	0.000478361	0.000498533	0.000530314	0.000467252	0.000417406		1
	PI(O-38:4)	PI(O-18:0_20:4)	872.5779	C47 H85 O12 P1	M-H	B	0.000638748	6.03831e-05	0.000107062	0.000115667	0.000575863	0.000758271	0.000423479	0.000493762	5.10984e-05	0.000551744	0.000486953	0.000101195		1
	PI(O-38:5)	PI(O-18:1_20:4)	870.5622	C47 H83 O12 P1	M-H	B	0.000803418	0.000960858	0.000729453	0.00089965	0.000818041	0.000903179	0.00052913	0.00078865	0.000712443	0.00074925	0.000744697	0.000707531		1
	PI(O-38:6)	PI(O-16:0_22:6)	868.5466	C47 H81 O12 P1	M-H	B	0.000795119	0.000477278	0.000484323	0.000491644	0.000905922	0.000503789	0.000582629	0.000452054	0.000423418	0.000523526	0.000413825	0.000492597		1
	PI(O-38:8)	PI(O-16:2_22:6)	864.5153	C47 H77 O12 P1	M-H	C	2.33167e-05	3.18692e-05	3.63713e-05	3.60345e-05	1.9191e-05	2.83453e-05	1.30452e-05	2.53243e-05	2.75456e-05	2.59295e-05	2.25737e-05	2.40876e-05		1
	PI(O-40:5)	PI(O-18:0_22:5)	898.5935	C49 H87 O12 P1	M-H	B	9.5539e-05	0.000123646	8.4999e-05	8.22127e-05	9.71542e-05	0.0001396	7.08597e-05	8.63563e-05	7.55294e-05	8.78508e-05	7.17133e-05	5.36492e-05		1
	PI(O-40:6)	PI(O-18:1_22:5)	896.5779	C49 H85 O12 P1	M-H	B	0.000152605	0.000131572	0.0001594	0.000188911	0.000110924	0.000156922	0.000122051	0.000155607	0.000105182	0.000145797	0.000131082	0.000172764		1
	PI(O-40:6)	PI(O-18:0_22:6)	896.5779	C49 H85 O12 P1	M-H	B	7.13468e-05	6.41304e-05	5.30431e-05	7.23678e-05	6.60304e-05	6.9121e-05	4.66785e-05	5.10376e-05	4.91283e-05	5.19222e-05	4.39287e-05	5.14085e-05		1
	PI(O-40:7)	PI(O-18:1_22:6)	894.5622	C49 H83 O12 P1	M-H	B	4.49084e-05	5.01596e-05	7.56189e-05	5.5411e-05	5.97172e-05	6.23237e-05	3.06901e-05	4.39849e-05	0.000128297	0.000113995	6.93627e-05	0.000125315		1
	PS(30:1)	PS(16:0_14:1)	705.4581	C36 H68 N1 O10 P1	M-H	A	1.37461e-05	9.7592e-06	7.69953e-06	1.16159e-05	1.29181e-05	1.23312e-05	1.72871e-05	1.2628e-05	1.78227e-05	1.74964e-05	1.65901e-05	1.63685e-05		1
	PS(32:0)	PS(16:0_16:0)	735.5050	C38 H74 N1 O10 P1	M-H	A	7.25632e-05	0.000115049	0.000139926	0.000161501	0.000155693	0.000144823	0.000233205	0.000157324	0.000143824	0.000148743	0.000150676	0.000217035		1
	PS(32:1)	PS(16:0_16:1)	733.4894	C38 H72 N1 O10 P1	M-H	A	0.000442285	0.000632964	0.000560928	0.000641302	0.000587351	0.000630371	0.000542374	0.000761609	0.000829868	0.000803308	0.000757211	0.00081821		1
	PS(32:2)	PS(16:0_16:2)	731.4737	C38 H70 N1 O10 P1	M-H	A	1.23044e-05	1.55376e-05	1.78829e-05	1.84329e-05	1.33064e-05	1.41461e-05	1.60324e-05	1.72114e-05	2.23694e-05	2.44928e-05	1.91301e-05	2.29436e-05		1
	PS(34:1)	PS(16:0_18:1)	761.5207	C40 H76 N1 O10 P1	M-H	A	0.00365932	0.0039936	0.00369609	0.00421879	0.00391629	0.00377389	0.00384454	0.00434757	0.00410659	0.0043171	0.00394761	0.00435263		1
	PS(34:2)	PS(16:1_18:1)	759.5050	C40 H74 N1 O10 P1	M-H	A	8.53409e-05	0.000101295	0.000129271	0.000118686	8.8239e-05	9.50493e-05	6.20164e-05	8.49732e-05	0.000111546	8.02136e-05	8.89567e-05	9.82055e-05		1
	PS(34:2)	PS(16:0_18:2)	759.5050	C40 H74 N1 O10 P1	M-H	A	0.00132585	0.000717946	0.000957046	0.00106661	0.0016058	0.00101755	0.00147436	0.00122057	0.000976232	0.00115155	0.00112485	0.00147011		1
	PS(34:3)	PS(16:0_18:3)	757.4894	C40 H72 N1 O10 P1	M-H	A	5.58863e-05	6.35549e-05	6.03308e-05	6.17332e-05	5.37111e-05	6.294e-05	6.72244e-05	7.10745e-05	7.45732e-05	7.1534e-05	6.6392e-05	6.99515e-05		1
	PS(34:4)	PS(16:1_18:3)	755.4737	C40 H70 N1 O10 P1	M-H	A	2.86364e-05	5.0078e-05	3.51104e-05	4.66742e-05	2.17489e-05	4.91324e-05	2.336e-05	5.02506e-05	4.44778e-05	5.24739e-05	4.8241e-05	5.3258e-05		1
	PS(36:1)	PS(18:0_18:1)	789.5520	C42 H80 N1 O10 P1	M-H	A	0.0101928	0.0103558	0.00982082	0.0102646	0.0097366	0.0102674	0.00726264	0.00882645	0.00890224	0.00904395	0.00879308	0.00806814		1
	PS(36:2)	PS(18:0_18:2)	787.5363	C42 H78 N1 O10 P1	M-H	A	0.00100071	0.00101368	0.000997659	0.000940744	0.000930619	0.000896331	0.000827043	0.000765561	0.000948557	0.000901642	0.000862002	0.00076881		1
	PS(36:3)	PS(18:0_18:3)	785.5207	C42 H76 N1 O10 P1	M-H	A	0.00105297	0.000988615	0.000979986	0.00098398	0.00128961	0.000938508	0.00130225	0.00106922	0.0005124	0.001101	0.00110659	0.00132351		1
	PS(36:4)	PS(16:0_20:4)	783.5050	C42 H74 N1 O10 P1	M-H	A	0.00306507	0.0016373	0.00183066	0.00213479	0.0034753	0.00222253	0.00406663	0.00313371	0.00258588	0.00345746	0.00311346	0.00375081		1
	PS(36:5)	PS(16:0_20:5)	781.4894	C42 H72 N1 O10 P1	M-H	A	4.30454e-05	4.94321e-05	4.5791e-05	6.27902e-05	6.11201e-05	4.9706e-05	8.38892e-05	7.47044e-05	9.53313e-05	9.32917e-05	8.99319e-05	0.000102257		1
	PS(37:3)	PS(17:0_20:3)	799.5363	C43 H78 N1 O10 P1	M-H	A	0.0009026	0.000920011	0.00091411	0.00069582	0.00089642	0.000770142	0.000485682	0.000511398	0.000615912	0.000578691	0.000529456	0.000465217		1
	PS(37:4)	PS(17:0_20:4)	797.5207	C43 H76 N1 O10 P1	M-H	A	0.000167479	0.000240524	0.000239465	0.000186422	0.000245939	0.00018414	0.000110502	0.000134979	0.000164952	0.000144966	0.000122666	0.000129646		1
	PS(38:1)	PS(22:0_16:1)	817.5833	C44 H84 N1 O10 P1	M-H	A	0.00086344	0.00080043	0.000847951	0.000743721	0.000992136	0.000854667	0.000588779	0.000495845	0.000565168	0.000451758	0.000396052	0.000582559		1
	PS(38:2)	PS(18:0_20:2)	815.5676	C44 H82 N1 O10 P1	M-H	A	0.00055543	0.000640265	0.000603535	0.000594472	0.000567684	0.000634252	0.00042459	0.000546901	0.000508201	0.000478939	0.000459141	0.000467458		1
	PS(38:3)	PS(18:0_20:3)	813.5520	C44 H80 N1 O10 P1	M-H	A	0.00348535	0.00311036	0.0031198	0.0034987	0.00331753	0.00378474	0.00271826	0.00289757	0.00271251	0.00272179	0.0027647	0.00316182		1
	PS(38:4)	PS(18:0_20:4)	811.5363	C44 H78 N1 O10 P1	M-H	A	0.0111236	0.0106722	0.010688	0.0113865	0.011206	0.0105071	0.00859162	0.00819699	0.0092483	0.0096753	0.00845486	0.00938933		1
	PS(38:5)	PS(18:0_20:5)	809.5207	C44 H76 N1 O10 P1	M-H	A	0.00496508	0.00453421	0.00480505	0.00517365	0.00689236	0.00403152	0.00689132	0.00526098	0.00538506	0.00528118	0.00497822	0.00705745		1
	PS(38:6)	PS(16:0_22:6)	807.5050	C44 H74 N1 O10 P1	M-H	A	0.00102088	0.000693412	0.000710307	0.000900974	0.00118582	0.00079086	0.00159955	0.00135324	0.00117835	0.00142137	0.00149125	0.00154844		1
	PS(38:7)	PS(16:1_22:6)	805.4894	C44 H72 N1 O10 P1	M-H	A	7.10235e-05	6.65852e-05	8.65907e-05	9.13516e-05	4.6392e-05	6.75915e-05	7.62451e-05	0.000111427	5.72555e-05	0.000129674	0.000113686	8.07828e-05		1
	PS(39:6)	PS(17:0_22:6)	821.5207	C45 H76 N1 O10 P1	M-H	A	6.02955e-05	5.99556e-05	4.81457e-05	5.23271e-05	6.42701e-05	4.97482e-05	2.91622e-05	2.74469e-05	5.63094e-05	4.46194e-05	2.85703e-05	3.44296e-05		1
	PS(40:1)	PS(24:0_16:1)	845.6146	C46 H88 N1 O10 P1	M-H	A	0.000489509	0.000457361	0.000430818	0.000472855	0.000430885	0.000508075	0.000348764	0.000322748	0.00035609	0.000361453	0.000321594	0.000350328		1
	PS(40:3)	PS(18:0_22:3)	841.5833	C46 H84 N1 O10 P1	M-H	A	0.000445817	0.000462104	0.000918642	0.000540149	0.000408544	0.000533558	0.000386724	0.000448915	0.000665139	0.000372153	0.000334784	4.40276e-05		1
	PS(40:4)	PS(18:0_22:4)	839.5676	C46 H82 N1 O10 P1	M-H	A	0.00395527	0.00431038	0.00392074	0.00440642	0.00432182	0.00422956	0.00312128	0.00339311	0.00309575	0.00319097	0.00318228	0.00353326		1
	PS(40:5)	PS(18:0_22:5)	837.5520	C46 H80 N1 O10 P1	M-H	A	0.00636949	0.00582605	0.00642166	0.00596584	0.00623801	0.00615189	0.00496302	0.00526578	0.00554695	0.0052311	0.00503723	0.00549916		1
	PS(40:6)	PS(18:1_22:5)	835.5363	C46 H78 N1 O10 P1	M-H	A	0.000260358	0.000298512	0.000361384	0.000348307	0.000491687	0.000197119	0.000372936	0.000169517	0.000235913	0.000175292	0.000154255	0.000158016		1
	PS(40:6)	PS(18:0_22:6)	835.5363	C46 H78 N1 O10 P1	M-H	A	0.00258689	0.00258441	0.00269815	0.00283774	0.00258473	0.00227516	0.00225701	0.00213127	0.00209058	0.00223973	0.00199306	0.00211115		1
	PS(40:7)	PS(18:1_22:6)	833.5207	C46 H76 N1 O10 P1	M-H	A	0.000929728	0.000565267	0.000685838	0.000864796	0.000656068	0.000780872	0.000746723	0.000505397	0.000446676	0.000682015	0.000701406	0.00079083		1
	PS(40:8)	PS(18:3_22:5)	831.5050	C46 H74 N1 O10 P1	M-H	A	0.000197877	0.000244832	0.000252658	0.000239365	0.000179779	0.000171247	0.000161104	0.000181525	0.000252901	0.000292895	0.000250771	0.000270945		1
	PS(42:1)	PS(24:0_18:1)	873.6459	C48 H92 N1 O10 P1	M-H	A	0.00019886	0.000157126	0.000152059	0.000168888	0.000192281	0.0001845	0.000139976	0.000116711	0.000118503	0.000114235	0.000120681	0.000123533		1
	PS(42:2)	PS(18:1_24:1)	871.6302	C48 H90 N1 O10 P1	M-H	A	0.000119811	0.000112234	0.000107645	0.000116833	0.00012602	0.000123677	9.80919e-05	8.3878e-05	8.32701e-05	0.000113579	9.15553e-05	7.87112e-05		1
	PS(42:2)	PS(24:0_18:2)	871.6302	C48 H90 N1 O10 P1	M-H	A	0.000130206	0.000101887	9.71603e-05	9.91418e-05	9.96478e-05	0.000105608	8.83806e-05	6.37412e-05	7.02678e-05	5.88425e-05	6.76716e-05	7.33656e-05		1
	PS(42:4)	PS(18:0_24:4)	867.5989	C48 H86 N1 O10 P1	M-H	A	0.000316315	0.000296427	0.000262344	0.000309369	0.000355497	0.000271194	0.000194029	0.00017361	0.000167527	0.000170559	0.000165005	0.00017655		1
	PS(42:5)	PS(18:0_24:5)	865.5833	C48 H84 N1 O10 P1	M-H	A	0.000187062	0.000211464	0.000195652	0.000237959	0.000200219	0.000196805	0.000146428	0.000155969	0.000145231	0.000154834	0.000138066	0.000161165		1
	PS(44:4)	PS(24:0_20:4)	895.6302	C50 H90 N1 O10 P1	M-H	A	6.80507e-05	6.46047e-05	6.36275e-05	6.90085e-05	5.79198e-05	6.31284e-05	4.2731e-05	4.4314e-05	4.59566e-05	4.63548e-05	5.86919e-05	4.56293e-05		1
	PS(46:5)	PS(24:0_22:5)	921.6459	C52 H92 N1 O10 P1	M-H	A	2.03076e-05	1.00309e-05	1.04348e-05	1.16128e-05	2.01471e-05	1.68519e-05	1.0957e-05	6.13194e-06	1.06877e-05	7.42515e-06	5.69839e-06	7.82573e-06		1
	PS(O-36:4)	PS(O-16:0_20:4)	769.5258	C42 H76 N1 O9 P1	M-H	B	2.07395e-05	1.77813e-05	1.71046e-05	1.63436e-05	2.45891e-05	1.17781e-05	1.5355e-05	1.56934e-05	1.24134e-05	1.42207e-05	1.55213e-05	1.48827e-05		1
	PS(O-38:4)	PS(O-18:0_20:4)	797.5571	C44 H80 N1 O9 P1	M-H	B	4.58415e-05	4.75719e-05	4.131e-05	3.65129e-05	4.34061e-05	4.32533e-05	3.79132e-05	3.32227e-05	4.42603e-05	4.37942e-05	4.63927e-05	5.42479e-05		1
	SM(d31:1)	SM(d31:1)	660.5206	C36 H73 N2 O6 P1	M+H	C	0.000200243	0.000141754	0.000155231	0.000154807	0.000225626	0.000157407	0.000164912	0.00012737	0.000148504	0.000157505	0.000139171	0.000115532		1
	SM(d32:0)	SM(d32:0)	676.5519	C37 H77 N2 O6 P1	M+H	C	0.000337171	0.000331512	0.00030388	0.000337643	0.000386256	0.000340783	0.000287128	0.000309363	0.000294757	0.000358583	0.000317214	0.000296997		1
	SM(d32:1)	SM(d32:1)	674.5363	C37 H75 N2 O6 P1	M+H	A	0.00244635	0.00331577	0.00216451	0.00265445	0.00232717	0.00258341	0.00187939	0.00243889	0.00282655	0.00301076	0.00242141	0.00223921		1
	SM(d33:1)	SM(d17:1_16:0)	688.5519	C38 H77 N2 O6 P1	M+H	A	0.0113942	0.00973684	0.0104592	0.0114067	0.010244	0.010736	0.00985082	0.00991825	0.00975371	0.0103494	0.0102925	0.00956172		1
	SM(d34:0)	SM(d18:0_16:0)	704.5832	C39 H81 N2 O6 P1	M+H	A	0.00357301	0.00434596	0.00418294	0.00427608	0.00333792	0.00404613	0.00278188	0.00373731	0.00350843	0.00379334	0.00353358	0.00363955		1
	SM(d34:1)	SM(d18:1_16:0)	702.5676	C39 H79 N2 O6 P1	M+H	A	0.0772724	0.0919221	0.0920171	0.0953853	0.0697759	0.0870591	0.0636886	0.0855378	0.0837811	0.0837159	0.0801349	0.0831103		1
	SM(d34:2)	SM(d18:2_16:0)	700.5519	C39 H77 N2 O6 P1	M+H	A	0.0207235	0.0175826	0.0179157	0.0201889	0.0197654	0.0208955	0.0200784	0.0183388	0.0182755	0.020741	0.0183201	0.0204253		1
	SM(d35:1)	SM(d35:1)	716.5832	C40 H81 N2 O6 P1	M+H	C	0.000395993	0.000542962	0.000509728	0.000625261	0.000391629	0.00052365	0.000338357	0.000374459	0.000444176	0.000431377	0.000380054	0.000417961		1
	SM(d35:2)	SM(d35:2)	714.5676	C40 H79 N2 O6 P1	M+H	C	0.000127653	0.000109327	0.000148332	0.000186642	0.000146331	0.000190236	0.000138796	0.00015169	0.000143268	0.000110862	0.000106228	0.000136909		1
	SM(d36:1)	SM(d36:1)	730.5989	C41 H83 N2 O6 P1	M+H	C	0.00184479	0.00226415	0.0016328	0.00177491	0.00120599	0.00246789	0.0010961	0.00206314	0.00203225	0.00202607	0.00201718	0.00132771		1
	SM(d36:2)	SM(d36:2)	728.5832	C41 H81 N2 O6 P1	M+H	C	0.000820948	0.00102624	0.00103425	0.00103711	0.000898405	0.0008743	0.000527332	0.000704366	0.0010038	0.000703158	0.000732522	0.000774122		1
	SM(d36:4)	SM(d18:1_18:3)	724.5519	C41 H77 N2 O6 P1	M+H	C	0.000147823	0.000289671	0	0.000262275	0	3.36793e-06	2.23605e-05	4.31533e-06	8.44792e-07	0.00025335	0.000256521	3.5434e-05		1
	SM(d38:0)	SM(d38:0)	760.6458	C43 H89 N2 O6 P1	M+H	C	6.40281e-05	0.000121429	7.41178e-05	9.72573e-05	6.24278e-05	5.13959e-05	5.5517e-05	7.46649e-05	5.21456e-05	9.89551e-05	8.99713e-05	7.47708e-05		1
	SM(d38:1)	SM(d18:1_20:0)	758.6302	C43 H87 N2 O6 P1	M+H	A	0.00248764	0.0033386	0.0030746	0.00320159	0.00217221	0.00277951	0.00228418	0.00318926	0.003676	0.00302136	0.00296498	0.00240267		1
	SM(d38:2)	SM(d38:2)	756.6145	C43 H85 N2 O6 P1	M+H	C	0.000211991	0.000311121	0.000229219	0.000221307	0.00015356	0.000332507	0.000148838	0.000239677	0.000214451	0.000212189	0.000150704	0.000264426		1
	SM(d39:1)	SM(d17:1_22:0)	772.6458	C44 H89 N2 O6 P1	M+H	A	0.00100831	0.00103222	0.000929007	0.00085427	0.000994492	0.000931659	0.000852539	0.000868305	0.000985389	0.00103635	0.000851123	0.00088736		1
	SM(d40:0)	SM(d18:0_22:0)	788.6771	C45 H93 N2 O6 P1	M+H	A	0.000573927	0.00043851	0.000446349	0.000545595	0.000589522	0.000454615	0.000496845	0.000428338	0.000526566	0.000497692	0.000455697	0.000389137		1
	SM(d40:1)	SM(d18:1_22:0)	786.6615	C45 H91 N2 O6 P1	M+H	A	0.0238682	0.023192	0.0261698	0.0248378	0.0235592	0.0228674	0.0227905	0.0199669	0.0232331	0.021842	0.0210179	0.0214437		1
	SM(d40:2)	SM(d18:2_22:0)	784.6458	C45 H89 N2 O6 P1	M+H	A	0.00728032	0.00835554	0.00817817	0.00834228	0.00675657	0.00791259	0.00629388	0.00762343	0.00755092	0.0084694	0.00679083	0.00736553		1
	SM(d41:1)	SM(d41:1)	800.6771	C46 H93 N2 O6 P1	M+H	C	0.00804218	0.00609916	0.00706569	0.00681954	0.00899834	0.00643269	0.00827303	0.00613307	0.00627549	0.00617181	0.00583086	0.00666003		1
	SM(d41:2)	SM(d41:2)	798.6615	C46 H91 N2 O6 P1	M+H	C	0.00537934	0.00526341	0.0053609	0.00507734	0.00585445	0.00479127	0.00527001	0.0049191	0.00494926	0.00493294	0.00479451	0.00493804		1
	SM(d41:3)	SM(d41:3)	796.6458	C46 H89 N2 O6 P1	M+H	C	0.000199353	0.000374825	0.000352945	0.00038006	0.000266133	0.000340623	0.000260047	0.000364055	0.000337102	0.000335186	0.000330382	0.000336063		1
	SM(d42:0)	SM(d42:0)	816.7084	C47 H97 N2 O6 P1	M+H	B	0.000431887	0.000357868	0.000352763	0.000308732	0.000481946	0.000340577	0.000427287	0.000337934	0.000323159	0.000290769	0.000287338	0.000291594		1
	SM(d42:1)	SM(d42:1)	814.6928	C47 H95 N2 O6 P1	M+H	C	0.0502974	0.0413179	0.042849	0.0428654	0.0503361	0.0395904	0.0435825	0.0441813	0.0420929	0.0423769	0.0382405	0.0404788		1
	SM(d42:2)	SM(d18:1_24:1)	812.6771	C47 H93 N2 O6 P1	M+H	A	0.0350502	0.0640331	0.0370408	0.0370619	0.032953	0.0370095	0.0299498	0.0321388	0.0350009	0.0334477	0.0554157	0.0567059		1
	SM(d42:2)	SM(d18:2_24:0)	812.6771	C47 H93 N2 O6 P1	M+H	A	0.0387362	0.0416396	0.0667995	0.0666891	0.0261496	0.0654284	0.0364516	0.0581919	0.0385707	0.0172691	0.0574461	0.0199477		1
	SM(d42:3)	SM(d18:2_24:1)	810.6615	C47 H91 N2 O6 P1	M+H	A	0.0117108	0.0124718	0.012436	0.0127107	0.0116639	0.0126845	0.0106439	0.0117948	0.0119889	0.0135027	0.0115061	0.0116459		1
	SM(d42:4)	SM(d42:4)	808.6458	C47 H89 N2 O6 P1	M+H	C	0.000343103	0.000613935	0.000438385	0.000372138	0.000345359	0.000570193	0.000281239	0.000439403	0.00042273	0.000619641	0.000435308	0.00035153		1
	SM(d42:4)	SM(d18:1_24:3)	808.6458	C47 H89 N2 O6 P1	M+H	C	0.000100008	0.000254244	0.000286055	0.000326361	7.63088e-05	0.000285496	2.70241e-05	0.000221477	0.000208714	0.000161587	0.000218933	0.000188994		1
	SM(d43:1)	SM(d43:1)	828.7084	C48 H97 N2 O6 P1	M+H	C	0.000890102	0.000759912	0.000721013	0.000675021	0.000738206	0.000634708	0.00084587	0.000659203	0.000603821	0.00059188	0.000535922	0.000665617		1
	SM(d43:2)	SM(d43:2)-1	826.6928	C48 H95 N2 O6 P1	M+H	C	0.00080785	0.00113556	0.000714216	0.000371375	0.000862802	0.000636877	0.000816991	0.000586548	0.000631899	0.001062	0.000543509	0.000604386		1
	SM(d43:2)	SM(d43:2)-2	826.6928	C48 H95 N2 O6 P1	M+H	C	0.000713768	0.000526794	0.00049542	0.00064023	0.00066401	0.000499925	0.000636578	0.00102773	0.000520191	0.000438352	0.000999938	0.000408395		1
	SM(d43:3)	SM(d43:3)	824.6771	C48 H93 N2 O6 P1	M+H	C	0.000274899	0.000296328	0.000324187	0.000254554	0.000345703	0.000275366	0.000299924	0.000261542	0.000237552	0.000259523	3.97788e-06	0.000278604		1
	SM(d43:4)	SM(d43:4)	822.6615	C48 H91 N2 O6 P1	M+H	C	0.000161183	0.000253646	0.000243006	0.000193399	8.71511e-05	0.000175585	0.000125419	0.000184596	0.000176011	0.000168849	0.000166172	0.000137933		1
	SM(d44:1)	SM(d18:1_26:0)	842.7241	C49 H99 N2 O6 P1	M+H	A	0.000457982	0.000333518	0.000420384	0.000348925	0.000561622	0.000335401	0.000595779	0.000350907	0.000383683	0.000365934	0.000336982	0.000322668		1
	SM(d44:2)	SM(d18:1_26:1)	840.7084	C49 H97 N2 O6 P1	M+H	A	0.00073693	0.00116845	0.000758568	0.000667521	0.000740721	0.000810265	0.000742584	0.00068201	0.000795009	0.00065648	0.000610482	0.000752778		1
	SM(d44:2)	SM(d44:2)	840.7084	C49 H97 N2 O6 P1	M+H	C	0.000568195	0.000389099	0.000420656	0.000364493	0.000590157	0.000315859	0.000558032	0.000360182	0.000353332	0.000350741	0.000297016	0.000323899		1
	SM(d44:3)	SM(d44:3)	838.6928	C49 H95 N2 O6 P1	M+H	C	0.000747062	0.000582638	0.000652135	0.000582611	0.000788923	0.000632882	0.000647718	0.000556323	0.00061657	0.000589889	0.000549805	0.000606221		1
	SM(d44:4)	SM(d18:1_26:3)	836.6771	C49 H93 N2 O6 P1	M+H	C	0.000623751	0.00119331	0.00092963	0.00115762	0.000431679	0.00102269	0.000409099	0.00101836	0.000802952	0.00100894	0.000953039	0.000915416		1
	SM(d44:5)	SM(d18:1_26:4)	834.6615	C49 H91 N2 O6 P1	M+H	C	0.000695138	0.000556926	0.000532175	0.000566274	0.000108762	0.000577236	0.000527285	0.000487478	0.000440104	0.000456806	0.000484563	0.000411017		1
	SM(d44:5)	SM(d44:5)	834.6615	C49 H91 N2 O6 P1	M+H	C	0.00048661	0.00101072	0.000843929	0.000906835	0.000352506	0.000740921	0.000418512	0.000570798	0.000801232	0.000838624	0.000813355	0.000718348		1
	SPH(d14:0)	SPH(d14:0)	229.2406	C14 H31 N1 O1	M+H	C	0.0112206	0.00393486	0.0019402	0.00537924	0.00232264	0.000809808	0.00501458	0.00168863	0.0012512	0.00407721	0.00707832	0.000703234		1
	SPH(d15:0)	SPH(d15:0)	243.2562	C15 H33 N1 O1	M+H	C	0.00210544	0.00171432	0.00178262	0.00186416	0.00211633	0.00219337	0.00153266	0.00136368	0.001665	0.00182039	0.00145428	0.00179766		1
	SPH(d15:2)	SPH(d15:2)	255.2198	C15 H29 N1 O2	M+H	C	0.000362866	0.000316521	0.000282554	0.000220551	0.000281327	0.000185259	0.000284054	0.000292393	0.000268975	0.000274083	0.000230157	0.000269289		1
	SPH(d17:0)	SPH(d17:0)	271.2875	C17 H37 N1 O1	M+H	C	0.00109973	0.000685848	0.000585919	0.000613853	0.00118402	0.00062004	0.000964458	0.000596032	0.000543059	0.000522882	0.000471903	0.000702316		1
	SPH(d18:1)	SPH(d18:1)	299.2824	C18 H37 N1 O2	M+H	C	0.00206495	0.00215719	0.00204992	0.00243764	0.00179485	0.00186697	0.00138761	0.00185432	0.00184536	0.00237308	0.00211369	0.00213133		1
	SPH(d18:2)	SPH(d18:2)	281.2719	C18 H35 N1 O1	M+H	C	0.000895368	0.000800495	0.000835659	0.00110512	0.000782067	0.000939934	0.000751217	0.00086012	0.000869583	0.00105895	0.00114289	0.000933283		1
	SPHP(d22:1)	SPHP(d22:1)	435.3114	C22 H46 N1 O5 P1	M-H	C	0.000356334	0.000252002	0.00028124	0.000259174	0.000412832	0.000215074	0.000366053	0.000220771	0.000220274	0.000241045	0.000184075	0.000259689		1
	TG(42:0)	TG(12:0_14:0_16:0)	722.6424	C45 H86 O6	M+NH4	A	2.89286e-05	9.68488e-06	1.1263e-05	1.65862e-05	1.96063e-05	1.47813e-05	2.4387e-05	1.32981e-05	1.75358e-05	1.82841e-05	1.86549e-05	1.64149e-05		1
	TG(42:1)	TG(12:0_12:0_18:1)	720.6268	C45 H84 O6	M+NH4	A	1.19864e-05	1.38406e-06	4.2504e-06	7.11955e-06	5.6779e-06	3.56883e-06	5.37266e-06	2.05264e-06	2.51879e-06	3.76124e-06	3.37236e-06	3.86781e-06		1
	TG(44:0)	TG(14:0_14:0_16:0)	750.6737	C47 H90 O6	M+NH4	A	0.000173921	7.10448e-05	0.000102502	9.21205e-05	0.00019514	8.05756e-05	0.000509617	0.000245791	0.000320452	0.000325856	0.000301876	0.00034914		1
	TG(44:1)	TG(14:0_16:0_14:1)	748.6581	C47 H88 O6	M+NH4	A	7.3913e-05	3.21455e-05	4.74881e-05	5.141e-05	8.84243e-05	4.56681e-05	9.38891e-05	4.49548e-05	5.22215e-05	5.23392e-05	4.77094e-05	6.43066e-05		1
	TG(44:2)	TG(14:0_14:1_16:1)	746.6424	C47 H86 O6	M+NH4	A	1.88232e-05	5.43081e-06	1.01148e-05	1.20035e-05	1.4955e-05	8.60318e-06	9.63252e-06	5.62047e-06	6.07666e-06	3.4564e-06	6.49151e-06	2.9297e-06		1
	TG(45:1)	TG(14:0_15:0_16:1)	762.6737	C48 H90 O6	M+NH4	A	5.98023e-05	1.69518e-05	2.46625e-05	3.23355e-05	3.56159e-05	2.7068e-05	2.86632e-05	1.43605e-05	1.8577e-05	1.92686e-05	1.86267e-05	1.58156e-05		1
	TG(46:0)	TG(14:0_16:0_16:0)	778.7050	C49 H94 O6	M+NH4	A	0.000550565	0.000375674	0.000437672	0.00048962	0.000688177	0.000422756	0.00495545	0.00319248	0.00372573	0.0037975	0.00360246	0.00364954		1
	TG(46:1)	TG(14:0_16:0_16:1)	776.6894	C49 H92 O6	M+NH4	A	0.000517604	0.000341516	0.00047564	0.000396227	0.000782729	0.000398518	0.00173781	0.000939662	0.00116975	0.001129	0.00102581	0.00117072		1
	TG(46:2)	TG(14:0_16:1_16:1)	774.6737	C49 H90 O6	M+NH4	A	0.000119461	7.72409e-05	0.00011464	0.000120243	0.000115652	0.000108068	0.000175721	0.000100729	0.000121139	7.72443e-05	9.44189e-05	0.000113267		1
	TG(46:2)	TG(14:0_16:0_16:2)	774.6737	C49 H90 O6	M+NH4	A	3.56701e-05	2.30914e-05	3.91558e-05	4.4165e-05	7.88632e-05	4.29394e-05	4.75157e-05	3.02476e-05	3.29797e-05	3.18371e-05	2.90427e-05	4.63536e-05		1
	TG(46:3)	TG(14:1_16:1_16:1)	772.6581	C49 H88 O6	M+NH4	A	1.68945e-05	8.51998e-06	1.23998e-05	1.16657e-05	3.44353e-05	9.79201e-06	9.59302e-06	4.69492e-06	5.19432e-06	6.29187e-06	5.34157e-06	5.74785e-06		1
	TG(47:0)	TG(15:0_16:0_16:0)	792.7207	C50 H96 O6	M+NH4	A	0.000195174	8.95805e-05	8.45742e-05	9.48433e-05	0.00015981	8.20937e-05	0.000252621	0.000139434	0.000170937	0.000177119	0.000165467	0.000179611		1
	TG(47:1)	TG(15:0_16:0_16:1)	790.7050	C50 H94 O6	M+NH4	A	0.000172781	7.40442e-05	0.000102139	0.000108413	0.000174358	9.5015e-05	0.000143983	7.69287e-05	9.29282e-05	0.000110382	9.12735e-05	8.64857e-05		1
	TG(47:2)	TG(14:0_16:1_17:1)	788.6894	C50 H92 O6	M+NH4	A	6.60011e-05	2.44661e-05	3.58195e-05	4.37239e-05	5.59716e-05	3.75979e-05	3.40651e-05	1.76631e-05	2.4721e-05	3.0722e-05	2.50472e-05	2.30204e-05		1
	TG(48:0)	TG(16:0_16:0_16:0)	806.7363	C51 H98 O6	M+NH4	A	0.00189358	0.00118141	0.00155622	0.00169587	0.00277674	0.00108564	0.030586	0.0225897	0.0267695	0.0274821	0.0269288	0.0264117		1
	TG(48:1)	TG(16:0_16:0_16:1)	804.7207	C51 H96 O6	M+NH4	A	0.00184566	0.00133006	0.00173912	0.00173741	0.00252032	0.00146289	0.0129572	0.00866443	0.00975422	0.0101017	0.00892498	0.0102242		1
	TG(48:2)	TG(16:0_16:1_16:1)	802.7050	C51 H94 O6	M+NH4	A	0.000906432	0.000579771	0.0007759	0.000698719	0.00127328	0.000688014	0.00265203	0.00160959	0.00193501	0.0017292	0.00157519	0.00191925		1
	TG(48:3)	TG(16:0_16:1_16:2)	800.6894	C51 H92 O6	M+NH4	A	7.35231e-05	4.59334e-05	6.66409e-05	7.27082e-05	0.000157393	6.96632e-05	3.93891e-05	2.523e-05	3.18191e-05	3.64622e-05	2.42276e-05	3.0566e-05		1
	TG(48:4)	TG(16:1_16:1_16:2)	798.6737	C51 H90 O6	M+NH4	A	2.56276e-05	1.60553e-05	2.0561e-05	2.02216e-05	4.25379e-05	2.30649e-05	2.14315e-05	9.63147e-06	1.01686e-05	1.05415e-05	1.20146e-05	1.16488e-05		1
	TG(49:0)	TG(16:0_16:0_17:0)	820.7520	C52 H100 O6	M+NH4	A	9.08132e-05	4.06839e-05	5.00336e-05	4.87314e-05	7.57371e-05	3.45839e-05	0.00022787	0.000126009	0.000134869	0.000154629	0.000145879	0.000138696		1
	TG(49:1)	TG(15:0_16:0_18:1)	818.7363	C52 H98 O6	M+NH4	A	0.000261575	0.000113786	0.000155899	0.000170905	0.000268569	0.000144817	0.000265582	0.000152881	0.000175657	0.00018044	0.000157587	0.00016992		1
	TG(49:2)	TG(15:0_16:1_18:1)	816.7207	C52 H96 O6	M+NH4	A	8.66973e-05	4.02793e-05	5.24053e-05	6.25041e-05	0.000143332	6.27517e-05	5.96205e-05	3.75346e-05	4.42314e-05	4.29473e-05	4.99772e-05	3.48797e-05		1
	TG(49:3)	TG(15:1_16:1_18:1)	814.7050	C52 H94 O6	M+NH4	A	4.04325e-05	1.49364e-05	2.1047e-05	2.27478e-05	3.62459e-05	2.23349e-05	1.97182e-05	9.67776e-06	1.04817e-05	1.31155e-05	1.06307e-05	1.01339e-05		1
	TG(50:0)	TG(16:0_16:0_18:0)	834.7676	C53 H102 O6	M+NH4	A	0.000819948	0.000430426	0.000485031	0.000560242	0.000970642	0.000388821	0.00506141	0.00267639	0.00304749	0.00349851	0.0030218	0.00327661		1
	TG(50:1)	TG(16:0_16:0_18:1)	832.7520	C53 H100 O6	M+NH4	A	0.00220976	0.00165006	0.00241873	0.00237669	0.00384509	0.00127044	0.00624019	0.00411346	0.00474461	0.00492884	0.00450155	0.00503655		1
	TG(50:2)	TG(16:0_16:1_18:1)	830.7363	C53 H98 O6	M+NH4	A	0.00157864	0.00102591	0.00148547	0.00132124	0.0022688	0.00121651	0.00196456	0.00131925	0.00157636	0.00144919	0.00129159	0.00156114		1
	TG(50:3)	TG(18:0_16:1_16:2)	828.7207	C53 H96 O6	M+NH4	A	0.000518304	0.000308207	0.000429051	0.00040882	0.000729365	0.000358447	0.00041364	0.000253537	0.000295718	0.000263728	0.000262699	0.000303429		1
	TG(50:4)	TG(14:0_16:0_20:4)	826.7050	C53 H94 O6	M+NH4	A	0.00012732	8.64035e-05	0.000105866	0.000120092	0.000221769	9.71838e-05	0.000238761	0.000147422	0.0001584	0.000182525	0.00015182	0.000184001		1
	TG(50:5)	TG(14:0_16:1_20:4)	824.6894	C53 H92 O6	M+NH4	A	2.39736e-05	8.0977e-06	7.09231e-06	8.23576e-06	4.62729e-05	1.04307e-05	3.51247e-05	1.18072e-05	1.91548e-05	1.11594e-05	5.31187e-06	2.40571e-05		1
	TG(51:0)	TG(16:0_17:0_18:0)	848.7833	C54 H104 O6	M+NH4	A	0.00012688	1.34387e-05	6.55024e-06	4.40837e-05	3.07401e-05	2.49723e-05	7.12026e-05	3.11141e-05	2.33327e-05	2.21712e-05	3.5789e-05	3.25937e-05		1
	TG(51:0)	TG(16:0_16:0_19:0)	848.7833	C54 H104 O6	M+NH4	A	2.867e-05	1.52962e-05	2.21917e-05	1.70287e-05	2.82413e-05	2.75503e-05	6.23712e-05	2.67774e-05	2.70356e-05	3.42454e-05	3.24936e-05	3.41896e-05		1
	TG(51:1)	TG(16:0_16:0_19:1)	846.7676	C54 H102 O6	M+NH4	A	0.00016158	8.23188e-05	9.67128e-05	0.00011713	0.000175313	7.99934e-05	0.000164983	8.875e-05	8.73984e-05	0.00010839	8.05295e-05	9.67278e-05		1
	TG(51:2)	TG(16:0_17:1_18:1)	844.7520	C54 H100 O6	M+NH4	A	0.000136518	7.51163e-05	9.88936e-05	0.000111678	0.000165628	7.95083e-05	7.81278e-05	4.7118e-05	4.96125e-05	5.5691e-05	4.44823e-05	4.79655e-05		1
	TG(51:4)	TG(15:0_16:0_20:4)	840.7207	C54 H96 O6	M+NH4	A	1.9824e-05	9.47637e-06	1.70967e-05	1.76489e-05	3.21245e-05	1.53287e-05	2.50776e-05	1.4268e-05	1.83205e-05	1.57563e-05	1.52587e-05	2.09386e-05		1
	TG(51:5)	TG(15:0_16:1_20:4)	838.7050	C54 H94 O6	M+NH4	A	6.57045e-06	3.6313e-06	2.50613e-06	3.08518e-06	1.06096e-05	3.39732e-06	5.40979e-06	1.22898e-06	2.73589e-06	2.99928e-06	2.17056e-06	3.13275e-06		1
	TG(52:0)	TG(16:0_16:0_20:0)	862.7989	C55 H106 O6	M+NH4	A	0.000219379	8.71994e-05	0.00011408	0.000131954	0.000239009	0.000104626	0.000702045	0.000268028	0.000305199	0.000343561	0.000322732	0.000330993		1
	TG(52:1)	TG(16:0_18:0_18:1)	860.7833	C55 H104 O6	M+NH4	A	0.00136291	0.000903501	0.00112233	0.00109674	0.00183877	0.000969955	0.00213435	0.00137	0.00149961	0.00151332	0.00141831	0.00155071		1
	TG(52:2)	TG(16:0_18:1_18:1)	858.7676	C55 H102 O6	M+NH4	A	0.00124837	0.000966449	0.00129917	0.0012937	0.002113	0.000880008	0.00125615	0.000755681	0.000882534	0.000849107	0.000763243	0.00102325		1
	TG(52:3)	TG(18:0_16:1_18:2)	856.7520	C55 H100 O6	M+NH4	A	0.000796186	0.000362361	0.000649642	0.00052564	0.00111162	0.000522434	0.000396966	0.000206635	0.000284486	0.000273193	0.00020687	0.000280072		1
	TG(52:3)	TG(16:0_16:0_20:3)	856.7520	C55 H100 O6	M+NH4	A	0.000827713	0.000126895	0.000690369	0.000674013	0.00118222	0.000569731	0.00019424	0.000172611	0.000263389	0.000256759	0.000178184	0.000196652		1
	TG(52:4)	TG(16:0_16:0_20:4)	854.7363	C55 H98 O6	M+NH4	A	0.000390828	0.000264782	0.000368391	0.000349032	0.000701359	0.000309569	0.00259976	0.00175479	0.00210085	0.00215539	0.00190625	0.00222975		1
	TG(52:5)	TG(16:0_16:1_20:4)	852.7207	C55 H96 O6	M+NH4	A	0.000256899	0.000154357	0.000207972	0.000208639	0.000394144	0.000199921	0.000795823	0.000447978	0.000525099	0.000529664	0.000449428	0.000633794		1
	TG(52:6)	TG(16:1_16:1_20:4)	850.7050	C55 H94 O6	M+NH4	A	3.37837e-05	2.84936e-05	2.08589e-05	3.17934e-05	6.56068e-05	2.16563e-05	5.82322e-05	2.71777e-05	3.3648e-05	5.26923e-05	3.1541e-05	5.06118e-05		1
	TG(52:6)	TG(14:0_16:0_22:6)	850.7050	C55 H94 O6	M+NH4	A	3.26693e-05	1.95197e-05	3.20715e-05	3.01661e-05	5.52331e-05	2.53073e-05	5.05455e-05	2.47259e-05	3.92587e-05	3.29376e-05	3.44401e-05	2.99011e-05		1
	TG(53:0)	TG(16:0_17:0_20:0)	876.8146	C56 H108 O6	M+NH4	A	6.26551e-05	8.49236e-06	5.35036e-06	1.62194e-05	1.24249e-05	7.74765e-06	1.9519e-05	6.36001e-06	4.85364e-06	6.20344e-06	6.55577e-06	4.8772e-06		1
	TG(53:1)	TG(16:0_18:0_19:1)	874.7989	C56 H106 O6	M+NH4	A	7.92187e-05	2.8266e-05	2.65176e-05	3.31183e-05	5.50505e-05	3.46102e-05	4.49117e-05	1.37554e-05	1.91518e-05	2.37191e-05	2.34503e-05	2.48017e-05		1
	TG(53:2)	TG(16:0_18:1_19:1)	872.7833	C56 H104 O6	M+NH4	A	9.24395e-05	3.9957e-05	5.46206e-05	6.05527e-05	9.00443e-05	4.58627e-05	4.88213e-05	2.69214e-05	2.64158e-05	2.78018e-05	2.48398e-05	2.52644e-05		1
	TG(53:3)	TG(16:0_18:1_19:2)	870.7676	C56 H102 O6	M+NH4	A	9.59422e-05	3.65676e-05	5.35959e-05	6.6084e-05	9.21593e-05	1.91234e-05	8.26736e-05	4.35643e-05	4.82804e-05	4.65059e-05	5.17117e-05	5.71163e-05		1
	TG(53:4)	TG(16:0_17:0_20:4)	868.7520	C56 H100 O6	M+NH4	A	4.73246e-05	2.84903e-05	4.22939e-05	4.62273e-05	8.11714e-05	2.26346e-05	5.06874e-05	2.3738e-05	3.60011e-05	2.96977e-05	3.917e-05	4.23843e-05		1
	TG(53:5)	TG(16:0_17:1_20:4)	866.7363	C56 H98 O6	M+NH4	A	2.18993e-05	1.32203e-05	1.99243e-05	2.09628e-05	3.3133e-05	1.4803e-05	1.92745e-05	1.2895e-05	1.6868e-05	1.84686e-05	1.24853e-05	1.93403e-05		1
	TG(54:1)	TG(16:0_20:0_18:1)	888.8146	C57 H108 O6	M+NH4	A	0.00046578	0.00020042	0.000253167	0.000267935	0.000465746	0.000221534	0.000504296	0.000204445	0.000237299	0.000269403	0.000259644	0.000247057		1
	TG(54:2)	TG(16:0_18:0_20:2)	886.7989	C57 H106 O6	M+NH4	A	0.000706569	0.000454816	0.000575666	0.000549855	0.000853379	0.000499748	0.000394932	0.00025387	0.000297306	0.000281814	0.000256915	0.00029677		1
	TG(54:3)	TG(16:0_16:0_22:3)	884.7833	C57 H104 O6	M+NH4	A	0.000616952	0.000390039	0.000549384	0.000533588	0.000807585	0.000404208	0.000522886	0.000363315	0.000357618	0.000313124	0.000288911	0.000435886		1
	TG(54:3)	TG(16:0_18:0_20:3)	884.7833	C57 H104 O6	M+NH4	A	0.000194074	0.000107577	0.000140498	0.000144521	0.000335168	8.04786e-05	0.000162769	0.000129453	0.000187592	0.000173476	0.000160585	0.000436808		1
	TG(54:4)	TG(16:0_18:0_20:4)	882.7676	C57 H102 O6	M+NH4	A	0.0007225	0.000534997	0.000672583	0.000735401	0.00131709	0.000553813	0.00237295	0.00151684	0.00172955	0.00197108	0.00177919	0.00212293		1
	TG(54:5)	TG(16:0_18:1_20:4)	880.7520	C57 H100 O6	M+NH4	A	0.00082798	0.000489493	0.000666182	0.000691471	0.00122555	0.000561432	0.00169032	0.00101508	0.0012085	0.00120836	0.00108303	0.00132486		1
	TG(54:6)	TG(16:0_16:1_22:5)	878.7363	C57 H98 O6	M+NH4	A	0.000227844	0.000117923	0.000177605	0.000191382	0.000365027	0.000165517	0.000313476	0.000151543	0.000199051	0.000193998	0.000179954	0.00024484		1
	TG(54:6)	TG(16:0_16:0_22:6)	878.7363	C57 H98 O6	M+NH4	A	9.59122e-05	9.82432e-05	0.000121375	0.000103793	0.000144123	9.11398e-05	0.000319294	0.000193589	0.000240876	0.000240108	0.000228595	0.000253938		1
	TG(54:7)	TG(16:0_16:1_22:6)	876.7207	C57 H96 O6	M+NH4	A	8.06317e-05	3.85231e-05	6.26872e-05	5.54885e-05	0.0001415	5.18513e-05	8.65666e-05	5.53179e-05	6.16368e-05	6.1683e-05	5.94924e-05	6.54607e-05		1
	TG(54:8)	TG(16:1_16:1_22:6)	874.7050	C57 H94 O6	M+NH4	A	1.2689e-05	7.85433e-06	7.38799e-06	9.33559e-06	2.33591e-05	1.09049e-05	1.24331e-05	5.73225e-06	5.76197e-06	8.10511e-06	5.56823e-06	6.42824e-06		1
	TG(55:2)	TG(18:0_18:1_19:1)	900.8146	C58 H108 O6	M+NH4	A	5.21703e-05	1.62296e-05	1.78727e-05	2.32306e-05	3.21668e-05	2.05269e-05	2.02198e-05	8.15748e-06	1.03993e-05	9.08436e-06	8.87199e-06	1.13373e-05		1
	TG(55:3)	TG(18:0_19:1_18:2)	898.7989	C58 H106 O6	M+NH4	A	0.000243902	4.32379e-05	1.72575e-05	7.95277e-05	4.88881e-05	1.33528e-05	5.85751e-05	3.23437e-05	2.50336e-05	1.60925e-05	2.58364e-05	3.05414e-05		1
	TG(55:5)	TG(16:0_17:0_22:5)	894.7676	C58 H102 O6	M+NH4	A	4.02725e-05	2.29453e-05	2.74833e-05	2.85286e-05	5.51855e-05	2.3086e-05	2.10876e-05	1.03727e-05	1.47032e-05	1.54008e-05	7.67922e-06	1.95102e-05		1
	TG(56:0)	TG(16:0_16:0_24:0)	918.8615	C59 H114 O6	M+NH4	A	3.7713e-05	1.57488e-05	1.9355e-05	1.76961e-05	4.02826e-05	1.5186e-05	0.00021831	7.22318e-05	8.72365e-05	0.000104384	0.000102784	9.6385e-05		1
	TG(56:1)	TG(16:0_24:0_16:1)	916.8459	C59 H112 O6	M+NH4	A	0.000146816	6.88742e-05	7.99747e-05	8.08135e-05	0.000156133	8.19111e-05	0.000338168	0.000127313	0.000150765	0.000164826	0.000161933	0.000156867		1
	TG(56:2)	TG(16:0_18:1_22:1)	914.8302	C59 H110 O6	M+NH4	A	0.000223342	0.000100217	0.000130433	0.000124592	0.00021927	0.000122279	0.000175565	7.71037e-05	9.1461e-05	0.000101983	9.42498e-05	9.97652e-05		1
	TG(56:3)	TG(16:0_18:0_22:3)	912.8146	C59 H108 O6	M+NH4	A	0.000277862	0.000107478	0.000157774	0.000186037	0.000314389	0.000149548	0.00016486	6.92228e-05	6.55931e-05	0.000100478	6.48306e-05	7.5075e-05		1
	TG(56:3)	TG(18:0_18:1_20:2)	912.8146	C59 H108 O6	M+NH4	A	0.00012611	5.60906e-05	0.000166226	8.46833e-05	0.000127121	4.16946e-05	9.72641e-05	4.26255e-05	4.74567e-05	5.43949e-05	4.79298e-05	5.53055e-05		1
	TG(56:4)	TG(18:0_18:2_20:2)	910.7989	C59 H106 O6	M+NH4	A	0.000462448	0.000290046	0.000390743	0.000380016	0.000105889	0.000327724	0.000397131	0.000245018	8.65738e-05	0.000100419	9.72599e-05	0.000139488		1
	TG(56:4)	TG(18:0_18:1_20:3)	910.7989	C59 H106 O6	M+NH4	A	0.000275146	0.000290046	0.000360795	0.0002511	0.00046879	0.000327724	0.000397131	0.000220946	0.000163661	0.000200048	0.000168083	0.000152912		1
	TG(56:5)	TG(18:0_18:1_20:4)	908.7833	C59 H104 O6	M+NH4	A	0.00063255	0.000437194	0.000560191	0.00046463	0.000924372	0.000416353	0.000460777	0.000291146	0.000320979	0.000340521	0.000278161	0.000362477		1
	TG(56:6)	TG(16:0_18:1_22:5)	906.7676	C59 H102 O6	M+NH4	A	0.000362533	0.000212385	0.000266422	0.000318728	0.000543172	0.000242714	0.000197646	0.000116237	0.000124898	0.000139665	0.00012487	0.000136151		1
	TG(56:6)	TG(16:0_18:0_22:6)	906.7676	C59 H102 O6	M+NH4	A	0.000366899	2.17331e-07	4.34228e-05	2.81221e-05	4.72073e-05	0.000243673	6.18981e-05	4.66212e-05	5.57326e-05	4.49778e-05	4.75995e-05	5.65755e-05		1
	TG(56:7)	TG(16:1_18:1_22:5)	904.7520	C59 H100 O6	M+NH4	A	4.88343e-05	2.99472e-05	4.21732e-05	4.07672e-05	6.85371e-05	4.11239e-05	3.31286e-05	1.49144e-05	2.10065e-05	2.0567e-05	2.09469e-05	1.63864e-05		1
	TG(56:7)	TG(16:0_18:1_22:6)	904.7520	C59 H100 O6	M+NH4	A	8.76571e-05	5.81454e-05	7.01924e-05	7.4662e-05	0.00013367	5.94871e-05	5.84592e-05	3.5273e-05	3.98668e-05	4.53216e-05	5.62303e-05	4.56887e-05		1
	TG(56:8)	TG(16:1_18:1_22:6)	902.7363	C59 H98 O6	M+NH4	A	4.27654e-05	2.16357e-05	3.21185e-05	3.39906e-05	6.8778e-05	3.3802e-05	4.46586e-05	1.86815e-05	2.36444e-05	2.80882e-05	2.60946e-05	2.33115e-05		1
	TG(56:9)	TG(18:1_16:2_22:6)	900.7207	C59 H96 O6	M+NH4	A	1.01834e-05	4.98872e-06	5.45051e-06	9.25491e-06	1.39107e-05	3.79649e-06	9.10414e-06	4.18995e-06	4.19538e-06	8.94087e-06	6.98531e-06	6.24861e-06		1
	TG(57:1)	TG(16:0_24:0_17:1)	930.8615	C60 H114 O6	M+NH4	A	1.9636e-05	4.11528e-06	5.82294e-06	8.72611e-06	1.03465e-05	7.81899e-06	1.63798e-05	5.80903e-06	7.19829e-06	5.67012e-06	5.63109e-06	7.67072e-06		1
	TG(57:2)	TG(16:0_17:1_24:1)	928.8459	C60 H112 O6	M+NH4	A	1.67582e-05	5.92597e-06	3.8565e-06	8.29564e-06	1.30631e-05	6.5691e-06	9.91137e-06	3.91316e-06	5.23733e-06	5.54953e-06	4.82545e-06	4.60678e-06		1
	TG(57:3)	TG(20:0_18:1_19:2)	926.8302	C60 H110 O6	M+NH4	A	5.35701e-05	1.26573e-05	9.02385e-06	1.43198e-05	2.10831e-05	8.04272e-06	1.53552e-05	5.60173e-06	3.39414e-06	5.03086e-06	4.34175e-06	5.79614e-06		1
	TG(57:5)	TG(17:0_18:1_22:4)	922.7989	C60 H106 O6	M+NH4	A	4.2982e-05	1.76319e-05	2.11874e-05	2.26394e-05	3.34453e-05	1.87308e-05	1.12746e-05	7.69738e-06	5.15992e-06	7.77538e-06	4.26542e-06	5.00323e-06		1
	TG(58:1)	TG(16:0_16:0_26:1)	944.8772	C61 H116 O6	M+NH4	A	7.70991e-05	3.15285e-05	4.46202e-05	3.97973e-05	7.97553e-05	4.10069e-05	0.000115587	4.26588e-05	5.11338e-05	5.46731e-05	5.27996e-05	5.04331e-05		1
	TG(58:2)	TG(16:0_18:1_24:1)	942.8615	C61 H114 O6	M+NH4	A	9.15197e-05	4.41568e-05	5.59642e-05	5.22968e-05	9.7591e-05	5.93159e-05	8.50245e-05	3.39588e-05	4.0439e-05	4.27289e-05	3.84981e-05	4.19777e-05		1
	TG(58:3)	TG(18:0_22:1_18:2)	940.8459	C61 H112 O6	M+NH4	A	8.41444e-05	4.01708e-05	5.11376e-05	5.0701e-05	8.6844e-05	5.01249e-05	5.19196e-05	2.05004e-05	2.55315e-05	2.72765e-05	2.4457e-05	2.75484e-05		1
	TG(58:3)	TG(16:1_18:1_24:1)	940.8459	C61 H112 O6	M+NH4	A	2.06222e-05	4.14876e-05	1.18894e-05	1.17722e-05	2.30599e-05	5.52677e-05	1.41771e-05	4.44207e-06	6.22135e-06	2.41964e-06	5.31446e-07	2.13882e-06		1
	TG(58:4)	TG(16:0_18:0_24:4)	938.8302	C61 H110 O6	M+NH4	A	9.69654e-05	6.03088e-05	6.92805e-05	6.5334e-05	0.000154997	7.50452e-05	7.43246e-05	3.30132e-05	3.91181e-05	4.29227e-05	3.7798e-05	4.01712e-05		1
	TG(58:5)	TG(18:0_20:1_20:4)	936.8146	C61 H108 O6	M+NH4	A	0.000187619	0.000111787	0.00013386	0.000141364	0.000249677	0.000129265	0.000111247	5.51225e-05	6.89727e-05	6.29597e-05	5.56485e-05	6.60643e-05		1
	TG(58:6)	TG(18:0_18:1_22:5)	934.7989	C61 H106 O6	M+NH4	A	0.000149749	9.19748e-05	0.000121851	0.000124649	0.000227653	0.00010506	7.03039e-05	3.23126e-05	3.7106e-05	4.52555e-05	3.96706e-05	4.4242e-05		1
	TG(58:7)	TG(18:1_18:1_22:5)	932.7833	C61 H104 O6	M+NH4	A	3.90594e-05	2.85554e-05	4.34743e-05	3.74066e-05	7.67879e-05	2.1839e-05	1.73855e-05	1.57877e-05	1.29016e-05	1.59309e-05	1.73787e-05	1.93552e-05		1
	TG(58:8)	TG(18:1_18:1_22:6)	930.7676	C61 H102 O6	M+NH4	A	4.96775e-05	3.07543e-05	3.55811e-05	4.58151e-05	9.10184e-05	4.15377e-05	3.61276e-05	2.11812e-05	1.96445e-05	2.28898e-05	2.27e-05	1.9713e-05		1
	TG(58:9)	TG(16:0_20:4_22:5)	928.7520	C61 H100 O6	M+NH4	A	1.70085e-05	7.83065e-06	1.66441e-05	2.2069e-05	3.04092e-05	1.52938e-05	2.27146e-05	1.13555e-05	1.47072e-05	1.27021e-05	1.22294e-05	1.64279e-05		1
	TG(60:1)	TG(18:0_22:0_20:1)	972.9085	C63 H120 O6	M+NH4	A	2.11641e-05	8.95871e-06	0.000370691	9.27823e-06	1.92164e-05	1.22016e-05	1.90058e-05	5.61957e-06	7.94655e-06	8.29663e-06	7.76602e-06	8.8398e-06		1
	TG(60:10)	TG(18:0_20:4_22:6)	954.7676	C63 H102 O6	M+NH4	A	2.63221e-05	9.60858e-06	1.87625e-05	1.46582e-05	2.7598e-05	1.39281e-05	5.25866e-06	3.33841e-06	4.83998e-06	2.75026e-06	1.98731e-06	4.17913e-06		1
	TG(60:11)	TG(18:1_20:4_22:6)	952.7520	C63 H100 O6	M+NH4	A	8.00119e-06	4.14015e-06	5.13863e-06	8.23954e-06	1.56887e-05	4.15052e-06	9.076e-06	2.11564e-06	2.6989e-06	4.48853e-06	3.01791e-06	2.63658e-06		1
	TG(60:2)	TG(26:0_16:1_18:1)	970.8928	C63 H118 O6	M+NH4	A	3.62866e-05	1.55403e-05	2.39431e-05	2.04051e-05	3.83953e-05	2.29918e-05	2.19826e-05	8.96645e-06	1.05652e-05	1.0138e-05	1.06617e-05	9.98811e-06		1
	TG(60:3)	TG(18:1_18:1_24:1)	968.8772	C63 H116 O6	M+NH4	A	2.84334e-05	1.4257e-05	1.90282e-05	1.78518e-05	3.4798e-05	1.76686e-05	2.23102e-05	7.94916e-06	9.88627e-06	1.009e-05	9.41934e-06	1.22944e-05		1
	TG(60:4)	TG(16:0_24:0_20:4)	966.8615	C63 H114 O6	M+NH4	A	2.73743e-05	1.61744e-05	1.42968e-05	1.75159e-05	2.28394e-05	1.90715e-05	3.42567e-05	1.41449e-05	1.72237e-05	1.90531e-05	1.58674e-05	1.96097e-05		1
	TG(60:5)	TG(16:0_24:1_20:4)	964.8459	C63 H112 O6	M+NH4	A	4.93875e-05	2.34512e-05	3.1373e-05	3.49996e-05	6.08263e-05	3.17257e-05	4.64088e-05	1.99404e-05	2.2201e-05	2.40313e-05	2.31408e-05	2.67087e-05		1
	TG(60:6)	TG(18:0_20:1_22:5)	962.8302	C63 H110 O6	M+NH4	A	3.74431e-05	1.82456e-05	2.78617e-05	2.66529e-05	5.0749e-05	2.51509e-05	1.97012e-05	8.80725e-06	1.17106e-05	1.32268e-05	9.44527e-06	1.29502e-05		1
	TG(60:7)	TG(18:0_22:3_20:4)	960.8146	C63 H108 O6	M+NH4	A	2.26905e-05	1.64401e-05	2.65249e-05	2.60359e-05	4.71332e-05	1.06601e-05	9.00055e-06	6.0992e-06	4.94101e-06	1.10592e-05	4.98577e-06	1.14411e-05		1
	TG(60:8)	TG(18:0_20:4_22:4)	958.7989	C63 H106 O6	M+NH4	A	1.34049e-05	1.39755e-05	1.41659e-05	2.02147e-05	3.47e-05	1.44971e-05	1.21888e-05	6.99849e-06	7.90659e-06	1.00724e-05	7.6251e-06	8.07248e-06		1
	TG(60:9)	TG(18:0_20:4_22:5)	956.7833	C63 H104 O6	M+NH4	A	2.51737e-05	1.58034e-05	2.19799e-05	2.55229e-05	5.48255e-05	2.41361e-05	1.30584e-05	7.41342e-06	7.41027e-06	1.34716e-05	5.46643e-06	1.26793e-05		1
	TG(62:1)	TG(18:0_22:0_22:1)	1000.9398	C65 H124 O6	M+NH4	A	1.63103e-06	5.14067e-07	0.00105719	6.54096e-07	4.48329e-06	1.29961e-06	2.27787e-06	3.65878e-07	5.85658e-07	1.67291e-07	2.35856e-07	1.07095e-06		1
	TG(62:4)	TG(16:0_24:0_22:4)	994.8928	C65 H118 O6	M+NH4	A	1.06807e-05	5.30524e-06	5.505e-06	5.78779e-06	1.78312e-05	7.55417e-06	1.77608e-05	6.45429e-06	7.46643e-06	1.03541e-05	7.48981e-06	7.18107e-06		1
	TG(62:5)	TG(18:0_24:1_20:4)	992.8772	C65 H116 O6	M+NH4	A	2.14417e-05	1.17351e-05	1.41404e-05	1.52463e-05	2.64307e-05	1.50056e-05	2.54347e-05	1.03275e-05	1.33792e-05	1.31185e-05	1.35309e-05	1.44785e-05		1
	TG(62:6)	TG(16:0_24:1_22:5)	990.8615	C65 H114 O6	M+NH4	A	1.52005e-05	8.4621e-06	1.09271e-05	1.30422e-05	2.59389e-05	1.25167e-05	1.41284e-05	5.5809e-06	6.91902e-06	7.27522e-06	6.87426e-06	8.11063e-06		1
	TG(62:7)	TG(18:1_24:2_20:4)	988.8459	C65 H112 O6	M+NH4	A	7.96886e-06	4.3457e-06	4.96485e-06	5.74575e-06	1.45074e-05	6.37334e-06	5.22555e-06	2.55975e-06	3.69927e-06	3.69846e-06	1.22536e-06	4.40087e-06		1
	TG(64:5)	TG(24:0_18:1_22:4)	1020.9085	C67 H120 O6	M+NH4	A	6.72742e-06	3.40753e-06	4.06093e-06	4.51943e-06	8.36649e-06	4.23795e-06	6.67869e-06	2.20884e-06	2.83687e-06	2.7666e-06	3.00855e-06	3.57243e-06		1
	TG(64:6)	TG(18:1_26:1_20:4)	1018.8928	C67 H118 O6	M+NH4	A	6.99737e-06	3.76871e-06	3.99069e-06	4.77462e-06	8.46311e-06	5.0578e-06	4.92825e-06	1.65871e-06	1.64223e-06	2.42105e-06	1.26933e-06	2.03717e-06		1
	TG(O-44:0)	TG(O-14:0_14:0_16:0)	736.6945	C47 H92 O5	M+NH4	C	1.56648e-05	8.1102e-06	1.17541e-05	1.10726e-05	2.00574e-05	7.40293e-06	4.48289e-05	2.83677e-05	3.07617e-05	2.48957e-05	2.28945e-05	2.53474e-05		1
	TG(O-46:0)	TG(O-16:0_14:0_16:0)	764.7258	C49 H96 O5	M+NH4	C	2.63051e-05	1.48444e-05	2.0779e-05	1.90405e-05	3.77971e-05	1.51283e-05	0.000119085	6.56437e-05	7.47503e-05	7.1042e-05	5.44811e-05	6.55524e-05		1
	TG(O-46:1)	TG(O-16:1_14:0_16:0)	762.7101	C49 H94 O5	M+NH4	C	2.81315e-05	1.65085e-05	2.24002e-05	1.92876e-05	3.66827e-05	1.38739e-05	2.83628e-05	1.64725e-05	2.25425e-05	2.37021e-05	2.33155e-05	2.06122e-05		1
	TG(O-46:1)	TG(O-14:0_16:0_16:1)	762.7101	C49 H94 O5	M+NH4	C	1.14372e-08	3.69326e-08	8.79614e-06	5.64635e-06	8.00623e-06	3.87451e-08	2.31524e-05	1.51859e-05	3.69451e-09	1.54606e-08	3.04779e-09	9.58248e-08		1
	TG(O-46:2)	TG(O-16:0_14:1_16:1)	760.6945	C49 H92 O5	M+NH4	C	3.0755e-06	5.61893e-08	5.64281e-06	2.88595e-06	9.32525e-06	5.13816e-08	5.51196e-06	5.48905e-06	4.7691e-06	3.53102e-06	3.59248e-06	3.72256e-06		1
	TG(O-48:0)	TG(O-18:0_14:0_16:0)	792.7571	C51 H100 O5	M+NH4	C	9.51924e-05	4.72897e-05	5.73627e-05	5.59404e-05	0.000113738	4.73574e-05	0.000843386	0.000343912	0.000408033	0.000406638	0.000358623	0.000389992		1
	TG(O-48:1)	TG(O-16:0_16:0_16:1)	790.7414	C51 H98 O5	M+NH4	C	0.000113859	6.89531e-05	9.84178e-05	8.23828e-05	0.000151847	6.05658e-05	0.000387954	0.000169224	0.000228222	0.000244454	0.000210162	0.000193784		1
	TG(O-48:2)	TG(O-16:1_16:0_16:1)	788.7258	C51 H96 O5	M+NH4	C	2.86114e-05	2.43832e-08	2.86581e-05	2.13549e-05	3.33183e-05	4.59751e-08	1.10495e-05	1.24903e-05	1.00719e-05	1.09796e-05	4.41305e-06	1.10906e-05		1
	TG(O-48:2)	TG(O-18:0_14:1_16:1)	788.7258	C51 H96 O5	M+NH4	C	2.80611e-05	2.27829e-05	5.49995e-05	3.58234e-05	6.86165e-05	1.71561e-05	0.000128394	5.58293e-05	7.86105e-05	7.46146e-05	6.41372e-05	6.10808e-05		1
	TG(O-50:0)	TG(O-16:0_16:0_18:0)	820.7884	C53 H104 O5	M+NH4	C	3.73331e-05	1.71025e-05	1.82646e-05	1.88262e-05	3.77785e-05	1.50821e-05	0.000104296	3.82481e-05	4.70535e-05	4.38118e-05	4.19113e-05	4.13253e-05		1
	TG(O-50:1)	TG(O-16:0_16:0_18:1)	818.7727	C53 H102 O5	M+NH4	C	0.000149972	8.74559e-05	0.000105408	0.000103585	0.000196641	9.53118e-05	0.000323149	0.000146417	0.000176912	0.000168615	0.000146995	0.000162309		1
	TG(O-50:1)	TG(O-18:0_16:0_16:1)	818.7727	C53 H102 O5	M+NH4	C	5.97989e-06	1.40814e-06	7.516e-06	5.78048e-06	1.27227e-05	3.67624e-09	4.32466e-05	1.38468e-05	2.04287e-05	2.05735e-05	1.89683e-05	1.52994e-05		1
	TG(O-50:2)	TG(O-18:1_16:0_16:1)	816.7571	C53 H100 O5	M+NH4	C	8.83436e-05	6.0589e-05	6.54061e-05	7.08047e-05	0.000133678	6.21696e-05	5.91853e-05	4.1908e-05	5.08353e-05	4.17748e-05	3.79756e-05	3.25816e-05		1
	TG(O-50:3)	TG(O-18:0_16:1_16:2)	814.7414	C53 H98 O5	M+NH4	C	2.25812e-05	1.21607e-05	3.78598e-05	2.68912e-05	5.32664e-05	5.89278e-06	2.33231e-05	1.27257e-05	1.6438e-05	1.47958e-05	1.31888e-05	1.40159e-05		1
	TG(O-52:0)	TG(O-16:0_16:0_20:0)	848.8197	C55 H108 O5	M+NH4	C	1.18271e-05	6.20867e-06	6.22737e-06	5.22413e-06	1.45232e-05	5.09347e-06	4.13592e-05	1.40128e-05	1.61339e-05	1.65646e-05	1.5368e-05	1.44587e-05		1
	TG(O-52:1)	TG(O-18:1_16:0_18:0)	846.8040	C55 H106 O5	M+NH4	C	5.28402e-05	2.78582e-05	3.36864e-05	2.94721e-05	6.13319e-05	2.91049e-05	4.98004e-05	2.05314e-05	2.45136e-05	2.37478e-05	2.06679e-05	2.29098e-05		1
	TG(O-52:2)	TG(O-18:1_16:0_18:1)	844.7884	C55 H104 O5	M+NH4	C	7.19833e-05	3.99998e-05	5.19312e-05	4.88423e-05	8.44458e-05	4.428e-05	3.5191e-05	1.6578e-05	1.96147e-05	2.00265e-05	1.74796e-05	1.94972e-05		1
	TG(O-52:2)	TG(O-18:0_16:1_18:1)	844.7884	C55 H104 O5	M+NH4	C	1.01108e-05	2.95144e-06	1.02621e-05	8.65111e-06	2.12735e-05	5.83628e-09	1.82263e-05	5.88298e-06	8.28097e-06	7.50539e-06	6.99827e-06	5.64934e-06		1
	TG(O-52:3)	TG(O-18:0_16:1_18:2)	842.7727	C55 H102 O5	M+NH4	C	3.80496e-05	1.20607e-05	1.79899e-05	2.57145e-05	3.90359e-05	1.62053e-05	3.35046e-05	7.43883e-06	1.27791e-05	9.21496e-06	7.61495e-06	6.90244e-06		1
	TG(O-52:3)	TG(O-16:0_16:0_20:3)	842.7727	C55 H102 O5	M+NH4	C	2.03459e-05	1.61027e-05	2.63205e-05	2.11135e-05	4.16935e-05	7.84582e-06	3.05316e-05	9.36614e-06	1.13939e-05	1.16613e-05	9.37312e-06	1.31206e-05		1
	TG(O-52:5)	TG(O-16:1_16:0_20:4)	838.7414	C55 H98 O5	M+NH4	C	1.71008e-05	7.60306e-06	2.80379e-05	1.84563e-05	4.33797e-05	1.8668e-06	3.67874e-05	1.49211e-05	2.15903e-05	2.00493e-05	1.9417e-05	2.10651e-05		1
	TG(O-54:0)	TG(O-16:0_16:0_22:0)	876.8510	C57 H112 O5	M+NH4	C	7.33731e-06	3.56474e-06	3.15656e-06	4.23631e-06	8.21641e-06	2.36813e-06	3.74639e-05	1.32258e-05	1.65974e-05	1.63449e-05	1.37981e-05	1.33321e-05		1
	TG(O-54:1)	TG(O-16:0_16:0_22:1)	874.8353	C57 H110 O5	M+NH4	C	2.06925e-05	1.22811e-05	1.42583e-05	1.26149e-05	2.46902e-05	1.15909e-05	2.75421e-05	9.87704e-06	1.18826e-05	1.3259e-05	1.21183e-05	1.09003e-05		1
	TG(O-54:2)	TG(O-18:0_16:1_20:1)	872.8197	C57 H108 O5	M+NH4	C	2.10401e-05	8.64298e-06	1.59678e-05	1.25285e-05	2.48965e-05	1.30201e-05	1.25643e-05	5.52117e-06	6.99794e-06	7.10537e-06	5.17573e-06	6.62816e-06		1
	TG(O-54:4)	TG(O-16:0_16:0_22:4)	868.7884	C57 H104 O5	M+NH4	C	2.49474e-05	1.39939e-05	2.24024e-05	1.94212e-05	2.83313e-05	1.53212e-05	2.80742e-05	1.14605e-05	1.64243e-05	1.36626e-05	1.40416e-05	1.58465e-05		1
	TG(O-54:5)	TG(O-16:0_16:0_22:5)	866.7727	C57 H102 O5	M+NH4	C	2.40625e-05	9.30995e-06	2.35342e-05	9.57635e-06	2.56254e-05	3.49167e-06	3.56995e-05	3.84779e-06	8.15904e-06	1.6841e-05	1.51172e-05	6.55814e-06		1
	TG(O-54:5)	TG(O-18:0_16:1_20:4)	866.7727	C57 H102 O5	M+NH4	C	1.35072e-05	3.47647e-06	7.01188e-06	4.49378e-06	2.29713e-05	5.84313e-08	2.31389e-05	2.56043e-06	1.70562e-05	9.19973e-06	5.39574e-06	9.61532e-06		1
	TG(O-54:6)	TG(O-16:0_16:0_22:6)	864.7571	C57 H100 O5	M+NH4	C	2.48867e-05	1.45832e-05	4.41512e-05	3.19794e-05	7.1335e-05	4.5042e-06	5.12266e-05	2.45808e-05	3.58559e-05	3.3453e-05	2.72394e-05	3.08485e-05		1
	TG(O-56:2)	TG(O-18:1_16:0_22:1)	900.8510	C59 H112 O5	M+NH4	C	1.0692e-05	5.33714e-06	7.39196e-06	6.63991e-06	1.32206e-05	3.60992e-06	8.20421e-06	3.25368e-06	3.83794e-06	3.83732e-06	3.06768e-06	3.60029e-06		1
	TG(O-56:6)	TG(O-18:0_16:1_22:5)	892.7884	C59 H104 O5	M+NH4	C	8.54375e-06	3.54244e-06	8.54351e-06	3.54503e-06	1.54849e-05	1.62241e-06	3.95239e-06	3.01025e-08	5.53178e-06	8.34817e-07	1.7368e-06	6.06994e-06		1
	ZyE(16:2)	ZyE(16:2)	618.5376	C43 H70 O2	M+NH4	A	5.07339e-05	3.48725e-05	4.35378e-05	1.93405e-05	5.07623e-05	2.90478e-05	3.52737e-05	2.01955e-05	2.51404e-05	1.83345e-05	2.1563e-05	2.07189e-05		1
							1	1	1	1	1	1	1	1	1	1	1	1

## Sheet: HCA
HCA		※The background color of cells are same as HeatMap in newer version of MS Excel 2007.
Line	LipidMolec	Standardized Relative Area §
		A1	A2	A3	B1	B2	B3	C1	C2	C3	D1	D2	D3
1	SM(d35:2)	-0.507243	-1.18563	0.258223	1.67636	0.184153	1.80936	-0.0947647	0.382512	0.0707605	-1.1288	-1.30032	-0.16461
2	DG(16:1_22:5)	-0.484524	-0.542505	0.150424	0.207723	1.01446	2.5108	-0.487812	-1.15722	0.488671	-0.777868	-0.797014	-0.125141
3	PA(16:1_18:1)	-1.07689	-1.15488	2.04501	0.312691	-0.538361	1.04746	-0.158941	0.459003	0.516498	-0.753822	-1.22218	0.524411
4	PE(19:0_22:4)	-0.0262147	0.0495407	-0.355027	-0.211197	-0.223879	1.92361	2.14447	-0.857307	-1.00617	-0.315375	-0.549192	-0.573259
5	PC(O-16:0_22:2)	-1.16243	-0.618453	-0.672311	0.433446	-0.79103	2.38949	0.458415	-0.669021	-0.761582	0.660973	-0.0509366	0.783442
6	PE(O-18:0_22:4)	-0.163762	-0.49176	1.20869	1.92666	0.712229	-0.127552	-1.0214	-0.517851	-1.91248	0.0276583	0.19501	0.164553
7	PC(16:1_20:5)	1.07781	-0.895372	1.38834	1.63936	0.796465	-0.257492	-0.658903	-0.439252	-1.5744	-0.481474	-0.618707	0.0236245
8	PC(16:0_14:1)	-0.971731	-0.0319546	0.842876	2.15886	0.826004	-0.435089	-0.338217	-1.70342	-0.389444	-0.104157	-0.484882	0.631153
9	PC(15:0_16:0)	-0.0883717	-0.0575301	-0.206271	2.3236	0.191507	0.963741	-0.666088	-0.067979	-1.57495	-0.685422	-0.832418	0.700191
10	PC(14:0_14:1)	-0.0655708	-0.100047	-0.294913	1.89651	0.228186	1.66718	-0.500762	-1.25752	-1.52639	0.326837	-0.443516	0.0700106
11	GM3(d42:1)	-0.138614	0.120747	0.509655	1.58469	-0.217867	1.57676	-2.02407	-0.793033	-0.668583	-0.0318718	-0.451042	0.533233
12	PI(O-18:1_22:5)	0.328443	-0.513641	0.600486	1.78201	-1.3403	0.501278	-0.894833	0.448644	-1.57021	0.0558797	-0.533274	1.13552
13	PE(17:0_18:1)	0.853901	0.0307349	1.05008	0.212089	-1.27801	1.09635	-1.20665	0.383615	-1.75883	-0.200415	-0.37127	1.18841
14	Hex1Cer(d18:2_24:0)	-1.49911	-1.01829	-0.26985	0.987974	1.67452	0.581747	-0.962309	-0.529324	-0.627052	1.18773	0.685286	-0.211322
15	GM3(d34:1)	-0.860026	-0.614032	-0.0167118	0.341164	2.30357	0.0770196	-1.52162	-0.980135	-0.402543	0.335736	0.601809	0.735771
16	Hex1Cer(d18:1_24:0)	0.0703972	-0.976288	-1.04942	0.992232	2.06463	0.162491	-0.485586	-1.26896	-1.01282	0.651361	0.362944	0.489021
17	Hex1Cer(d18:1_22:0)	-0.701004	-1.32646	-0.693749	1.04309	1.47616	0.0165333	-0.157841	-1.16154	-1.07372	0.658383	0.646584	1.27355
18	Hex1Cer(d17:1_24:0)	-0.424233	-0.815775	-1.03821	1.39074	1.12633	0.248225	-0.946334	-1.31883	-0.737452	1.29934	0.28736	0.92884
19	GM3(d42:2)	-0.685903	-0.0517089	0.0890949	1.36615	1.47625	0.599371	-1.79977	-1.04472	-1.05308	0.0559505	0.277452	0.77092
20	GM3(d40:1)	-0.236843	0.0778053	0.0179694	1.62568	1.15082	0.89647	-2.01804	-0.892114	-1.09011	0.0996922	0.31092	0.0577564
21	Hex1Cer(d18:1_16:0)	-0.977377	-0.707172	-0.436337	1.78117	0.459031	0.550587	-1.27098	-0.901322	-0.991297	0.655555	0.656125	1.18202
22	Hex1Cer(d18:2_24:1)	-1.24146	-1.13815	-1.299	0.317405	1.09039	0.164299	-0.130959	-0.660706	-0.670113	1.1735	1.12017	1.27463
23	Hex1Cer(d18:2_22:0)	-1.34879	-1.41669	-0.941604	0.799818	0.485417	-0.122465	-0.417959	-0.272461	-0.306797	1.94303	0.819154	0.779351
24	Hex1Cer(d18:1_20:0)	-0.425928	-1.28222	-0.324385	-0.359286	0.324214	-0.171314	-0.756916	-0.767444	-0.219303	2.52249	0.441231	1.01887
25	SPH(d18:2)	-0.150383	-0.893856	-0.618293	1.49335	-1.03827	0.198868	-1.28003	-0.426605	-0.352448	1.13157	1.78936	0.146743
26	DG(16:1_20:4)	-0.823519	-0.937121	-0.781318	1.71291	0.271456	0.0424661	-0.250632	-0.331033	-1.18694	1.88549	0.750478	-0.352245
27	FA(26:0)	1.30823	-0.742955	-1.76971	1.32222	0.105639	0.0899633	-0.606778	-0.197348	-1.11076	1.03304	0.979755	-0.411304
28	DG(14:0_14:0)	-1.48091	0.649281	0.705919	0.396329	-1.45785	-0.190485	-1.71563	0.713431	0.174519	0.6166	1.26514	0.323653
29	CerP(d34:1)	-1.61075	0.902386	0.559787	-0.00792984	-1.68633	0.203798	-1.45351	1.01866	0.703258	0.261556	0.733642	0.375426
30	CerP(d42:1)	-0.926375	0.732878	0.696736	0.220292	-2.07045	-0.591631	-1.17399	1.22249	1.02073	0.192296	0.694299	-0.0172825
31	SM(d41:3)	-2.29754	0.961288	0.554926	1.05851	-1.05731	0.326087	-1.17034	0.761263	0.260708	0.225115	0.135891	0.241404
32	SM(d18:1_20:0)	-0.853705	0.985093	0.414631	0.689041	-1.5353	-0.223017	-1.29334	0.662399	1.71416	0.299595	0.177755	-1.03731
33	LPI(22:4)	-0.775543	0.546465	0.545818	-0.629859	-0.486282	1.723	-2.05026	1.19741	0.184875	-0.280346	-0.461771	0.486495
34	LPI(22:3)	-1.09008	1.32361	1.05657	0.254903	-0.667548	0.22035	-1.98303	0.669507	0.56167	-0.403266	-0.844239	0.901552
35	SM(d44:5)	-1.07855	1.46862	0.658034	0.963759	-1.7303	0.157411	-1.40951	-0.669395	0.450526	0.632249	0.509444	0.0477062
36	SM(d43:4)	-0.252653	1.76779	1.53528	0.451301	-1.87037	0.0620389	-1.03416	0.258946	0.071351	-0.0851462	-0.143655	-0.760713
37	PI(16:0_22:6)	-0.851171	2.58937	0.0910418	0.459444	-1.10637	0.322028	-1.09951	0.61391	-0.567481	-0.319905	-0.0170416	-0.114316
38	CerP(d40:1)	-0.263942	1.95387	-0.243601	0.304872	-1.45059	0.58858	-1.95454	0.642038	0.124012	0.260738	0.330107	-0.291546
39	PI(16:0_16:2)	-0.422643	1.0244	0.619548	0.327109	-1.57655	1.79673	-1.57633	0.324042	-0.804293	0.371708	0.265542	-0.349268
40	DG(16:1_22:6)	-1.16916	0.975747	0.193824	0.751227	-1.25053	1.84377	-1.69135	0.212134	-0.151847	0.417828	-0.0223182	-0.109325
41	PC(16:0_18:1)	0.048716	1.23251	0.294059	0.200139	-1.25763	1.80263	-1.9973	0.145321	0.228209	0.211815	-0.476767	-0.431697
42	SM(d36:1)	0.0754707	1.06315	-0.42382	-0.0891213	-1.42906	1.54302	-1.68788	0.589725	0.516975	0.502433	0.481493	-1.14239
43	SM(d18:0_16:0)	-0.353562	1.39078	1.02289	1.23308	-0.884093	0.714144	-2.1389	0.017226	-0.499282	0.143666	-0.442538	-0.203396
44	PC(18:0_22:6)	-0.0637079	1.48198	1.32078	1.13286	-0.852098	0.446951	-2.04402	-0.188148	-0.27461	-0.209889	-0.715514	-0.0345825
45	PC(O-18:1_20:4)	-0.25792	1.40298	1.1036	1.12071	-0.00340874	0.398552	-2.34941	-0.229476	-0.27178	-0.235995	-0.786507	0.108662
46	PC(O-18:1_16:0)	-0.0885398	0.949857	1.70457	0.92911	-0.732376	0.705	-2.11872	-0.602907	-0.445827	0.2162	-0.0902408	-0.426124
47	PE(18:1_18:1)	0.22382	1.50069	0.710881	1.34746	-0.893921	0.984181	-1.88565	-0.0595754	-0.201065	-0.525866	-0.523687	-0.677271
48	PC(18:0_20:4)	0.0994964	1.41585	1.00014	1.25682	-0.346827	1.31592	-1.55486	-0.591877	-0.644528	-0.584605	-0.90215	-0.463378
49	SM(d35:1)	-0.612928	1.12027	0.728337	2.09082	-0.664393	0.892522	-1.29263	-0.866879	-0.0447089	-0.195654	-0.800896	-0.353862
50	PC(O-16:0_20:4)	-0.279393	0.715192	1.18849	2.09106	-0.683316	0.707386	-1.1807	-0.80709	-0.504797	-0.476525	-1.03094	0.260634
51	SM(d18:1_16:0)	-0.60045	0.995711	1.00606	1.37304	-1.41722	0.465857	-2.08047	0.300104	0.108703	0.101607	-0.288567	0.0356222
52	PI(O-16:2_22:6)	-0.423471	0.861078	1.53727	1.48669	-1.04313	0.331802	-1.9662	-0.121935	0.211687	-0.0310445	-0.535059	-0.307689
53	SM(d18:1_24:3)	-1.05734	0.636847	0.98626	1.429	-1.31766	0.980125	-1.85902	0.276916	0.136724	-0.380937	0.248978	-0.0798902
54	PC(O-17:1_16:0)	-0.190527	0.10523	1.42504	1.25039	-1.48824	1.28571	-1.73504	0.406651	-0.39455	-0.260666	-0.132792	-0.2712
55	SM(d18:1_26:3)	-0.96181	1.24304	0.222295	1.10488	-1.70535	0.582543	-1.79276	0.565773	-0.268094	0.529303	0.312913	0.167269
56	CerP(d42:2)	-0.501695	1.28886	0.834005	1.04415	-1.7419	0.708919	-1.8715	0.147104	-0.377701	0.26911	0.151297	0.0493527
57	PC(O-16:0_16:0)	-1.05748	0.752485	0.835074	1.33175	-1.30401	0.648472	-1.82898	0.180682	-0.308178	0.00479652	-0.32481	1.0702
58	PE(16:0_18:2)	-0.106027	0.559763	1.71918	1.50504	-1.0302	-0.201951	-1.40704	0.209875	0.428242	-0.843584	-1.15373	0.320431
59	PC(O-18:1_22:6)	0.574729	0.784151	0.586971	1.52853	-1.28083	0.775211	-1.33197	0.0216099	0.24786	-0.829756	-1.54533	0.468828
60	SM(d36:2)	-0.145475	1.11118	1.16022	1.17774	0.328664	0.181113	-1.94279	-0.859114	0.97385	-0.866509	-0.686763	-0.432112
61	PS(16:1_18:1)	-0.548316	0.328654	1.86643	1.2846	-0.389012	-0.0146697	-1.8304	-0.568523	0.892121	-0.830146	-0.349563	0.158818
62	PE(O-16:0_22:4)	0.17766	-0.0184654	1.05685	0.412929	-0.0508741	0.85766	-2.11141	-1.08227	0.308313	1.44424	0.067298	-1.06193
63	PC(O-15:0_22:6)	-0.813159	1.11099	0.984655	0.696615	-0.579682	1.4204	-1.54206	-1.21497	-0.361188	0.524564	0.597821	-0.823993
64	SM(d18:2_24:1)	-0.475562	0.551099	0.502844	0.87338	-0.538866	0.837991	-1.91506	-0.362344	-0.100427	1.94185	-0.751717	-0.563197
65	SM(d18:2_22:0)	-0.417697	1.09804	0.847993	1.07934	-1.15603	0.473617	-1.80827	0.0659852	-0.0362309	1.25855	-1.10772	-0.297572
66	PC(O-16:0_22:3)	-0.535049	-0.523724	0.15136	0.93661	-0.852739	0.699231	-1.36412	-0.989812	-0.690158	0.672032	0.400017	2.09635
67	PC(O-16:0_20:2)	-1.20866	-0.605153	-0.657416	0.246783	-1.06245	0.0422968	-0.988063	-0.108184	0.0101139	1.28196	1.15684	1.89194
68	PE(18:0_20:4)	-1.02034	-0.121597	0.30219	0.459084	-1.3246	1.00085	-2.2095	0.568696	0.318348	1.03989	0.566457	0.420528
69	PC(O-20:1_16:0)	-1.40852	-0.0093146	0.452625	0.867737	-1.3215	0.763223	-1.72406	-0.199611	-0.23345	0.89181	1.0654	0.855662
70	PS(16:1_18:3)	-1.15153	0.702529	-0.591722	0.408199	-1.74709	0.620762	-1.60777	0.717456	0.218282	0.9097	0.543685	0.977506
71	PC(O-16:1_14:0)	-0.970325	0.138935	0.189868	0.333369	-1.51143	0.496595	-1.44728	-0.135022	0.0817489	2.24128	0.135267	0.446995
72	PC(16:0_20:3)	-1.39133	-1.35581	-0.486495	1.08422	-1.48088	0.877147	-0.603519	0.656448	1.05082	0.707651	0.533156	0.408593
73	SM(d18:2_24:0)	-0.315251	-0.154872	1.23492	1.22882	-1.01051	1.15918	-0.441448	0.759448	-0.324394	-1.50105	0.718255	-1.35309
74	PC(O-16:0_24:6)	-0.275025	-0.123885	1.17741	1.34503	-0.546114	0.0530798	-1.12115	2.09092	-0.687317	-0.869895	-0.448943	-0.59411
75	SM(d18:1_26:4)	1.47776	0.496565	0.320851	0.562926	-2.68507	0.640746	0.286132	0.00353491	-0.332791	-0.214212	-0.0171591	-0.539282
76	LPE(22:4)	0.973308	0.659875	0.185384	0.630656	-2.86873	0.834397	0.0412606	-0.120692	0.0857104	-0.263131	-0.356488	0.19845
77	PI(17:0_20:3)	0.705777	1.94136	-0.0078439	0.505929	-2.05165	1.08028	-0.739952	-0.315819	-0.026013	-0.507503	-0.181862	-0.402699
78	PI(16:1_16:2)	1.34005	1.31042	-0.58552	-0.417517	-1.93926	1.11198	-0.850631	0.0626054	-0.734372	0.829655	0.00511118	-0.132522
79	PE(O-16:0_16:0)	1.20945	1.45428	0.469376	0.452068	-1.17785	0.784498	-0.95584	-0.739401	-0.448736	-1.15758	1.05165	-0.941912
80	CerP(d41:0)	1.06566	0.915776	1.30931	0.988382	-1.91017	-0.874631	-0.524419	0.788024	-0.299594	-0.590217	-0.757997	-0.110126
81	PS(16:1_22:6)	-0.493554	-0.673203	0.136553	0.32926	-1.49056	-0.632471	-0.282201	1.14185	-1.05084	1.88041	1.23328	-0.0985309
82	PC(O-18:2_20:4)	1.03231	-0.622867	1.3639	-0.375318	-0.782474	-0.481792	-1.98438	0.134779	-0.434661	1.42219	0.730351	-0.00204067
83	SM(d38:0)	-0.570527	2.07865	-0.10487	0.96306	-0.644388	-1.15353	-0.963333	-0.0796203	-1.11893	1.04142	0.626802	-0.074733
84	SM(d18:1_18:3)	0.333128	1.47198	-0.853686	1.25202	-0.853686	-0.826646	-0.674162	-0.81904	-0.846904	1.18037	1.20582	-0.569199
85	SPH(d18:1)	0.20795	0.535614	0.154566	1.53181	-0.751495	-0.495314	-2.19811	-0.540265	-0.572081	1.3025	0.381069	0.443758
86	PE(22:0_20:4)	-0.306227	2.25935	-0.573877	-0.506166	-0.453644	-0.622448	0.178323	1.90659	-0.359042	-0.603367	-0.601502	-0.317994
87	PC(O-18:0_22:6)	-0.601529	1.84897	0.0707737	-0.597642	-0.750683	-0.843238	-1.02117	1.93463	0.136871	0.603134	-0.155166	-0.624952
88	CerP(d50:2)	-0.233281	0.406869	-0.294362	-0.590646	-0.998359	0.313537	0.340919	2.51145	0.348441	-1.22348	-1.01122	0.430129
89	LPI(22:6)	-0.6758	1.45377	0.0104267	-0.435768	-0.175247	1.49304	-1.23762	1.43538	0.400998	-0.897206	-1.1764	-0.195582
90	LPI(20:3)	-0.567415	1.36502	-0.174896	-0.861827	-0.0690384	0.810411	-1.69265	1.64304	0.766653	0.0199666	-1.09879	-0.140473
91	LPI(20:2)	-1.26314	1.59697	-0.00110614	-0.117827	-0.67179	0.911945	-1.26964	0.883785	1.51747	-0.639422	-0.518648	-0.428587
92	LPI(18:0)	-1.01321	1.69674	-0.525452	-0.620659	-0.52509	0.597816	-1.04113	1.56299	1.21698	-0.0987637	-0.604323	-0.645896
93	LPI(O-18:1)	-1.01277	1.38478	-0.564615	-0.545881	-0.70062	1.90535	-0.968016	1.2684	0.468184	-0.315165	-0.585074	-0.334573
94	LPI(20:4)	-0.94555	0.998015	-0.770903	-0.95019	-0.183697	1.67608	-1.12884	1.56512	0.560253	0.194126	-0.807037	-0.207375
95	LPS(18:1)	-0.943016	0.97721	-0.671082	-1.17649	0.196393	1.9829	-0.298548	1.0864	0.626094	-0.495642	-1.19853	-0.0856829
96	LPC(O-18:1)	-0.736711	1.42444	-0.787106	-1.01332	-0.290104	2.13244	-0.459799	0.741786	0.622523	-0.347784	-0.805861	-0.480497
97	LPI(16:1)	-0.791797	0.879162	-0.527873	-1.28406	-0.507788	1.38232	-0.179784	1.72452	0.925415	-0.61899	-1.11581	0.114687
98	LPS(16:0)	-1.26493	0.252986	-1.05666	-1.5433	-0.639056	0.923324	0.0408557	0.976594	1.59693	0.711393	-0.530621	0.532478
99	LPC(O-18:0)	-1.06055	0.321091	-1.23223	-1.15569	0.457634	1.40639	-0.706746	1.07277	1.57652	-0.142989	-0.732212	0.196013
100	LPE(20:5)	-0.279741	1.24037	-0.898579	0.939313	-0.281216	1.41761	-0.994018	0.505296	1.00692	-1.15231	-1.4186	-0.0850402
101	LPE(16:1)	0.14567	1.15382	-1.06794	0.927904	-0.536394	1.23031	-0.27077	1.08106	0.738016	-1.35321	-1.27784	-0.770641
102	SM(d42:4)	-0.83743	1.60191	0.020762	-0.57592	-0.817111	1.20793	-1.39463	0.0299259	-0.120243	1.6533	-0.00695826	-0.761531
103	SM(d32:1)	-0.203894	2.0313	-0.928457	0.331121	-0.510283	0.14847	-1.66147	-0.223071	0.773557	1.24715	-0.268009	-0.736411
104	PI(18:0_18:2)	-0.0738031	1.59619	-0.557117	-0.61954	0.749708	0.196648	-1.76874	1.30506	-0.457918	1.02592	-0.494493	-0.901907
105	PI(O-18:1_16:0)	-0.73725	2.15445	-1.08117	-0.00129645	0.201102	1.16993	0.0304179	0.271158	-0.523267	0.482196	-0.381948	-1.58432
106	PE(O-16:0_16:1)	0.337507	1.28064	-0.785982	-0.755839	0.0817256	1.91202	-1.20068	-0.848743	-0.743768	1.06921	0.314912	-0.661001
107	PE(18:0_20:3)	-0.157414	-0.119829	-0.713045	-0.570708	-0.701769	2.17253	-0.844177	-0.632983	-0.344991	1.50857	1.01576	-0.611945
108	SM(d18:1_24:1)	-0.477787	2.07067	-0.302755	-0.300899	-0.662193	-0.305503	-0.926261	-0.733787	-0.482124	-0.61869	1.31295	1.42639
109	PS(O-18:0_20:4)	0.488379	0.801656	-0.332013	-1.20048	0.0474759	0.0198071	-0.946964	-1.79615	0.202112	0.117732	0.588159	2.01029
110	LPC(17:0)	-0.404992	1.4134	1.36958	-1.18704	-0.798543	-0.39643	-0.306451	0.209519	-0.21165	-0.817108	-0.713856	1.84358
111	TG(16:0_18:0_20:3)	0.0630109	-0.798822	-0.470804	-0.430718	1.46883	-1.06882	-0.248902	-0.580858	-0.00157772	-0.142222	-0.27066	2.48154
112	TG(20:0_18:1_19:2)	2.92565	-0.0382083	-0.301427	0.0822269	0.572186	-0.372504	0.157237	-0.549337	-0.709262	-0.590693	-0.640614	-0.535254
113	PE(18:0_24:2)	2.69321	-0.137338	-0.517134	0.250567	0.745333	-0.689476	0.644437	-0.814118	-0.431347	-0.814723	-0.406266	-0.523144
114	TG(18:0_19:1_18:2)	3.0219	-0.152573	-0.56358	0.421526	-0.0631879	-0.625353	0.0900587	-0.324919	-0.440563	-0.582011	-0.427864	-0.353431
115	TG(16:0_17:0_20:0)	3.03794	-0.305288	-0.49923	0.17167	-0.0625471	-0.351256	0.375342	-0.436909	-0.529891	-0.446573	-0.424825	-0.528437
116	TG(12:0_12:0_18:1)	2.62302	-1.1307	-0.115887	0.899922	0.389511	-0.357195	0.281443	-0.893996	-0.728954	-0.289071	-0.426753	-0.251342
117	PC(O-16:1_22:4)	3.15703	-0.368602	-0.0726521	-0.38343	-0.330909	-0.410695	-0.417061	-0.309317	-0.198612	-0.144516	-0.283174	-0.238065
118	TG(18:0_18:1_19:1)	2.61111	-0.234287	-0.104206	0.319973	1.02745	0.105923	0.0816167	-0.87335	-0.695869	-0.799969	-0.816782	-0.621605
119	TG(14:0_15:0_16:1)	2.67316	-0.713444	-0.104044	0.502374	0.761637	0.0860682	0.21214	-0.918241	-0.584999	-0.530342	-0.581071	-0.803241
120	TG(14:0_16:1_17:1)	2.16814	-0.727521	0.0639972	0.615054	1.46892	0.18798	-0.0583126	-1.2018	-0.709751	-0.291383	-0.687007	-0.828311
121	TG(14:0_14:1_16:1)	2.13611	-0.683751	0.302499	0.700185	1.32163	-0.015785	0.20095	-0.643816	-0.547763	-1.09948	-0.460412	-1.21038
122	TG(16:0_17:1_24:1)	2.33985	-0.36163	-0.877738	0.229346	1.41832	-0.201239	0.632296	-0.863609	-0.533372	-0.45551	-0.63609	-0.690626
123	TG(16:0_18:0_19:1)	2.49622	-0.309149	-0.405413	-0.0419906	1.16556	0.0401513	0.607335	-1.10808	-0.810961	-0.559491	-0.574293	-0.499883
124	PE(18:0_22:1)	2.36718	-0.113666	-1.08964	0.410553	0.782224	0.529579	0.564326	-1.1193	-0.974713	-0.433698	-0.46754	-0.455302
125	TG(16:0_24:0_17:1)	2.32586	-0.985795	-0.621434	-0.0019827	0.343754	-0.195535	1.63108	-0.624401	-0.327974	-0.654039	-0.662368	-0.227172
126	TG(16:0_17:0_18:0)	2.74345	-0.780826	-0.99483	0.171222	-0.243326	-0.422514	1.01372	-0.231704	-0.473449	-0.509534	-0.0864706	-0.185739
127	TG(12:0_14:0_16:0)	2.15685	-1.45974	-1.16316	-0.162727	0.40486	-0.501935	1.30331	-0.780686	0.0157378	0.15636	0.226052	-0.194927
128	FA(20:0)	1.9823	-1.06484	0.428838	0.15665	1.00147	-0.706446	0.778435	-1.64087	-0.884769	-0.310848	0.21509	0.0449927
129	FA(18:0)	2.31861	-1.43678	0.710242	0.288369	0.580223	-0.649352	-0.405728	-1.21405	-0.674492	-0.00675887	0.258475	0.231239
130	SPH(d14:0)	2.40665	0.0484908	-0.597115	0.515992	-0.473332	-0.962988	0.39796	-0.678543	-0.820123	0.0945662	1.06593	-0.997483
131	FA(20:3)	2.2664	-0.41047	0.193979	1.03194	-0.838895	-0.878031	0.515588	-1.11428	-0.808174	0.0365018	0.694017	-0.688573
132	PC(O-16:0_24:5)	2.17376	0.0308715	0.181436	1.06202	-0.542708	0.0603422	0.263743	-1.18202	-0.125365	-0.26814	-1.79978	0.145826
133	SM(d17:1_16:0)	1.76738	-0.930848	0.245143	1.78762	-0.105129	0.695773	-0.745291	-0.635514	-0.903377	0.0664135	-0.0262242	-1.21595
134	SM(d18:2_16:0)	1.03138	-1.48776	-1.22059	0.602583	0.262969	1.16937	0.513986	-0.881265	-0.93203	1.04541	-0.896274	0.792221
135	PS(18:1_22:6)	1.65285	-0.92783	-0.0740912	1.19308	-0.284881	0.598831	0.357026	-1.35176	-1.76755	-0.101159	0.0361432	0.669342
136	PE(24:0_18:2)	1.28151	-1.00305	-0.339533	0.379777	0.850032	0.973254	1.55533	0.0581187	-0.995127	-1.39818	-0.933077	-0.429049
137	PE(18:1_20:1)	1.28626	-0.706731	0.241075	0.88927	0.0489944	1.40448	0.854615	0.123883	-0.996617	-1.84401	-0.785286	-0.515938
138	PE(19:0_18:1)	1.05421	0.121325	-0.167946	1.6526	0.869608	0.240452	0.500693	-0.217973	-0.966567	-1.0349	-1.99857	-0.0529329
139	TG(18:0_18:2_20:2)	1.50076	0.271925	0.989665	0.913208	-1.0407	0.540484	1.0352	-0.0490286	-1.17838	-1.07969	-1.10221	-0.801223
140	PS(18:1_22:5)	-0.0769022	0.278761	0.864857	0.742951	2.07953	-0.666421	0.972537	-0.923718	-0.304786	-0.869891	-1.06599	-1.03093
141	PC(18:0_20:3)	-0.854762	0.647257	1.81577	0.61404	1.37779	-0.868726	0.670662	-0.875475	-0.880222	0.0986566	-0.880875	-0.864111
142	PE(O-16:1_24:2)	-1.16824	0.724686	0.14503	1.47335	1.66387	-1.50416	0.769485	-0.0727516	-0.355626	-0.173751	-0.698898	-0.802993
143	PC(O-16:0_24:1)	-1.80941	-0.122979	0.777208	0.466822	2.06059	0.292896	0.845536	-0.968494	-0.0548339	-0.508752	-0.775263	-0.203317
144	TG(18:0_18:1_20:2)	1.13946	-0.550831	2.10786	0.139406	1.16387	-0.898353	0.44311	-0.875882	-0.759255	-0.591766	-0.747834	-0.569784
145	ChE(22:5)	0.412065	0.436003	1.88468	0.0433731	1.76762	-1.27967	0.083262	-0.646921	-0.522647	-0.707424	-0.883774	-0.586574
146	LBPA(18:1_20:2)	1.23936	0.0203412	1.33563	0.792002	1.19544	-0.869086	0.0966272	-0.865613	-0.304727	-0.624445	-1.9009	-0.114633
147	TG(O-16:1_16:0_16:1)	1.27386	-1.27823	1.27804	0.626043	1.69407	-1.2763	-0.293968	-0.165343	-0.381237	-0.300207	-0.886432	-0.290301
148	PC(O-20:0_22:5)	-0.34264	0.0125356	1.69971	0.657748	1.34389	-0.547559	-0.129083	-1.32908	-0.772401	-0.10106	-1.45928	0.967221
149	LPC(26:1)	0.247139	0.132333	2.38567	0.14248	1.07845	-0.146948	-0.0794776	-0.703695	-1.03597	-0.718717	-1.3879	0.0866353
150	ChE(20:3)	1.79457	-0.035497	0.575647	-0.430777	1.82864	-0.349991	0.653575	-0.772379	-0.571812	-0.827664	-1.03552	-0.828786
151	ChE(18:3)	1.92662	0.209698	0.530935	-0.145	1.54669	-0.539627	0.703952	-0.688743	-0.596592	-0.910579	-1.13569	-0.901664
152	ChE(24:2)	1.83673	0.249866	0.741324	-0.143097	1.59631	-0.216857	0.483349	-0.872372	-0.819699	-0.989674	-1.0102	-0.855682
153	ChE(20:2)	1.93018	0.397921	0.628442	-0.265974	1.43719	-0.21265	0.613384	-0.975504	-0.694488	-0.901125	-1.00838	-0.948999
154	ChE(22:3)	1.68758	0.168244	0.732525	-0.133439	1.7041	-0.115303	0.537258	-1.07566	-0.572035	-0.96076	-1.05967	-0.912834
155	ChE(22:2)	1.74605	0.339916	0.581591	-0.33699	1.52438	0.202025	0.675372	-1.05276	-0.693378	-0.976474	-1.02929	-0.98044
156	DG(16:0_28:1)	1.45741	0.191841	0.37982	-0.384879	2.09693	-0.423505	0.704422	-1.00437	-0.478624	-0.921447	-1.00733	-0.610264
157	PC(26:0_18:1)	1.78228	0.160807	-0.034065	-0.020056	1.66517	0.10649	0.850351	-0.855479	-0.602847	-1.06833	-1.19646	-0.78786
158	ChE(22:1)	2.08216	0.111896	0.451494	-0.71295	1.32342	0.00780775	0.864105	-0.925795	-0.686748	-0.794786	-0.883529	-0.837083
159	ChE(20:1)	1.92089	0.156826	0.373474	-0.494907	1.45279	-0.284879	1.03946	-0.92221	-0.477428	-0.882927	-0.96992	-0.911169
160	ChE(24:1)	2.17604	0.0520011	0.282078	-0.721978	1.08447	-0.409583	1.21849	-0.839187	-0.43893	-0.721249	-0.861633	-0.820525
161	ChE(24:4)	2.48094	0.1488	0.398651	-0.230059	1.15081	-0.248845	0.25397	-0.756505	-0.66475	-0.909607	-0.791145	-0.832261
162	ChE(18:1)	1.78534	0.598438	0.963668	-0.359675	1.22553	-0.690869	0.66746	-0.779568	-0.456606	-0.864584	-1.38053	-0.708602
163	ZyE(16:2)	1.64522	0.336553	1.05149	-0.944934	1.64755	-0.14402	0.369655	-0.87439	-0.466409	-1.02794	-0.761564	-0.831209
164	ChE(18:4)	1.1425	0.219339	0.923754	-0.620804	1.8118	-0.564076	1.13543	-0.776323	-0.437726	-1.11357	-0.903908	-0.816405
165	ChE(17:2)	1.51405	0.556282	0.449751	-0.0963107	2.0274	-0.464685	0.0221132	-0.931232	-0.0961654	-1.02576	-0.879229	-1.07621
166	SM(d44:2)	1.53596	-0.17736	0.124533	-0.412754	1.74606	-0.878007	1.43873	-0.453988	-0.519516	-0.544304	-1.05826	-0.801091
167	ChE(20:0)	1.67503	-0.398778	0.0839426	-0.568994	1.42144	-0.885243	1.70889	-0.721443	-0.313997	-0.626221	-0.796818	-0.577807
168	ChE(14:0)	1.70501	-0.179065	-0.0838202	-0.0608279	1.44846	-0.718904	1.62401	-0.725414	-0.690185	-0.747348	-0.811195	-0.76073
169	ChE(19:1)	1.54977	0.126911	0.280632	-0.505153	1.59253	-0.536912	1.42536	-0.884063	-0.316293	-0.837915	-1.02848	-0.86638
170	ChE(18:0)	1.56287	0.212416	0.129298	-0.803539	1.39824	-0.541476	1.65779	-0.665817	-0.369497	-0.812103	-1.0435	-0.724678
171	ChE(17:1)	1.68362	0.0961531	0.247837	-0.731287	1.78175	-0.706129	1.09538	-0.808832	-0.281261	-0.643187	-1.00195	-0.732087
172	SM(d42:0)	1.25883	0.0828346	0.00173016	-0.697828	2.05417	-0.191884	1.18574	-0.233876	-0.468617	-0.983235	-1.03774	-0.970127
173	PE(26:0_18:1)	1.85906	-0.166684	-0.368101	-0.444903	1.3134	0.560075	1.30378	-0.620318	-0.598992	-0.985898	-1.01136	-0.840057
174	LPC(22:6)	2.15179	0.198709	-0.614454	-0.139957	1.20115	0.166587	0.992716	-0.467726	-0.775315	-1.21331	-0.923179	-0.577011
175	PC(17:0_26:0)	1.77088	-0.59374	-0.468252	-0.594493	1.6768	0.390379	1.14993	-0.944731	-0.233286	-0.487155	-1.03287	-0.633467
176	Co(Q8)	1.3305	0.0883497	-0.48211	-0.941912	1.75191	0.192835	1.43058	-0.671202	-0.422493	-0.221417	-1.31018	-0.744861
177	PC(O-18:1_24:0)	0.945246	-0.439184	-0.381274	0.0247947	2.03101	0.303192	1.48628	-0.777012	-0.66795	-0.859376	-1.12092	-0.544802
178	PC(26:0_20:1)	1.2723	-0.452898	-0.418431	-0.419452	2.0784	0.181284	1.32088	-0.919062	-0.351339	-0.755176	-0.83501	-0.701504
179	PC(18:0_26:0)	0.898915	-0.627168	-0.448836	-0.614457	1.91259	0.0617532	1.87034	-0.585901	-0.312226	-0.686035	-0.920601	-0.548372
180	TG(18:0_24:1_20:4)	0.995951	-0.844524	-0.388448	-0.17877	1.94192	-0.224401	1.75308	-1.11142	-0.532794	-0.582226	-0.504018	-0.324346
181	TG(24:0_18:1_22:4)	1.23831	-0.502597	-0.159963	0.0804672	2.09782	-0.0671353	1.21276	-1.13118	-0.801846	-0.838696	-0.711817	-0.416129
182	TG(16:0_24:1_20:4)	1.28352	-0.72941	-0.11459	0.16687	2.17129	-0.0872198	1.05234	-1.00188	-0.826438	-0.684386	-0.753497	-0.476593
183	PC(O-16:0_24:0)	1.25385	-0.463023	-0.187707	0.13756	2.12341	-0.316637	1.23465	-0.97336	-0.451899	-0.842916	-0.851056	-0.662867
184	TG(16:0_18:1_24:1)	1.56072	-0.577942	-0.0447833	-0.210383	1.83487	0.106563	1.26743	-1.03843	-0.745819	-0.642422	-0.833461	-0.676341
185	TG(16:0_18:1_22:1)	1.8838	-0.601657	0.00829661	-0.109601	1.8016	-0.1563	0.919347	-1.06822	-0.778399	-0.565997	-0.722104	-0.610767
186	TG(O-18:1_16:0_18:0)	1.4331	-0.374934	0.0468722	-0.258125	2.04767	-0.284702	1.2131	-0.905194	-0.616995	-0.672413	-0.89532	-0.733065
187	PC(24:0_19:1)	1.47518	-0.192961	0.151408	-0.083109	1.93677	-0.575498	1.2391	-0.711064	-0.733154	-0.860687	-0.839827	-0.806161
188	PE(24:0_20:4)	1.54399	-0.0639267	-0.283033	-0.377084	1.82191	-0.457969	1.46191	-0.748845	-0.774817	-0.597296	-0.909046	-0.615793
189	TG(O-18:0_16:1_18:2)	1.57963	-0.561471	-0.0729915	0.563396	1.66088	-0.220019	1.20519	-0.942246	-0.502283	-0.795919	-0.927735	-0.986436
190	DG(24:0_18:1)	1.41048	-0.476539	0.148597	0.314254	2.0944	-0.282111	0.850663	-1.11955	-0.780785	-0.584984	-0.668388	-0.906045
191	DG(16:0_24:2)	1.49523	-0.528136	-0.145379	0.193488	2.25704	-0.190971	0.523169	-1.017	-0.673176	-0.303391	-0.535781	-1.07509
192	FA(18:3)	1.4804	-0.643387	-0.256948	0.258356	2.28608	-0.491015	0.709508	-0.789994	-0.554244	-0.59931	-0.596369	-0.803077
193	FA(18:2)	1.53491	-0.258964	-0.118646	0.172066	2.29762	-0.632883	0.553877	-0.819419	-0.702964	-0.639379	-0.616533	-0.769684
194	SPH(d17:0)	1.63441	-0.127684	-0.553129	-0.434198	1.99327	-0.407857	1.05849	-0.510072	-0.735602	-0.821506	-1.03855	-0.05757
195	PE(24:0_18:1)	1.5196	-0.288018	-0.932141	0.125902	1.97694	0.161919	1.00032	-0.750599	-0.656494	-0.712593	-1.0703	-0.374525
196	SPHP(d22:1)	1.20022	-0.291337	0.126659	-0.188797	2.00792	-0.819264	1.33916	-0.737811	-0.744914	-0.447974	-1.26243	-0.181436
197	SM(d41:1)	1.132	-0.793972	0.164081	-0.079908	2.07978	-0.463364	1.36083	-0.76036	-0.619191	-0.721956	-1.05992	-0.238022
198	Co(Q9)	0.656814	-0.457436	0.156634	-0.315214	2.04167	-0.314351	1.57121	-1.06041	-0.144038	-0.362657	-1.45727	-0.314947
199	TG(O-16:0_16:0_22:4)	1.06928	-0.793736	0.636427	0.129365	1.64482	-0.567973	1.60111	-1.22461	-0.380355	-0.850088	-0.785611	-0.478627
200	SM(d44:3)	1.61387	-0.641354	0.311856	-0.641733	2.18804	0.0477841	0.251275	-1.0023	-0.17595	-0.541909	-1.09169	-0.317896
201	PI(O-16:0_22:6)	1.65279	-0.451802	-0.405153	-0.356681	2.38648	-0.276262	0.245783	-0.618824	-0.808437	-0.145569	-0.871957	-0.350369
202	FA(22:1)	1.69866	-0.614988	0.0850807	-0.102014	1.92935	-0.656895	0.721558	-1.23097	-0.629304	-0.482106	-0.925922	0.207551
203	PC(18:1_28:1)	2.01519	-0.347695	-0.0934673	-0.19868	1.86592	-0.147955	0.584055	-0.93648	-0.64035	-0.978579	-0.72096	-0.400997
204	ChE(17:0)	2.21477	0.162091	-0.306285	-0.484451	1.84154	-0.570527	0.207522	-0.796176	-0.39937	-0.560199	-0.564118	-0.744798
205	PI(18:1_18:2)	1.56065	-0.347741	-0.973493	-0.598006	1.79702	-0.550162	1.15098	-0.723002	0.519811	-0.743968	-0.95754	-0.134556
206	LPE(17:1)	2.1972	-0.48716	0.119134	-1.28504	1.35201	0.132616	0.687545	-0.478884	-0.404296	-1.12896	-0.217948	-0.486205
207	SM(d42:1)	1.90659	-0.500191	-0.0898181	-0.085413	1.91697	-0.963238	0.106783	0.267298	-0.292474	-0.21636	-1.32505	-0.725108
208	PC(16:0_24:1)	1.93391	-0.0107102	0.0727582	-0.0164192	1.55893	-1.19561	0.701256	-0.825466	0.0303245	-0.223838	-1.25736	-0.767767
209	PI(16:0_18:1)	1.9539	0.177234	-0.647196	-0.781607	1.62548	-0.767398	0.802864	-0.352831	-0.531334	0.297296	-1.18183	-0.594569
210	PE(18:1_22:1)	1.32301	-0.190828	-0.245364	0.274887	1.65647	-0.429698	1.13997	-0.976044	-0.486396	-0.192646	-1.9032	0.0298403
211	FA(18:1)	1.10241	-0.446266	-0.00951452	0.780177	1.77639	-0.661545	0.503785	-0.532891	-0.200593	0.181528	-2.15885	-0.334639
212	ChE(16:0)	1.3918	-0.112226	0.929998	-0.0768167	1.0692	-1.0476	1.32112	-0.618155	0.401403	-1.13627	-1.29229	-0.830153
213	CerP(d46:4)	1.56328	-0.198143	0.47837	-0.362004	1.58023	-0.536913	0.732218	-0.610652	0.622956	-0.83333	-1.67241	-0.763599
214	PA(24:0_26:3)	1.60986	0.439214	0.168602	-0.680921	0.841832	0.0221184	0.900305	-0.300859	0.651446	-0.320899	-1.80494	-1.52576
215	PI(16:0_20:3)	1.52324	-0.479181	-0.118395	-0.692065	1.81712	-0.430846	0.910177	-0.248801	0.215889	-0.822984	0.0155508	-1.68971
216	PC(24:0_17:1)	1.73066	-0.0501882	-0.352066	-0.230386	1.42758	-0.35653	0.789329	-0.0204987	0.00696538	-0.130793	-0.678993	-2.13507
217	LPC(17:1)	0.43684	0.289763	0.420907	-1.05126	2.4446	0.956244	-0.251639	-0.916569	-0.752257	-0.51391	-0.174763	-0.88796
218	DG(20:0_20:4)	0.771251	-0.112629	0.765613	-0.625504	2.24955	0.518182	0.541202	-1.37965	-0.689621	-0.675038	-0.560977	-0.802381
219	PI(18:1_20:5)	0.858042	0.660131	-0.596499	-0.305055	2.62626	0.408145	-0.57626	-0.370641	-0.657787	-0.777392	-0.591486	-0.67746
220	PG(18:3_22:6)	0.305264	-0.501274	0.469833	-0.0910989	2.96108	-0.367977	-0.0905401	-0.52728	-0.35283	-0.639417	-0.692509	-0.473251
221	LBPA(16:2_16:2)	0.172494	-0.601741	-0.0922796	0.0827813	2.99504	-0.181871	0.0478477	-0.659323	-0.0509556	-0.681984	-0.792726	-0.237287
222	PG(18:1_20:3)	0.487884	-0.0324482	0.336491	-0.546952	2.83627	-0.370865	0.160129	-0.964185	-0.0749421	-0.480931	-0.852023	-0.498427
223	PG(22:6_22:6)	0.672349	-0.483166	0.0654868	-0.2936	2.8121	-0.590317	0.595475	-0.617078	-0.413921	-0.500975	-0.752092	-0.494262
224	PG(18:2_22:6)	0.596784	-0.415175	-0.0780434	-0.312053	2.83144	-0.493559	0.641025	-0.718503	-0.230543	-0.600267	-0.713482	-0.507622
225	PG(20:4_22:6)	0.648848	-0.482554	-0.0476845	-0.229937	2.8356	-0.387511	0.560163	-0.66118	-0.438152	-0.655947	-0.764878	-0.376772
226	PG(16:1_22:6)	0.265637	-0.665257	0.0196389	-0.294515	2.88566	-0.702616	0.699789	-0.560939	-0.192752	-0.43723	-0.628746	-0.388666
227	PG(20:3_22:6)	1.08816	-0.657857	-0.0124601	-0.250692	2.59714	-0.595085	0.649293	-0.800022	-0.261198	-0.591854	-0.758224	-0.407207
228	LBPA(17:1_18:2)	0.929515	-0.291961	0.0477109	-0.377656	2.6527	-0.62077	0.691601	-0.844834	-0.533308	-0.570455	-0.760159	-0.322387
229	PG(22:5_22:6)	1.02731	-0.711446	-0.0339192	-0.505825	2.64262	-0.514569	0.650031	-0.628965	-0.548452	-0.38657	-0.790592	-0.199619
230	TG(15:0_16:1_20:4)	1.03473	-0.1287	-0.574088	-0.344876	2.63357	-0.221318	0.575293	-1.07963	-0.48314	-0.378878	-0.706917	-0.326045
231	TG(18:1_18:1_22:6)	0.659452	-0.279464	-0.0399718	0.467812	2.71068	0.255579	-0.0128573	-0.754454	-0.830699	-0.669677	-0.679096	-0.8273
232	TG(14:1_16:1_16:1)	0.727796	-0.28573	0.183822	0.0949792	2.85066	-0.131784	-0.155866	-0.748656	-0.688216	-0.555386	-0.670395	-0.621226
233	TG(16:0_18:1_22:6)	0.898747	-0.209357	0.242983	0.410807	2.62645	-0.15898	-0.197575	-1.06817	-0.895683	-0.690866	-0.281269	-0.677083
234	TG(15:0_16:1_18:1)	0.89814	-0.649715	-0.245362	0.0913919	2.78668	0.0996498	-0.00476298	-0.741242	-0.517927	-0.560748	-0.32633	-0.829772
235	TG(16:0_18:0_24:4)	0.911582	-0.159697	0.102497	-0.0128375	2.60755	0.270971	0.249911	-0.957403	-0.778991	-0.667801	-0.817569	-0.748213
236	TG(16:1_16:1_16:2)	0.745108	-0.273485	0.205965	0.169858	2.54454	0.472409	0.2986	-0.957049	-0.899895	-0.860211	-0.703459	-0.742386
237	TG(16:0_24:1_22:5)	0.702674	-0.49527	-0.0570531	0.318974	2.61172	0.225543	0.512077	-1.00748	-0.769596	-0.706272	-0.777554	-0.557754
238	TG(18:1_24:2_20:4)	0.766537	-0.31163	-0.127386	0.104992	2.71224	0.291747	-0.0498081	-0.843085	-0.503992	-0.504233	-1.24017	-0.295211
239	TG(16:1_18:1_22:6)	0.697153	-0.831766	-0.0732474	0.0622149	2.57939	0.0485724	0.834143	-1.04553	-0.686424	-0.364871	-0.50913	-0.710506
240	TG(16:1_16:1_22:6)	0.611999	-0.355246	-0.448543	-0.0588977	2.7467	0.255072	0.560802	-0.779799	-0.773852	-0.305072	-0.812612	-0.640555
241	TG(18:1_20:4_22:6)	0.567871	-0.420445	-0.164863	0.628884	2.53566	-0.417791	0.842992	-0.938662	-0.789362	-0.331269	-0.707706	-0.805315
242	TG(O-18:1_16:0_22:1)	1.41064	-0.21934	0.406128	0.177213	2.18033	-0.745091	0.65337	-0.853529	-0.675683	-0.675872	-0.910143	-0.748023
243	LBPA(18:1_18:1)	0.977754	-0.401362	0.490196	0.322927	2.44414	-0.849539	0.435951	-1.11326	-0.521797	-0.491215	-0.824237	-0.469559
244	DG(26:0_18:1)	1.05101	-0.55332	0.87568	-0.144891	2.21347	-0.737574	0.845875	-0.99812	-0.694223	-0.524297	-0.673448	-0.660162
245	DG(16:0_22:1)	0.904956	-0.509495	0.903679	-0.10049	2.28942	-0.872525	0.763178	-0.867409	-0.798469	-0.27632	-0.642643	-0.793883
246	PG(18:1_22:4)	1.10204	-0.328849	0.928339	0.514875	2.08536	-1.14894	0.362086	-1.03382	-0.50825	-0.924927	-0.621189	-0.426724
247	SM(d41:2)	0.81091	0.437544	0.751516	-0.161681	2.34106	-1.08299	0.458815	-0.671321	-0.574202	-0.62675	-1.07258	-0.61032
248	ChE(18:2)	1.05918	0.100861	0.930259	-0.0384267	2.11223	-1.18386	0.577222	-0.629211	-0.360741	-0.79444	-1.08121	-0.691863
249	TG(16:0_16:0_22:3)	1.02306	-0.507626	0.567261	0.460709	2.309	-0.41205	0.388514	-0.687897	-0.726332	-1.02647	-1.18981	-0.198358
250	TG(16:0_18:1_18:1)	0.364761	-0.383222	0.499549	0.485022	2.65877	-0.612565	0.385408	-0.942424	-0.605861	-0.694549	-0.922362	-0.23253
251	TG(O-16:0_16:0_20:3)	0.204683	-0.207552	0.785116	0.279253	2.27862	-1.00971	1.19423	-0.86201	-0.665009	-0.639032	-0.861332	-0.497259
252	Cer(d18:2_26:0)	0.64713	-0.668287	0.72925	-0.105865	2.1217	-0.922564	1.37738	-0.665885	-0.423016	-0.277997	-0.887916	-0.923933
253	DG(18:1_18:1)	1.09989	0.280289	0.443157	1.08289	1.94412	0.0423008	-0.439383	-1.02331	-0.850326	-0.357069	-1.09474	-1.12782
254	DG(16:0_17:1)	1.15748	0.113705	0.109852	1.14801	2.06316	-0.0696197	-0.528639	-1.03891	-0.670222	-0.52851	-0.416497	-1.3398
255	DG(18:0_20:2)	1.09523	0.697059	0.353185	0.367665	2.17756	0.136838	-0.36757	-1.1977	-0.689717	-0.811042	-0.74002	-1.02149
256	TG(18:0_18:1_20:4)	0.964562	-0.111557	0.565975	0.0395744	2.57207	-0.226362	0.0183498	-0.916068	-0.751733	-0.644081	-0.987595	-0.523138
257	TG(18:0_16:1_16:2)	1.01639	-0.513719	0.366367	0.219027	2.55352	-0.147832	0.254132	-0.911878	-0.604678	-0.837655	-0.845151	-0.548517
258	PG(18:1_22:6)	0.954005	-0.236499	0.503247	0.270795	2.62746	-0.607844	-0.24694	-0.858603	-0.284253	-0.731734	-0.859692	-0.529944
259	TG(16:0_17:0_22:5)	1.24505	-0.0689522	0.275185	0.354453	2.37596	-0.0582852	-0.209833	-1.02239	-0.693993	-0.641087	-1.22665	-0.329452
260	DG(26:0_20:4)	1.19265	-0.0501263	0.0702916	0.171207	2.54193	-0.100261	0.0286744	-0.958918	-0.711138	-0.555239	-0.750994	-0.878077
261	DG(22:0_20:4)	1.32681	-0.147769	0.0469342	0.0817093	2.4894	-0.0579217	-0.120737	-1.03608	-0.343158	-0.450552	-0.892571	-0.896065
262	TG(O-18:1_16:0_16:1)	0.954621	-0.0551278	0.120122	0.316533	2.60395	0.00237404	-0.106196	-0.734768	-0.409982	-0.739613	-0.877834	-1.07407
263	DG(18:0_18:1)	1.32819	0.0670886	0.193286	0.474807	2.24746	-0.248252	0.142522	-1.16785	-0.691051	-0.521976	-0.742094	-1.08213
264	TG(18:0_20:1_20:4)	1.22832	-0.0449797	0.325648	0.45165	2.27033	0.248493	-0.0540416	-0.996425	-0.763867	-0.86483	-0.987593	-0.812702
265	DG(24:1_20:4)	1.05563	0.093001	0.23191	0.296829	2.4683	0.282569	-0.270739	-0.969321	-0.753258	-0.816765	-0.864775	-0.753373
266	TG(16:0_18:1_22:5)	1.0243	-0.154993	0.269428	0.680254	2.44308	0.0832214	-0.270757	-0.910156	-0.842135	-0.726146	-0.842353	-0.753747
267	TG(18:0_18:1_22:5)	1.00133	0.0196395	0.527297	0.574835	2.32508	0.241981	-0.348591	-0.994134	-0.912686	-0.774211	-0.869109	-0.791432
268	DG(22:1_20:4)	1.16363	-0.0508943	0.664739	0.449592	2.17974	0.360947	-0.336205	-1.07417	-0.890848	-0.95949	-0.777431	-0.729605
269	TG(O-18:1_16:0_18:1)	1.46246	0.0376	0.569142	0.431533	2.01767	0.228285	-0.176633	-1.00584	-0.870554	-0.852209	-0.965671	-0.875788
270	TG(16:0_18:0_20:2)	1.3186	0.015591	0.641083	0.507493	2.07845	0.248149	-0.294354	-1.02445	-0.799636	-0.879823	-1.00869	-0.802412
271	TG(16:0_17:1_18:1)	1.38477	-0.190106	0.419749	0.747649	2.13139	-0.0774573	-0.112867	-0.908225	-0.844246	-0.688341	-0.975828	-0.886488
272	TG(16:1_18:1_22:5)	0.983843	-0.204267	0.564822	0.476377	2.22327	0.498814	-0.00414196	-1.14992	-0.766692	-0.794336	-0.77044	-1.05732
273	TG(18:0_20:1_22:5)	1.23923	-0.28437	0.478809	0.382874	2.29526	0.263665	-0.168853	-1.03345	-0.803021	-0.682689	-0.98281	-0.704645
274	TG(18:0_16:1_18:2)	1.20133	-0.386739	0.664891	0.210966	2.35603	0.19923	-0.260064	-0.95679	-0.671807	-0.71315	-0.95593	-0.687967
275	DG(26:1_20:4)	1.08843	-0.460837	0.665949	0.314428	2.33252	0.189166	-0.0808835	-1.12207	-0.973207	-0.394913	-0.8005	-0.758077
276	TG(O-18:0_16:1_20:1)	1.47789	-0.478277	0.677511	0.134832	2.08639	0.212388	0.140481	-0.970873	-0.737851	-0.7209	-1.02538	-0.7962
277	TG(16:0_18:1_19:1)	1.88948	-0.291029	0.318204	0.564668	1.78996	-0.0456647	0.077257	-0.832625	-0.853629	-0.796044	-0.91911	-0.90147
278	TG(15:1_16:1_18:1)	2.07221	-0.42692	0.172035	0.338749	1.66184	0.298282	0.0417886	-0.942378	-0.863572	-0.605406	-0.848968	-0.897663
279	TG(16:0_18:0_22:3)	1.61211	-0.446433	0.161236	0.502705	2.05342	0.0618498	0.246843	-0.908628	-0.952482	-0.53101	-0.961695	-0.837923
280	PI(O-16:0_20:4)	1.79305	-0.244922	-0.000582775	0.279653	2.06614	-0.201137	0.186381	-1.01572	-0.953723	-0.68534	-0.879182	-0.344614
281	TG(18:1_18:1_24:1)	1.38629	-0.332418	0.246031	0.103411	2.15791	0.0812029	0.643926	-1.09716	-0.86231	-0.837615	-0.918918	-0.570355
282	PC(24:0_18:1)	1.43417	-0.14453	0.324324	0.288998	2.1235	-0.103356	0.413877	-1.17864	-0.71916	-0.603962	-1.12635	-0.708882
283	DG(18:1_24:1)	1.31677	-0.260042	0.272502	0.15982	2.35978	-0.161119	0.367406	-1.00423	-0.831502	-0.662802	-0.681961	-0.874619
284	PC(26:0_22:6)	1.41882	0.00657699	0.100581	0.380784	2.07993	-0.0698525	0.601156	-0.869357	-0.871045	-0.778153	-0.898463	-1.10098
285	TG(18:0_22:1_18:2)	1.75393	-0.217875	0.273883	0.254304	1.87498	0.228472	0.308949	-1.09991	-0.874312	-0.796064	-0.92249	-0.78387
286	PC(26:0_20:4)	1.73988	0.0613868	0.20292	0.187746	1.91578	0.218452	0.191339	-1.08442	-0.841732	-0.85434	-0.955467	-0.78154
287	TG(26:0_16:1_18:1)	1.68353	-0.355263	0.470506	0.122811	1.89075	0.37702	0.277838	-1.00129	-0.844173	-0.886158	-0.834688	-0.900886
288	PI(18:1_22:5)	1.78477	0.23978	0.384638	0.140386	1.81491	-0.0738971	0.260843	-1.15119	-0.861504	-0.875647	-0.881148	-0.781944
289	DG(24:0_20:4)	1.4407	0.139134	0.344481	0.126753	2.18589	0.128345	0.0348831	-1.11255	-0.704416	-0.814458	-0.96483	-0.803926
290	TG(18:1_26:1_20:4)	1.36141	-0.065734	0.0323882	0.378905	2.0093	0.504077	0.44681	-0.998406	-1.00569	-0.661431	-1.17052	-0.831115
291	PC(18:1_26:1)	1.39713	-0.000352501	0.204111	0.510375	1.96992	0.38288	0.26622	-1.05391	-0.926331	-0.879044	-1.21472	-0.656281
292	PE(O-18:0_22:1)	1.45832	0.205211	0.124739	0.167828	1.88406	0.575776	0.307238	-0.807333	-1.187	-0.950379	-1.2542	-0.52427
293	PI(17:0_20:4)	1.62424	0.0754809	-0.242898	0.178885	2.10198	0.325962	0.15645	-0.789527	-0.983757	-0.573685	-1.0807	-0.792434
294	PE(O-18:1_24:1)	0.796402	0.444963	0.200692	0.667996	1.85621	0.419992	0.748325	-1.24175	-0.974699	-0.6383	-1.16356	-1.11627
295	DG(18:1_26:1)	1.18825	-0.0923593	0.549536	0.44993	1.761	0.50919	0.445835	-1.59858	-0.635113	-0.575704	-0.668022	-1.33396
296	SM(d31:1)	1.43239	-0.520288	-0.070354	-0.0844991	2.2798	0.00229665	0.252846	-1.00052	-0.294942	0.00555363	-0.606539	-1.39574
297	LBPA(17:1_20:3)	1.26833	-0.738908	0.567957	0.29873	2.45466	-0.656213	-0.591371	-0.940421	-0.564688	-0.479707	-0.26873	-0.349636
298	FA(20:1)	1.55285	-0.588494	0.0115518	0.429258	2.25579	-0.573092	0.0593088	-1.17991	-0.842796	-0.506626	-0.099901	-0.517931
299	PC(O-18:1_24:1)	1.80053	-0.296358	0.772525	0.477056	1.77351	-0.631249	-0.542049	-0.794322	-0.996079	-1.1034	-0.0543125	-0.405843
300	PC(O-16:0_22:1)	1.07841	-0.134233	0.419699	1.36937	1.87593	-0.661802	-0.126253	-0.888452	-1.02128	-1.2373	-0.65658	-0.0175062
301	PG(18:1_22:5)	0.368877	-0.170851	0.535621	-0.608719	2.76979	-0.131291	-0.494144	-0.48131	0.471284	-0.541038	-0.962813	-0.75541
302	PG(18:1_20:4)	-0.0687978	-0.360861	0.682681	0.220852	2.56625	-0.565547	-0.567438	-0.42232	0.369328	0.0174295	-1.66252	-0.209058
303	TG(O-18:0_16:1_22:5)	0.82993	-0.326073	0.829876	-0.325475	2.43431	-0.769868	-0.231317	-1.13791	0.133742	-0.951913	-0.743429	0.258133
304	PG(20:5_22:6)	0.624634	-0.67043	1.41813	-0.281264	2.2236	-0.393101	-0.331501	-0.825011	0.315799	-0.485423	-1.3328	-0.262628
305	TG(18:0_22:3_20:4)	0.506381	0.00181292	0.815923	0.776445	2.47954	-0.464784	-0.598751	-0.832966	-0.926462	-0.432561	-0.922849	-0.401733
306	TG(18:1_18:1_22:5)	0.559441	-0.0145608	0.800697	0.469123	2.62115	-0.381586	-0.624951	-0.712263	-0.869976	-0.704439	-0.625319	-0.517311
307	LBPA(18:1_18:2)	0.653547	-0.328992	0.834827	0.578385	2.50655	-0.771619	-0.876026	-0.823577	-0.109143	-0.491073	-0.876587	-0.296298
308	PG(18:1_18:2)	0.490272	-0.652863	0.712129	0.563211	2.60918	-0.582875	-0.262822	-1.26695	-0.461315	-0.32455	-0.534368	-0.289048
309	LBPA(16:2_20:5)	0.468002	-0.488321	0.658982	0.285239	2.76337	-0.364057	-0.310661	-1.06767	-0.516805	-0.271776	-0.656489	-0.499807
310	LBPA(16:2_18:2)	0.419258	-0.46828	0.491758	0.142211	2.8583	-0.610599	-0.199924	-0.969747	-0.233632	-0.454115	-0.691879	-0.283354
311	PG(16:2_22:6)	-0.106701	-0.109529	0.53524	0.248821	2.8662	-0.466149	-0.284481	-1.24021	-0.315696	-0.187392	-0.462934	-0.477168
312	PG(16:2_20:4)	0.185973	-0.500616	0.930786	-0.106373	2.82208	-0.653493	-0.445439	-0.604296	-0.168069	-0.25961	-0.781563	-0.419377
313	TG(O-18:0_16:1_16:2)	0.112735	-0.677695	1.27168	0.439666	2.44032	-1.15314	0.169017	-0.63484	-0.353247	-0.47781	-0.599712	-0.536971
314	TG(16:0_17:1_20:4)	0.586536	-0.959283	0.234768	0.419745	2.58739	-0.677392	0.119031	-1.01723	-0.30959	-0.0245122	-1.09021	0.130744
315	TG(18:0_20:4_22:5)	0.46827	-0.232445	0.229437	0.494383	2.68564	0.390684	-0.437713	-0.859849	-0.860085	-0.406814	-1.00545	-0.466067
316	TG(16:0_16:1_16:2)	0.469247	-0.275077	0.283577	0.447262	2.73192	0.365115	-0.451634	-0.833623	-0.65586	-0.530597	-0.860666	-0.689666
317	TG(18:0_20:4_22:4)	-0.0322047	0.0422008	0.0670387	0.855787	2.74464	0.110222	-0.19078	-0.867581	-0.749167	-0.466751	-0.785872	-0.727535
318	PC(16:1_16:2)	0.22829	-0.114965	-0.0485853	0.24232	2.92615	0.216095	-0.690454	-0.619414	-0.653005	-0.216084	-0.386055	-0.884295
319	LPG(18:1)	-0.0387218	0.0619152	0.142228	0.564403	2.73835	-0.0543003	-1.04487	-0.446765	-0.687136	0.258888	-1.06934	-0.424657
320	TG(16:0_16:0_20:3)	1.1336	-0.93897	0.727425	0.679053	2.18201	0.370654	-0.739808	-0.803772	-0.535308	-0.554917	-0.787291	-0.732673
321	PC(24:1_20:3)	1.05375	0.107486	0.644046	0.461819	2.04389	0.70729	-1.04452	-0.592434	-0.911439	-1.15267	-0.885939	-0.431277
322	DG(19:0_20:4)	0.019261	-0.457702	1.09732	0.342817	2.32776	0.828857	-0.193042	-0.472636	-0.709594	-0.985082	-0.820969	-0.976984
323	Cer(d17:0_22:0)	0.669798	-1.15635	1.15582	0.0773599	1.84481	1.03733	-0.752639	-1.0218	-0.97924	-0.612184	-0.586503	0.323606
324	PS(O-16:0_20:4)	1.24787	0.403318	0.210133	-0.00713045	2.34692	-1.31053	-0.28937	-0.192751	-1.12918	-0.613199	-0.241875	-0.424205
325	PC(O-22:0_16:0)	1.07806	0.774104	-0.16891	-0.375685	2.15007	-0.879079	0.916318	-0.745591	-1.02674	-0.943516	-0.511768	-0.267268
326	PC(O-24:0_20:4)	0.911778	-0.445634	0.871314	-0.0705974	1.90061	0.492867	0.727408	-1.10743	-0.66904	-0.768033	-1.57693	-0.266313
327	PC(24:1_22:6)	1.53151	-0.621174	0.128016	0.266029	1.22527	1.26559	0.618589	-0.835601	-0.905834	-0.933826	-1.49924	-0.239326
328	PI(16:1_18:1)	0.980014	-1.02594	-0.618366	-0.647515	2.30624	0.675518	0.618691	-0.210119	-0.540445	-0.952939	-0.845744	0.260609
329	TG(18:0_18:1_20:3)	0.0210764	0.169655	0.875111	-0.218686	1.95196	0.54535	1.23742	-0.51936	-1.09056	-0.727742	-1.04648	-1.19774
330	PE(18:0_20:2)	-0.0453868	-0.836385	1.1231	-0.513707	1.43772	0.449053	1.9624	-0.824631	-0.581002	-0.816081	-0.516719	-0.838369
331	FA(26:1)	1.14898	-0.87473	-0.858349	0.709683	2.12041	-0.922302	0.997417	-0.822142	-0.555896	-0.141774	-0.343324	-0.457974
332	FA(20:5)	1.0247	-0.943758	-0.539465	0.437006	2.42013	-0.446506	0.773554	-0.952905	-0.748849	-0.222469	-0.196882	-0.604552
333	FA(24:2)	1.60078	-0.829652	-0.42313	0.173653	2.19881	-0.97059	0.658801	-0.782929	-0.594342	-0.270706	-0.39346	-0.367231
334	FA(22:6)	1.35215	-0.510484	-0.874213	0.122919	2.10531	-0.714061	1.14109	-0.790047	-0.634263	-0.206297	-0.0921185	-0.899977
335	FA(22:3)	1.30398	-0.682762	-1.08195	0.47274	2.25128	-0.614687	0.486649	-0.663216	-0.564847	0.185874	-0.118985	-0.974072
336	TG(18:1_16:2_22:6)	0.95035	-0.744577	-0.593908	0.647388	2.16648	-1.13358	0.598196	-1.0052	-1.00343	0.544922	-0.0931352	-0.333505
337	PC(O-22:0_20:4)	1.4637	-0.401816	-0.508273	0.871962	1.87373	-0.978287	0.779303	-1.22029	-0.670053	-0.412954	-0.69518	-0.101836
338	FA(22:2)	1.74407	-1.10827	-0.505115	0.906024	1.81867	-0.825165	0.0881877	-1.1493	-0.451167	-0.288446	-0.22363	-0.0058555
339	FA(26:2)	1.29154	-0.823045	-0.505293	-0.249521	2.17232	-0.721385	1.33577	-0.698028	-0.449593	-0.403633	-0.547359	-0.401766
340	FA(24:1)	1.2732	-1.03939	-0.595087	-0.318884	1.93521	-0.916301	1.55523	-0.679266	-0.348083	-0.311437	-0.331259	-0.223923
341	TG(15:0_16:0_18:1)	1.49034	-1.37856	-0.561048	-0.269767	1.6261	-0.776185	1.56813	-0.619649	-0.177513	-0.0846692	-0.528298	-0.288887
342	TG(16:0_20:0_18:1)	1.50217	-0.898365	-0.421194	-0.287603	1.50186	-0.707357	1.85059	-0.861953	-0.564747	-0.27432	-0.362609	-0.476475
343	FA(22:0)	1.36684	-1.05101	-0.0676636	-0.225856	1.69826	-1.09633	1.63396	-0.644832	-0.280016	-0.644563	-0.529872	-0.158912
344	TG(16:0_16:0_19:1)	1.40857	-0.82756	-0.421474	0.154531	1.79602	-0.893164	1.50457	-0.646124	-0.684253	-0.0920271	-0.878042	-0.42105
345	TG(15:0_16:0_16:1)	1.79799	-1.06289	-0.248844	-0.0670628	1.84367	-0.455267	0.963561	-0.979315	-0.515733	-0.0100256	-0.563678	-0.702402
346	FA(24:0)	1.37938	-1.23329	-0.809881	0.0568546	1.72442	-0.989874	1.15466	-1.21672	-0.298228	0.167595	-0.0917733	0.156862
347	TG(16:0_18:1_19:2)	1.66994	-0.928035	-0.182948	0.363477	1.50442	-1.69132	1.08936	-0.621888	-0.415534	-0.493179	-0.265394	-0.0289109
348	FA(22:5)	1.25842	-0.598925	-0.811451	0.344126	1.70526	-1.15887	1.28281	-0.744165	-0.0970642	0.120756	0.0424959	-1.3434
349	PG(16:1_18:2)	0.74245	-1.09552	-1.03003	-0.099509	2.56081	-0.609744	0.909649	-0.214684	-0.378655	-0.212028	-0.180822	-0.391917
350	LBPA(18:1_20:4)	0.713841	-0.174239	-1.13993	-0.370061	2.66259	-0.629798	0.712686	-0.751386	0.0883486	-0.206189	-0.405249	-0.500614
351	FA(22:4)	0.467225	-0.349491	-0.66779	-0.334732	2.52179	-0.822043	0.780341	-0.262365	-0.380773	0.496019	-0.0352599	-1.41292
352	FA(24:4)	1.18314	-0.814765	-0.651286	0.876665	2.29481	-0.204116	0.291047	-1.12986	-0.114855	-0.405407	-0.566123	-0.759247
353	FA(20:2)	1.06965	-0.184984	-0.430034	1.02374	2.30119	-0.690003	-0.103296	-1.25831	-0.0347298	-0.415042	-0.29799	-0.980191
354	SM(d18:0_22:0)	1.40294	-0.780076	-0.653693	0.94621	1.65434	-0.520455	0.160337	-0.94405	0.639452	0.173987	-0.503011	-1.57599
355	TG(16:0_17:0_20:4)	0.4133	-0.783129	0.0937305	0.343596	2.56339	-1.15511	0.626918	-1.08501	-0.306014	-0.706431	-0.104709	0.0994732
356	PC(14:0_16:2)	0.11018	-0.719514	-0.0416411	1.0171	1.82751	-1.25498	0.926424	-1.49392	-0.546848	-0.73463	0.158463	0.751843
357	Hex1Cer(d18:1_26:0)	0.685879	-0.756672	-0.432306	0.00152895	2.55427	-0.424498	0.420304	-1.52859	-0.651452	0.243073	-0.232799	0.121267
358	Hex1Cer(d19:1_24:0)	-0.0502681	-1.24731	-0.788962	0.253958	2.56543	-0.299054	0.31825	-1.01893	-0.764689	0.321998	0.400626	0.308952
359	TG(O-18:0_16:1_20:4)	0.4688	-0.825416	-0.369258	-0.694157	1.68991	-1.26643	1.71154	-0.943608	0.926719	-0.0869688	-0.57778	-0.0333477
360	TG(14:0_16:0_22:6)	-0.119563	-1.39913	-0.177736	-0.363147	2.07609	-0.835949	1.61994	-0.892522	0.521646	-0.0934531	0.0527499	-0.388933
361	TG(16:0_16:1_22:5)	0.24771	-1.33862	-0.477322	-0.2785	2.22746	-0.65177	1.48351	-0.853444	-0.167827	-0.240749	-0.443425	0.492983
362	TG(15:0_16:0_20:4)	0.242039	-1.55019	-0.230342	-0.134697	2.3725	-0.536564	1.15198	-0.720278	-0.0183644	-0.462489	-0.548687	0.435095
363	TG(16:0_16:1_18:1)	0.219815	-1.42757	-0.0578713	-0.547357	2.2768	-0.859495	1.37002	-0.553276	0.213013	-0.166017	-0.635711	0.167646
364	TG(16:0_16:1_22:6)	0.4671	-1.14135	-0.218341	-0.493314	2.79213	-0.632245	0.693797	-0.499833	-0.258465	-0.2567	-0.340376	-0.1124
365	PG(16:1_20:4)	0.338754	-1.15937	-0.199914	-0.352944	2.58625	-1.05369	1.09668	-0.421625	-0.165071	-0.188747	-0.33741	-0.14291
366	LBPA(16:1_18:1)	0.498528	-0.757667	-0.47274	-0.539655	2.54309	-0.847311	1.29351	-0.579291	-0.188145	-0.429187	-0.498588	-0.0225496
367	TG(14:0_16:1_20:4)	0.504222	-0.743875	-0.822915	-0.733022	2.25731	-0.560468	1.38088	-0.452251	0.12539	-0.503177	-0.962887	0.510792
368	TG(O-16:1_14:0_16:0)	0.875918	-0.983988	-0.0412015	-0.539279	2.24428	-1.40558	0.912936	-0.989755	-0.0184315	0.167139	0.105277	-0.327315
369	LBPA(16:1_16:2)	-0.211359	-1.01676	0.0393897	-0.3402	2.80757	-1.26183	0.248309	-0.430354	-0.189997	0.0715863	0.16705	0.116601
370	TG(O-18:0_16:1_18:1)	0.219208	-0.993329	0.244829	-0.0280096	2.10976	-1.49221	1.59368	-0.496832	-0.0906985	-0.222055	-0.307941	-0.536402
371	Cer(d18:1_26:0)	0.671832	-1.16638	0.057522	-0.647501	1.72106	-1.34364	1.87165	-0.291623	0.123095	-0.131321	-0.476218	-0.38848
372	TG(O-16:0_16:0_22:6)	-0.464643	-1.06305	0.654208	-0.052714	2.233	-1.64843	1.06514	-0.48241	0.172427	0.0328719	-0.328002	-0.118392
373	TG(O-16:1_16:0_20:4)	-0.332014	-1.17171	0.634927	-0.212182	1.99129	-1.67885	1.40847	-0.524721	0.0648999	-0.0713405	-0.127239	0.0184691
374	Cer(d18:1_26:1)	0.083014	-0.438891	-0.145587	-0.215896	1.79429	-2.15427	1.48927	-0.481629	0.160024	0.457473	-0.410815	-0.136982
375	TG(O-16:0_14:1_16:1)	-0.355421	-1.55363	0.663415	-0.430642	2.12479	-1.55554	0.61149	0.602396	0.316682	-0.174649	-0.150255	-0.098636
376	Cer(d18:2_24:0)	0.705448	-0.767521	-0.521835	-0.933981	1.35142	-1.96305	1.72468	0.0318976	0.323209	0.0267977	0.0738056	-0.0508685
377	Cer(d17:1_24:0)	1.18655	-0.958155	-0.469111	-0.836317	1.39554	-1.70204	1.60678	-0.465619	0.280925	0.0896658	-0.154542	0.0263216
378	LBPA(18:2_18:3)	1.79848	-0.828563	-0.747518	-0.739178	1.42763	-1.33132	0.794252	-0.729878	-0.313471	0.899461	-0.296561	0.0666679
379	PC(16:0_26:0)	1.10204	-0.960921	-0.796362	-0.796013	1.34191	-0.672673	2.18904	-0.454312	-0.00772171	-0.189598	-0.481312	-0.274082
380	LBPA(18:1_18:3)	0.622614	-0.797667	-0.539082	-0.819777	1.56039	-0.827903	2.28802	-0.445687	-0.0409033	-0.114681	-0.605132	-0.280192
381	PC(15:0_26:0)	0.691395	-0.865435	-0.749767	-0.609418	1.31378	-0.690467	2.39765	-0.141616	0.0768237	-0.1589	-0.494451	-0.769594
382	TG(16:0_16:0_26:1)	0.869985	-1.07904	-0.519111	-0.725386	0.983589	-0.67365	2.51608	-0.602999	-0.240531	-0.0891587	-0.169285	-0.270498
383	TG(14:0_16:0_14:1)	0.860488	-1.38011	-0.557066	-0.346675	1.63894	-0.6547	1.9321	-0.692965	-0.303143	-0.296831	-0.54519	0.345155
384	FA(20:4)	1.04846	-0.381568	-0.855153	-0.0870551	1.97209	-0.907459	1.68229	-0.577985	-0.300309	-0.427815	-0.276879	-0.888611
385	FA(16:1)	0.831296	-0.553143	-0.692326	-0.269192	1.69205	-0.913324	2.15825	-0.299845	-0.302013	-0.499952	-0.547911	-0.603891
386	TG(O-16:0_16:0_22:1)	0.953482	-0.491533	-0.151866	-0.434183	1.64026	-0.610089	2.13018	-0.904524	-0.559977	-0.323527	-0.519492	-0.728737
387	SM(d18:1_26:0)	0.617424	-0.734728	0.208971	-0.56735	1.74335	-0.714274	2.11443	-0.545816	-0.189745	-0.382569	-0.697089	-0.852603
388	TG(16:0_24:0_22:4)	0.356871	-0.867756	-0.822248	-0.757823	1.9859	-0.355407	1.96985	-0.605982	-0.375396	0.282466	-0.370069	-0.440407
389	Ch()	0.395966	-0.522713	-0.584984	-0.271016	1.69854	0.156357	2.20312	-0.781429	-0.904214	-0.00199757	-0.700411	-0.687222
390	AcCa(18:0)	0.964242	-1.17328	-1.45422	-0.480293	1.5482	-0.424307	1.7126	-0.000234211	-0.283117	0.541257	-0.556252	-0.3946
391	TG(16:0_24:0_20:4)	1.29204	-0.614862	-0.934539	-0.386451	0.519942	-0.121592	2.46386	-0.960399	-0.436201	-0.124728	-0.667116	-0.0299553
392	PE(16:0_22:1)	0.610601	-1.00757	-0.935739	0.0660311	0.546745	-0.0789018	2.72309	-0.700774	-0.389581	0.0132036	-0.493501	-0.353606
393	PE(24:1_20:4)	1.44876	-0.643961	-0.72865	-0.743293	0.641258	-0.0120118	2.29385	0.0043877	-0.197745	-1.06122	-0.678459	-0.322911
394	LBPA(18:1_16:2)	1.58091	-0.423919	-0.15806	-0.332072	1.05429	-0.356605	1.82605	-0.441537	-0.351113	0.159029	-1.27757	-1.27941
395	TG(16:0_20:4_22:5)	0.064916	-1.45294	0.00464448	0.901822	2.28114	-0.218661	1.0086	-0.869982	-0.315676	-0.647295	-0.725469	-0.0311006
396	TG(14:0_16:0_16:2)	-0.312257	-1.18801	-0.0695712	0.279178	2.69493	0.193847	0.512458	-0.68978	-0.499566	-0.579113	-0.773667	0.431553
397	PC(O-20:0_20:4)	-0.278999	-0.830355	-0.746024	0.0483251	2.25297	0.987344	1.23884	-0.602623	-0.0609924	-0.951599	-0.887195	-0.169694
398	Hex2Cer(d18:1_24:0)	0.640928	-0.750875	-0.476378	0.700915	2.15907	0.451957	0.914849	-1.27644	-0.644599	-1.17781	-0.157459	-0.384158
399	PE(19:0_20:3)	0.0388905	-0.796684	-0.610589	1.06046	1.93288	-0.573117	1.77241	-0.341711	-0.635678	-0.633275	-0.639822	-0.573763
400	PC(O-22:0_22:4)	0.0116237	-0.337233	-0.110136	0.520246	1.95426	-0.426357	1.91457	-0.922278	-0.326248	-0.66009	-1.15162	-0.466748
401	PE(O-16:1_22:3)	-0.343793	-0.634475	-0.584816	0.862124	2.24988	-0.53301	0.941365	0.991433	-0.775156	-0.737037	-0.67977	-0.756742
402	TG(O-16:0_16:0_22:5)	0.876784	-0.574831	0.824794	-0.548618	1.03057	-1.14733	2.02182	-1.11229	-0.688078	0.166203	-0.00341679	-0.845602
403	PC(O-20:0_16:0)	1.12618	0.0653886	0.568724	0.354637	1.08154	-1.45088	1.38269	-1.56106	0.012535	-0.019926	-1.24769	-0.312135
404	SM(d43:1)	1.8989	0.64183	0.26624	-0.17784	0.432249	-0.567087	1.47181	-0.330573	-0.865325	-0.98062	-1.52093	-0.268648
405	ChE(24:5)	2.09459	0.16073	0.509766	-0.155648	0.440321	-0.45381	1.49616	-1.07537	-0.337099	-0.889585	-0.873597	-0.916453
406	PC(15:0_24:1)	1.09312	1.13414	1.0292	-0.322731	0.313035	-0.768348	1.44864	-0.76364	-1.13444	-1.3835	-0.859393	0.213909
407	Hex1Cer(d18:0_22:0)	-0.644199	-0.536835	-0.794382	0.807401	1.9302	-0.655584	0.511707	-1.3291	-0.496245	1.48824	-0.546433	0.265229
408	FA(24:5)	0.097634	-0.220273	-1.18412	0.489052	1.6763	-0.537256	0.715956	-0.746679	-0.144303	1.78521	-0.794466	-1.13706
409	PC(16:0_22:0)	-0.15927	0.383919	-0.266814	1.13176	1.21486	-0.95501	-0.272061	-0.212096	-0.477555	1.81107	-1.82149	-0.37731
410	SM(d32:0)	0.413478	0.219511	-0.727547	0.429657	2.09584	0.537266	-1.30171	-0.539621	-1.04025	1.14738	-0.270547	-0.963461
411	PI(16:1_20:5)	0.55896	-0.484595	-1.24909	0.575032	2.3867	0.178597	-0.143687	-0.392396	-0.980705	0.883823	-0.547727	-0.784912
412	PI(20:4_20:4)	1.42876	-0.92019	-1.4362	0.315846	1.55087	-0.142982	0.565208	-1.1194	-0.841806	0.604343	0.66012	-0.664573
413	DG(16:0_18:1)	0.772413	-0.305443	-1.20286	0.454495	0.825093	-1.19761	1.35706	-1.40595	-0.807001	1.22566	0.656572	-0.372431
414	DG(16:0_20:3)	-0.58589	0.90721	-1.04035	0.196863	0.910501	-0.737142	1.59181	-1.24277	-0.938291	0.957954	0.845516	-0.86541
415	PI(22:3_20:4)	0.00749776	-1.64874	-0.618922	0.678063	1.0468	0.896737	0.240825	1.29427	-1.73574	0.476956	-0.744343	0.106592
416	Cer(d17:1_24:1)	0.63797	-1.88206	-0.0471777	0.00328674	0.501641	-0.32744	1.12346	0.506193	-1.92538	1.20099	0.0950442	0.113463
417	PI(O-18:0_20:4)	1.06526	-1.17463	-0.993851	-0.960522	0.82172	1.52815	0.231567	0.503758	-1.21058	0.728311	0.477391	-1.01657
418	PS(18:0_18:3)	-0.00499352	-0.302047	-0.341876	-0.32344	1.08727	-0.533332	1.1456	0.0700146	-2.50014	0.216715	0.242493	1.24373
419	PC(O-24:1_20:4)	1.26566	-0.103563	-0.0564922	0.721583	0.918291	-0.760049	1.3307	-0.390879	-2.15388	-0.0964709	-0.904363	0.229466
420	LPG(20:5)	-0.673892	1.34188	0.921997	-0.235948	1.61281	0.761791	0.0467863	-1.05298	0.397333	-0.751077	-1.08516	-1.28355
421	LPG(20:3)	-0.944171	-0.111602	1.80886	-0.0128707	1.98283	0.314949	-0.313826	-0.571352	0.304197	-0.399955	-1.02765	-1.02941
422	PG(20:2_22:6)	-1.11448	0.96904	0.379856	0.300314	1.62829	0.523029	-0.68713	-0.152883	0.879971	-0.499299	-2.02474	-0.201962
423	PS(17:0_20:4)	-0.107729	1.41699	1.3949	0.287681	1.53003	0.240054	-1.29706	-0.78612	-0.160486	-0.577672	-1.04316	-0.897439
424	GM2(d34:1)	0.12241	1.68921	1.24089	-0.337246	1.14928	0.435215	-1.0902	-0.664567	0.307247	-1.25059	-1.24611	-0.355541
425	LPG(18:2)	0.300522	1.89487	0.884732	-0.247343	1.30069	-0.512975	-0.817514	0.423147	-0.0057443	-0.755464	-1.41171	-1.05321
426	DG(18:0_18:2)	-0.491169	1.94657	1.47893	-0.781279	1.26874	-0.0851874	-0.961761	-1.00343	-0.664087	-0.320711	-0.145612	-0.241007
427	PI(O-16:0_20:5)	-0.908667	0.692869	1.34537	-0.132618	1.47177	-0.0416193	-1.40635	1.09085	0.479498	-0.982021	-0.949714	-0.659376
428	LPG(20:4)	-0.836939	1.06528	0.986486	-0.468985	1.80823	-0.464674	-1.01346	0.993378	0.270418	-0.500387	-1.39768	-0.441668
429	LPG(22:4)	-0.825524	0.7563	0.232386	-0.39248	1.64396	-0.0606226	-0.698536	1.74382	0.0742061	0.0207624	-1.55266	-0.941618
430	LPG(22:6)	-0.252587	0.981141	-0.0880754	-0.533069	1.77064	-1.13227	-0.22158	1.23244	0.872788	-0.231559	-1.14341	-1.25446
431	LPC(20:0)	-0.402666	0.245529	0.0433004	-0.472349	2.29064	-1.18195	-0.510546	0.651936	1.16891	-0.524716	-1.25639	-0.051698
432	PC(O-17:0_18:1)	0.893597	0.898946	0.483825	0.653484	0.805513	-1.18619	-0.325325	1.07271	-0.590553	-1.04076	-1.97309	0.307851
433	LPC(24:0)	0.0110766	1.50135	1.46838	0.656458	0.641547	-1.37948	0.511369	0.244694	-0.737723	-1.20764	-0.684628	-1.0254
434	LPC(26:2)	0.00577063	1.59298	1.1344	-0.701006	0.490649	-0.479344	-0.770991	1.16404	-0.329231	-1.33193	-1.40776	0.632429
435	LPC(24:1)	-0.520422	1.15783	1.61289	-0.202608	1.10701	-0.215012	-0.14221	0.226655	0.449974	-1.73197	-1.4555	-0.286631
436	LPC(26:0)	0.756671	1.42895	1.68551	0.0372506	-0.0555271	-0.352905	-1.29048	0.546971	0.364397	-0.861759	-1.23887	-1.02021
437	LPC(22:0)	-0.0379264	1.19123	1.77135	-1.24958	0.209758	-0.93199	-0.861162	0.715205	1.12346	-0.667566	-0.955097	-0.307688
438	SM(d43:3)	0.180949	0.430268	0.754396	-0.0557575	1.00473	0.186376	0.472103	0.0255396	-0.253576	0.00205207	-2.97113	0.224052
439	PI(O-18:1_16:1)	0.518332	0.919609	0.961906	-1.38111	1.42096	0.491617	0.489837	-0.408547	-0.814881	-1.29627	-1.35478	0.453324
440	PI(20:4_22:4)	0.501668	0.760043	-0.105639	0.11132	1.74782	0.343906	-0.772	-0.871669	-1.19442	-0.252797	-1.56444	1.29621
441	PC(17:0_20:4)	-0.422192	1.62585	0.422399	1.48611	1.22069	-0.0934762	-1.00599	-0.992327	-0.963556	-0.0272872	-0.0842029	-1.16602
442	DG(16:0_16:2)	0.133837	0.165265	0.168939	1.59428	1.67747	0.631212	-0.959646	-1.15111	-1.01037	-0.146676	0.24693	-1.35013
443	PC(14:0_14:0)	0.310142	0.43665	0.417355	1.06715	1.49287	0.421069	-2.00042	-0.13725	-0.0502129	0.408383	-1.23766	-1.12808
444	LPG(20:2)	-0.988084	1.00873	-0.158154	1.23148	1.79297	0.252599	-1.57216	-0.113793	-0.272766	0.45665	-1.01601	-0.621456
445	PE(18:1_20:5)	0.0909259	1.15031	1.48163	1.33084	0.159479	-0.354512	-1.18211	-1.45431	-0.585023	0.772216	-0.935825	-0.473607
446	PC(O-16:0_24:3)	0.222882	2.09514	0.655819	0.946783	0.574092	-0.209979	-0.625891	-0.977884	-1.50522	-0.374137	-1.02754	0.225941
447	PC(24:0_20:5)	1.47597	0.263965	0.274569	2.07019	0.197784	-0.464119	-1.09275	-1.2505	-0.135705	0.0811598	-1.12524	-0.295318
448	PC(18:0_22:4)	1.23843	1.60645	-0.20293	1.67493	-0.33104	-0.262853	-0.930639	-0.828089	0.509998	-0.818364	-0.890082	-0.765813
449	PS(17:0_22:6)	1.04932	1.02389	0.140115	0.453019	1.34675	0.260035	-1.28048	-1.40884	0.751028	-0.123768	-1.32477	-0.886302
450	PE(18:0_24:5)	1.90512	0.519786	-0.573612	0.940488	0.661939	0.907052	-1.25132	-0.842199	0.275231	-0.566779	-1.02029	-0.955405
451	PS(18:0_18:2)	1.13318	1.28575	1.09722	0.427259	0.308081	-0.0955343	-0.911126	-1.63484	0.519234	-0.0330148	-0.499617	-1.59659
452	PC(20:4_22:5)	1.14877	1.36791	0.758684	0.339347	1.12947	-1.73152	-0.984243	-0.371322	0.140316	-0.112977	-0.463545	-1.22089
453	PS(18:0_22:5)	1.26287	0.222738	1.36272	0.490284	1.01122	0.846392	-1.42912	-0.849633	-0.311461	-0.915999	-1.28707	-0.402941
454	DG(18:0_22:5)	1.04746	0.452301	1.13396	0.773519	0.273135	1.54015	-1.29832	-1.05021	-0.690699	-0.376486	-1.30943	-0.495368
455	PC(15:0_16:1)	0.101988	0.474889	1.10013	1.11032	0.951916	1.36635	-1.61048	-1.09931	-0.347579	-0.550183	-0.432634	-1.06541
456	PS(18:0_20:2)	0.213631	1.39367	0.882755	0.756699	0.384073	1.31002	-1.60634	0.0949853	-0.443327	-0.850356	-1.12575	-1.01006
457	PC(15:0_18:1)	0.528926	1.41756	0.770904	0.999208	0.298566	1.22423	-1.56139	-0.381245	-0.572507	-0.598024	-1.08591	-1.04032
458	PC(O-14:0_16:0)	0.510054	1.16867	0.658148	1.47945	0.401609	0.935223	-1.44297	-0.168556	-0.945381	-0.651085	-1.41761	-0.527558
459	PS(18:0_18:1)	0.914468	1.08043	0.535789	0.987595	0.450046	0.990461	-2.06862	-0.476557	-0.399389	-0.255127	-0.510529	-1.24857
460	PC(18:1_22:5)	1.0142	1.35881	1.39087	0.752772	0.350149	0.577743	-1.167	-0.893724	-0.653928	-0.975346	-1.08786	-0.666678
461	PC(18:0_20:5)	0.952603	1.02211	1.50398	0.945539	0.644423	0.451266	-1.10499	-0.875172	-0.648399	-0.963074	-1.16279	-0.765494
462	PC(18:1_22:4)	0.699795	1.20966	1.36069	0.925535	0.512531	0.817159	-1.37112	-1.03434	-0.876788	-0.813859	-0.659226	-0.77004
463	PC(20:4_22:4)	0.862037	0.568526	1.55548	1.29042	0.677421	0.472919	-1.12493	-0.668374	-0.770118	-0.906269	-1.22821	-0.728907
464	PC(18:1_18:1)	0.688978	1.42958	1.18846	1.10454	0.429501	0.637535	-1.28629	-0.652726	-0.803435	-0.782777	-1.05282	-0.900544
465	PC(16:1_18:1)	0.528591	1.34293	1.36037	1.25513	0.501247	0.410436	-1.2223	-0.683685	-0.865443	-0.695765	-1.04173	-0.889789
466	PC(18:1_22:6)	0.704278	1.14899	0.941577	1.44045	0.567596	0.761139	-0.93028	-0.605406	-0.961391	-0.885421	-1.11463	-1.0669
467	PC(18:0_18:1)	0.631661	0.981646	1.47321	1.43537	0.227987	0.59699	-0.9691	-0.602051	-0.730294	-0.86013	-0.958761	-1.22653
468	PE(17:1_20:4)	0.446357	1.47661	0.96989	1.52378	0.281266	0.554073	-1.07029	-0.688176	-0.516897	-1.13835	-0.695591	-1.14267
469	PC(22:3_20:4)	0.140604	1.32679	1.20158	1.30815	0.860665	0.395165	-1.39404	-0.987696	-0.885311	-0.33021	-0.913899	-0.721798
470	PS(18:0_24:5)	0.301165	1.07547	0.573733	1.91622	0.71867	0.610316	-0.988215	-0.685483	-1.02622	-0.721486	-1.25357	-0.520602
471	PC(16:0_18:3)	0.617612	1.35647	-0.0797244	1.75999	0.791095	0.731065	-1.01905	-0.763591	-0.812939	-0.831451	-0.946306	-0.803184
472	PS(18:0_22:4)	0.447471	1.1279	0.381309	1.31193	1.14983	0.97305	-1.15055	-0.629678	-1.19946	-1.017	-1.03366	-0.361139
473	PE(O-16:0_22:3)	0.878017	0.809051	0.197006	1.75735	0.937731	0.575441	-0.224624	-1.36969	-0.969099	-0.931304	-1.08129	-0.578585
474	PC(22:2_20:4)	1.02396	1.00393	0.765332	0.969264	0.70339	1.22316	-1.00633	-0.83965	-1.04259	-0.895263	-0.895991	-1.00922
475	PC(18:0_20:2)	1.2248	1.11722	0.843831	1.06183	0.566433	0.840123	-0.835414	-0.929285	-1.0981	-1.0174	-0.955926	-0.818107
476	PC(18:1_20:5)	0.909273	0.619464	0.979813	1.43178	0.627017	1.01806	-0.845754	-0.679683	-0.918744	-1.20907	-0.962194	-0.969968
477	PE(O-16:0_18:1)	1.00408	0.955872	0.41328	0.972807	0.711948	1.31357	-0.677724	-0.374457	-1.29632	-1.2265	-1.30483	-0.491731
478	PC(18:1_19:1)	1.07856	0.758673	0.0431781	0.988078	0.96405	1.52568	-0.915854	-1.06864	-1.04548	-0.481789	-0.835964	-1.0105
479	DG(16:1_18:2)	0.742921	0.799061	0.563598	1.31974	0.719645	1.299	-1.15686	-0.856623	-1.16428	-0.241501	-0.944528	-1.08018
480	PS(24:0_16:1)	1.25768	0.783695	0.392349	1.01213	0.393336	1.5314	-0.817431	-1.201	-0.709421	-0.630343	-1.21802	-0.794377
481	PS(24:0_20:4)	1.20948	0.868288	0.771538	1.3043	0.206439	0.722126	-1.29737	-1.14065	-0.978012	-0.938596	0.28288	-1.01042
482	PC(24:3_20:4)	0.759652	0.575375	1.33352	1.87309	0.100272	-0.0179844	-0.461092	-1.12196	-1.03763	-1.17811	0.0965168	-0.921647
483	PC(16:1_22:6)	1.54615	0.444892	0.626993	1.56663	0.569908	0.307509	-0.598838	-0.462274	-0.970445	-1.62434	-0.661648	-0.744546
484	PE(18:1_22:6)	1.10905	1.32353	1.41286	0.988876	0.641662	-0.735748	-1.19554	-0.399381	-0.921643	-0.74185	-0.789315	-0.692505
485	ChE(20:4)	0.894145	0.792675	1.72152	0.562858	1.38706	-0.526761	-0.599985	-0.782506	-0.552506	-0.989388	-1.04116	-0.865947
486	PS(18:0_22:6)	0.796076	0.787153	1.19674	1.6994	0.788295	-0.326495	-0.391846	-0.844622	-0.991165	-0.454079	-1.34236	-0.917093
487	PC(16:0_22:1)	0.857042	0.957326	0.838166	0.781381	1.64901	0.19648	-1.23857	-0.690592	-0.363982	-1.00129	-1.27709	-0.707887
488	PC(14:0_15:0)	0.320052	0.719017	0.473697	0.884706	1.90436	0.886138	-1.32847	-1.08125	-0.617086	-0.491255	-0.759698	-0.910213
489	PS(18:0_20:4)	1.04378	0.649571	0.663416	1.27334	1.1157	0.505444	-1.16726	-1.51187	-0.593824	-0.220946	-1.28669	-0.47067
490	PE(O-16:0_20:1)	1.14563	0.814084	0.706249	0.820292	1.05471	1.14242	-0.867716	-1.03145	-1.03228	-0.951296	-1.01662	-0.784026
491	PE(O-18:0_16:0)	1.39514	0.692017	0.629947	0.784684	1.21573	0.854726	-0.585931	-1.09554	-1.05561	-0.981085	-1.01203	-0.842038
492	PC(22:1_20:4)	1.13799	0.765205	0.977756	0.724657	1.31577	0.70385	-0.666883	-1.00629	-0.920946	-1.03699	-1.14292	-0.851194
493	PC(18:0_24:3)	1.5084	0.447559	0.826714	0.822678	1.34237	0.417593	-0.439316	-1.20219	-0.947564	-1.08826	-0.697875	-0.990115
494	PC(24:1_20:4)	1.35807	0.533605	0.729058	0.50487	1.62313	0.627376	-0.472778	-1.09104	-0.915699	-0.944262	-1.03317	-0.919157
495	PC(24:0_20:3)	1.01654	0.355453	0.731882	0.479314	2.03085	0.492076	-0.364505	-1.00579	-0.778085	-0.857564	-1.14429	-0.955879
496	PE(O-16:0_22:1)	1.33878	0.554317	0.744903	0.781433	1.6481	0.253049	-0.648381	-1.08212	-0.891056	-0.705509	-1.20222	-0.791293
497	DG(18:0_20:3)	1.20773	0.39563	0.71821	0.741147	1.68278	0.515878	-0.842715	-1.3017	-0.832727	-0.387589	-1.2441	-0.652546
498	PS(18:0_24:4)	1.10631	0.824632	0.341915	1.00793	1.66124	0.467256	-0.625617	-0.914809	-1.00097	-0.958019	-1.03669	-0.873179
499	PC(26:0_20:3)	1.00013	0.994741	0.079357	1.27107	1.5913	0.321555	-0.637195	-0.787301	-0.850752	-1.10309	-1.03839	-0.841428
500	PC(26:2_20:4)	0.596874	0.386328	1.21901	1.15007	1.43121	0.633013	-0.592013	-1.34132	-0.892543	-1.02813	-0.701246	-0.861251
501	PC(24:2_20:4)	0.939971	0.153545	1.30689	1.32626	1.22658	0.400721	-0.60102	-0.911871	-1.20391	-0.89072	-0.886067	-0.860377
502	PC(26:1_20:4)	1.1428	-0.0114465	0.807118	1.21565	1.36208	0.8081	-0.424634	-1.07709	-0.758198	-0.97674	-1.10664	-0.981003
503	DG(16:0_18:2)	0.941197	0.31004	0.456018	1.65095	1.32689	0.602486	-0.680835	-1.12064	-1.03625	-0.649864	-0.649641	-1.15034
504	PC(O-16:0_20:1)	1.19529	0.406934	1.15799	1.25707	0.87315	0.394678	-0.339565	-1.52496	-0.89763	-0.553115	-0.792932	-1.17691
505	PC(17:1_24:1)	0.915569	0.249146	1.08274	0.454451	1.87942	0.154782	0.134799	-0.826374	-0.945482	-0.756054	-1.52729	-0.815709
506	PC(18:1_22:1)	0.900892	0.251006	1.04331	0.942282	1.87299	0.131279	-0.495961	-0.779407	-0.982301	-0.856053	-1.10349	-0.924546
507	PS(22:0_16:1)	0.945125	0.617128	0.864496	0.321933	1.61505	0.899459	-0.484611	-0.968374	-0.607515	-1.19786	-1.48784	-0.516985
508	LPC(18:2)	1.01313	1.04752	1.07492	-0.212048	1.31877	0.890126	-0.432611	-1.36258	-0.523397	-0.974134	-1.22436	-0.615347
509	PC(17:1_18:1)	0.893335	0.960028	1.06456	0.619245	0.835488	1.11805	-0.459861	-1.08953	-0.520378	-1.14837	-1.48635	-0.786219
510	PE(O-16:0_22:0)	1.0824	0.499294	0.415747	0.528606	1.24643	0.772938	0.434616	-1.43732	-0.22839	-1.27137	-1.71634	-0.326608
511	PS(24:0_18:2)	1.97825	0.651122	0.429601	0.522459	0.546172	0.825482	0.0181509	-1.13655	-0.830687	-1.36613	-0.952358	-0.685514
512	PE(O-16:0_20:0)	1.83827	0.222537	0.74876	0.730716	1.04704	0.229633	0.247023	-0.945645	-1.15788	-1.17081	-1.06728	-0.722361
513	PC(24:0_20:4)	1.5373	1.29656	0.434352	0.774254	0.847385	0.574518	-0.617382	-0.929177	-0.898399	-1.02387	-0.878704	-1.11683
514	PC(19:0_18:1)	1.89122	1.15596	0.731179	0.204416	0.930418	0.176333	-0.417377	-1.10565	-0.735941	-0.901389	-0.930917	-0.99825
515	PC(18:1_24:1)	1.7315	0.188527	0.698007	0.435193	1.66342	0.113607	-0.187092	-0.828853	-0.654215	-1.00321	-0.961345	-1.19553
516	ChE(22:4)	1.57295	0.444383	0.963353	0.524254	1.62444	-0.309504	-0.287938	-1.00614	-0.57927	-0.816873	-1.17687	-0.952785
517	TG(18:0_20:4_22:6)	1.66446	-0.163393	0.837716	0.388855	1.80399	0.309003	-0.639115	-0.849119	-0.684903	-0.913442	-0.996881	-0.757175
518	TG(17:0_18:1_22:4)	2.16647	0.0939543	0.384635	0.503338	1.38679	0.183789	-0.425791	-0.718252	-0.925703	-0.711875	-0.998834	-0.938514
519	PC(22:1_22:6)	1.77687	0.762177	0.860176	0.212645	1.35064	0.0149987	-0.353065	-0.868554	-0.669332	-0.999795	-1.31569	-0.771077
520	ChE(16:1)	1.87848	0.657679	0.871644	0.26754	1.50044	-0.512603	-0.619344	-0.770612	-0.668815	-0.936047	-0.852303	-0.816068
521	ChE(22:6)	1.73009	0.566552	1.30206	-0.0072006	1.41069	-0.321064	-0.440684	-0.801389	-0.626229	-1.01841	-1.00101	-0.793411
522	ChE(20:5)	1.66379	0.257495	1.23108	-0.00133886	1.5917	-0.128168	-0.378283	-0.612205	-0.462787	-1.02772	-1.20029	-0.933275
523	ChE(16:2)	1.72167	0.519651	1.25993	-0.221775	1.50183	-0.457416	-0.0952432	-0.809851	-0.693574	-0.748995	-0.939471	-1.03676
524	PC(O-18:0_16:0)	1.87261	0.452049	1.27616	0.159244	1.02435	0.220701	-0.492723	-0.816535	-0.723751	-1.27062	-0.995198	-0.706279
525	PS(17:0_20:3)	1.16427	1.25982	1.22744	0.0294453	1.13035	0.437332	-1.12381	-0.982681	-0.409096	-0.613371	-0.883575	-1.23612
526	PC(19:1_20:4)	0.313278	1.10719	1.5109	0.0747105	1.44069	0.775272	-0.768126	-0.812474	-0.978726	-0.586393	-0.996311	-1.08001
527	MG(18:1)	1.02455	1.28151	0.81971	0.273545	1.331	0.560365	-0.595388	-1.09228	-1.44033	-0.452297	-0.549988	-1.16041
528	PS(24:0_22:5)	1.75069	-0.294168	-0.213785	0.0205971	1.71876	1.06308	-0.109886	-1.06997	-0.16348	-0.812651	-1.15624	-0.732944
529	LPC(20:4)	1.72122	0.24974	-0.327165	0.0507147	1.55323	1.05085	0.205881	-0.780537	-0.713839	-1.17631	-1.16422	-0.669558
530	LPC(22:3)	1.65549	0.397157	-0.136979	-0.0535144	1.55353	1.12921	-0.590679	-0.413509	-0.705545	-1.39428	-1.16297	-0.277917
531	PE(O-18:1_22:1)	1.16644	0.127458	-0.177565	1.14415	1.82861	0.603662	-0.226432	-1.25876	-0.928614	-0.536665	-1.2389	-0.503373
532	LPC(24:5)	1.34141	0.286917	-0.10733	0.910854	1.61505	0.967928	-0.603117	-1.07389	-0.607471	-0.987397	-1.29096	-0.452001
533	PE(O-19:0_18:1)	1.29373	0.102179	-0.301184	0.817369	1.74781	1.10049	-0.554377	-1.0893	-0.50251	-0.471083	-0.956922	-1.1862
534	PS(24:0_18:1)	1.5927	0.261014	0.0993314	0.636316	1.38277	1.13448	-0.28622	-1.02858	-0.971421	-1.10759	-0.901898	-0.810904
535	PI(O-18:0_22:6)	1.34389	0.642904	-0.434095	1.44307	0.827462	1.12768	-1.05234	-0.628906	-0.81437	-0.54298	-1.31944	-0.592871
536	PC(O-18:1_18:1)	1.02656	0.901979	-0.563731	0.955146	0.935225	1.22196	-1.03329	0.113081	-1.44239	0.0624815	-1.08131	-1.09572
537	PS(18:1_24:1)	0.902799	0.452812	0.180302	0.725968	1.27153	1.13238	-0.387015	-1.23112	-1.26722	0.532718	-0.775196	-1.53796
538	PC(O-15:0_22:5)	-0.211035	1.52016	1.07045	0.369636	0.547202	1.40969	-1.13181	-0.269342	-0.717955	-1.45018	-1.04656	-0.090254
539	MG(20:4)	0.053425	1.36165	0.722851	0.0212254	1.35251	1.49978	-1.03033	-0.613571	-1.0962	-0.838738	-1.00963	-0.422971
540	PC(19:0_20:4)	0.583055	0.3992	0.631888	0.277669	1.30187	1.55131	-1.63734	-0.357006	-0.388881	-1.64181	-0.425641	-0.294306
541	LPC(22:2)	0.321969	0.752393	0.681706	-0.503413	1.871	1.38157	-0.486818	-0.242553	-0.789229	-1.34076	-1.07977	-0.566092
542	LPC(20:1)	0.416396	1.20804	0.260251	-0.208116	1.47853	1.50311	-0.2785	-0.589599	-0.366841	-1.48007	-1.26524	-0.677953
543	PC(22:0_20:4)	1.1481	1.02077	-0.156889	-0.259177	1.72833	1.08503	0.101079	-1.00644	-0.937254	-0.981432	-0.84482	-0.897304
544	DG(18:1_22:5)	0.849785	0.410441	0.279158	-0.286886	1.29424	2.07447	-0.461997	-0.562929	-0.852707	-0.611581	-0.88362	-1.24837
545	PC(19:0_20:3)	1.36005	0.482102	0.681816	0.865709	0.314468	1.34105	-0.144657	-1.81288	-0.816955	-1.02198	-0.564089	-0.684621
546	DG(18:0_20:4)	0.620752	1.08791	1.48502	0.429974	0.299159	1.10794	-0.654171	-1.61882	-1.38	-0.467075	-0.718174	-0.192531
547	PC(18:0_22:3)	0.782644	0.851667	0.231246	0.797291	0.864868	0.840163	-0.7927	-2.57277	-0.213054	-0.236024	-0.183316	-0.370017
548	PE(20:0_20:4)	1.03395	1.23438	-0.37775	1.41274	-0.352357	1.00118	-0.0538379	-1.93392	-0.499123	-0.0450083	-0.974275	-0.445972
549	SM(d18:1_22:0)	0.57353	0.17336	1.93548	1.14724	0.390632	-0.0187171	-0.064225	-1.73511	0.197652	-0.625485	-1.11316	-0.861194
550	DG(18:1_22:6)	0.0859817	0.217837	1.6332	1.66719	0.236323	0.90201	-0.776285	-1.46841	-0.268352	-0.44009	-0.935397	-0.854008
551	PC(18:1_26:2)	0.491948	0.404929	2.31001	0.372712	-0.162879	0.684638	0.0617358	-0.972415	0.0269272	-1.28851	-1.24076	-0.68834
552	PS(18:0_22:3)	-0.0850619	-0.00618094	2.20503	0.371828	-0.265594	0.339903	-0.371275	-0.070058	0.977206	-0.441848	-0.622845	-2.0311
553	PC(O-16:0_20:3)	-0.856597	0.544136	2.61509	0.364703	0.141458	0.573739	-1.13631	-0.635273	-0.261098	-0.857644	-0.124365	-0.367834
554	PA(18:0_20:5)	-1.30656	1.60817	1.32046	0.433505	-0.209029	1.52472	-0.953086	-0.324567	-0.220997	-0.963676	-0.419998	-0.488934
555	PI(19:0_20:4)	0.877906	0.925784	-1.3492	-0.826836	0.608002	1.97018	0.624384	-0.80644	-0.107878	-0.752665	-0.982886	-0.180348
556	CL(16:0_18:1)	-0.0286296	0.631195	-1.96258	-1.38783	0.621402	2.04224	0.39045	-0.0740812	0.176566	-0.121621	-0.0411799	-0.245928
557	PI(18:1_22:6)	0.442941	0.216213	-0.9053	-0.864546	1.52133	2.01716	-0.705449	0.323873	-0.66267	0.238038	-1.25438	-0.367212
558	PI(18:1_20:4)	0.990606	-0.0698034	-1.01762	-0.684585	1.551	1.97671	-0.761056	0.0529161	-0.932779	-0.0979872	-0.840976	-0.166426
559	CL(16:1_18:1)	1.01428	0.334633	-0.816305	-1.08592	1.01311	2.28446	-0.717854	-0.119141	-0.361806	-0.640293	-0.832383	-0.0727742
560	CL(18:1_20:4)	1.20812	0.209672	-0.711837	-1.15976	1.75399	1.57107	0.0134184	-0.377689	-0.49521	-0.210449	-1.05108	-0.75025
561	CL(18:1_18:1)	1.4231	0.18603	-1.38088	-1.22036	1.27254	1.60627	0.231018	-0.12052	-0.305486	-0.38437	-0.954549	-0.352789
562	PI(16:1_20:4)	1.26128	0.259421	-0.493742	-2.54574	0.721156	1.19041	-0.0401974	-0.349755	0.592498	0.039265	-0.28362	-0.350981
563	PS(18:0_20:3)	1.0511	0.00722175	0.0335161	1.08825	0.583937	1.88448	-1.08425	-0.585107	-1.10024	-1.07441	-0.954979	0.150491
564	DG(18:0_20:5)	0.221401	-0.132206	0.84852	0.791994	0.616476	2.3367	-0.737295	-0.867458	-0.844005	-0.599802	-0.96263	-0.6717
565	SPH(d15:0)	1.22483	-0.266234	-0.00585691	0.30497	1.26635	1.56004	-0.958789	-1.60298	-0.454281	0.138106	-1.25761	0.0514599
566	CL(18:1_18:1_18:2_20:4)	1.47852	-0.234742	-0.192845	-0.315016	0.583077	2.30584	0.197002	-0.752497	-0.717142	-0.750361	-0.789914	-0.811921
567	CL(16:0_16:0_16:1_18:1)	1.61747	-0.506475	-0.20509	-0.627988	0.601628	2.12571	0.474342	-0.58157	-0.750623	-1.01428	-0.646727	-0.486389
568	CL(18:1_18:1_18:1_18:2)	2.0419	-0.0650575	0.099779	-0.39697	0.527539	1.77105	0.0174124	-0.817053	-0.813381	-0.96992	-0.710063	-0.685236
569	CL(16:0_16:0_18:1_18:1)	2.09622	-0.231058	0.0167807	-0.273607	0.544227	1.76698	-0.0506718	-0.819095	-0.814309	-0.918833	-0.733524	-0.583114
570	CL(18:1_18:1_18:1_20:4)	1.93079	-0.127525	-0.118061	-0.362916	0.606433	1.91339	0.0609921	-0.723786	-0.875479	-0.857256	-0.778379	-0.668205
571	CL(18:1_18:1_18:1_18:1)	2.09436	-0.106229	-0.00616044	-0.182306	0.627405	1.72903	-0.2047	-0.809067	-0.806386	-0.892277	-0.742683	-0.700996
572	CL(16:0_18:1_18:1_18:1)	2.08798	-0.263827	0.127877	-0.196053	0.732617	1.66703	-0.215819	-0.8313	-0.861065	-0.873224	-0.77198	-0.602237
573	CL(16:0_16:1_18:1_20:4)	1.92251	-0.0660263	-0.170693	-0.202329	0.923386	1.6903	0.0728102	-0.933905	-0.824287	-0.855609	-0.877935	-0.678225
574	CL(16:0_16:1_18:1_18:2)	1.79253	0.0466504	-0.259945	-0.301175	0.944051	1.82401	0.0581807	-0.911939	-0.759382	-0.830037	-0.908195	-0.69475
575	CL(18:1_18:1_20:4_20:4)	1.85216	-0.0740856	-0.322007	-0.257515	0.877473	1.87894	-0.0288502	-0.775596	-0.82412	-0.828529	-0.792489	-0.705385
576	CL(16:1_18:1_18:1_20:4)	1.83727	-0.0142933	-0.183341	-0.208389	0.764991	1.92975	-0.131194	-0.831429	-0.825377	-0.831196	-0.858793	-0.647999
577	CL(16:0_16:1_18:1_18:1)	1.71964	-0.0104484	-0.11706	-0.331527	0.895967	1.92563	0.0112135	-0.80378	-0.883888	-0.986801	-0.72354	-0.695403
578	CL(16:1_18:1_18:1_18:1)	1.88817	0.0667214	0.0138863	-0.234169	0.469556	1.89455	-0.00874924	-1.21903	-0.742032	-0.758897	-0.769922	-0.60008
579	CL(16:1_18:1_18:1_18:2)	1.55941	0.075196	-0.571575	-0.158396	1.26804	1.88511	-0.194391	-0.692236	-0.722144	-0.729059	-0.851942	-0.868011
580	PI(22:2_20:4)	2.23104	0.269819	-0.404445	-0.205214	-0.505731	1.90104	-0.322902	-0.619034	-0.675297	-0.569787	-0.521084	-0.578408
581	CL(16:0_18:1_18:1_20:4)	2.11795	-0.142588	-0.254528	-0.447433	0.125059	2.00693	-0.141873	-0.669259	-0.804627	-0.565086	-0.635018	-0.589527
582	PC(19:0_22:4)	1.55242	0.460306	0.357896	-0.00352283	0.528754	1.6583	-0.567573	-0.633765	-0.536219	-1.93743	-0.625387	-0.253779
583	TG(16:0_18:0_22:6)	2.62806	-0.813752	-0.408208	-0.551827	-0.372686	1.47142	-0.234791	-0.378186	-0.292663	-0.393612	-0.369004	-0.284752
584	LPC(24:2)	0.860662	0.171152	0.463556	-0.505188	2.14134	0.302012	-0.45175	0.284022	-0.0690426	-1.04777	-1.90723	-0.241759
585	LPC(22:1)	0.800041	0.966763	0.066315	-0.51108	2.00241	0.534599	-0.165776	-0.0590823	0.0573198	-1.51335	-1.37853	-0.799631
586	LPC(24:4)	1.15266	0.987374	-0.0462919	-0.970608	1.3505	0.782048	0.808619	-0.526136	-0.224858	-1.14456	-1.66481	-0.503927
587	LPC(22:4)	1.07703	0.795906	-0.106195	-0.263263	1.79979	0.333212	0.585906	-0.574646	0.0622332	-1.15561	-1.77742	-0.776937
588	LPE(20:4)	1.49472	0.808957	-1.21191	-0.0839024	1.14219	0.997651	0.693683	-0.312457	-0.49407	-1.27211	-1.2942	-0.468559
589	LPE(18:2)	1.66869	0.482395	-0.895068	-0.389737	1.11832	1.09672	0.933054	-0.404977	-0.939598	-1.27033	-0.881196	-0.518272
590	LPE(22:6)	1.56798	1.0379	-0.513164	-0.0428713	1.11528	0.969316	0.400367	-0.483979	-0.617	-1.31023	-1.42844	-0.695162
591	LPC(22:5)	1.14024	1.51591	-0.470637	-0.190645	1.057	0.988013	0.471288	-0.377855	-0.607434	-1.39696	-1.28703	-0.841897
592	LPE(24:1)	1.95449	1.12148	-1.01737	-0.204792	0.536653	0.982673	0.15815	-0.327126	-0.60883	-1.17917	-1.29787	-0.118296
593	LPE(22:3)	1.31339	1.13113	-0.613183	0.38779	0.926732	1.22428	-0.305725	-0.100156	-0.630208	-1.27147	-1.68972	-0.372864
594	LPE(20:1)	1.48638	1.12624	-0.427826	0.490446	0.693513	0.97391	-0.159819	0.228934	-0.99389	-1.36535	-1.58877	-0.463758
595	LPE(22:2)	0.965389	0.841501	-0.816384	-0.121399	1.47093	1.31441	-0.0302107	-0.0871631	-0.0922412	-1.44248	-1.58638	-0.415967
596	LPE(22:1)	1.02632	1.07145	-0.9051	-0.405506	1.11325	1.60713	0.241144	-0.26191	-0.287792	-1.37433	-1.25129	-0.57337
597	LPE(24:4)	0.958601	0.440594	-0.573062	0.0289298	1.5374	1.56413	0.0871419	-0.234389	-0.783549	-1.46165	-1.37851	-0.185636
598	LPE(26:4)	0.802581	0.826242	-1.15655	-0.460779	1.45594	1.10744	0.600726	-0.389402	-0.175416	-1.56532	-1.3092	0.263736
599	LPE(26:6)	1.24716	1.2992	-0.648761	-0.0671674	1.28434	0.997354	-0.347644	-0.467601	-0.100969	-1.34878	-1.56081	-0.286312
600	LPE(20:0)	1.1483	1.43847	-0.849366	-0.380412	1.39263	0.894022	-0.0414347	-0.218121	-0.309864	-0.869644	-1.68354	-0.521048
601	LPE(24:2)	0.866293	1.63973	-0.914914	-0.687525	1.29891	1.04529	-0.133911	-0.471323	0.05177	-1.18505	-1.33995	-0.169324
602	LPE(24:3)	0.832359	1.09167	-0.809687	-0.167038	1.68308	0.749077	0.344994	-0.0707888	-0.515752	-1.21304	-1.77608	-0.148789
603	LPE(22:0)	0.885916	0.869454	-0.410801	-0.083411	1.88148	0.263669	0.642873	-0.0845998	-0.542005	-1.4551	-1.65716	-0.310304
604	PI(14:0_20:4)	0.791466	0.600202	-0.88537	-0.114067	2.17039	0.706962	0.31313	-0.131343	-0.136748	-1.38638	-1.17737	-0.750882
605	LPE(26:5)	0.762775	1.09594	-1.01512	-0.380296	1.43827	0.821588	0.0529318	0.65981	-0.135585	-1.39582	-1.68709	-0.217402
606	LPE(24:0)	1.14012	1.18616	-0.451567	0.513264	0.932756	0.790715	-0.81919	-0.404079	0.151861	-2.25472	-0.59386	-0.191462
607	LPC(24:3)	0.638483	0.629753	-0.0469036	-0.615131	1.30718	1.29064	-0.370756	-0.110126	0.640254	-2.07618	-1.25279	-0.034429
608	LPE(19:1)	1.36944	1.80184	-0.886634	0.0181595	0.347927	0.721529	-0.375777	0.0879135	0.2864	-1.08698	-1.60532	-0.678491
609	LPC(20:5)	0.680317	1.64794	-1.14287	0.346884	0.563353	0.382647	0.225826	0.583079	0.57834	-1.34755	-1.59049	-0.927479
610	LPE(24:6)	0.644612	1.82737	-0.700758	-0.95546	0.792291	0.787592	0.0441198	0.41182	0.56653	-1.04076	-1.49822	-0.879134
611	LPE(22:5)	-0.135862	2.07681	-0.359458	-0.240314	0.368246	1.07504	0.296713	0.146944	0.178336	-1.83896	-1.25193	-0.315562
612	LPE(16:2)	0.198875	1.3878	-1.11762	0.455938	1.00602	1.50663	-0.498607	0.630256	-0.810057	-1.08443	-1.29293	-0.381886
613	LPE(14:1)	-0.151109	0.0610208	-1.14878	0.369134	1.9759	1.6624	0.294143	-0.25934	-0.847294	-0.554499	-1.28746	-0.114112
614	PI(16:1_22:6)	1.75518	1.00201	-1.41968	-0.200303	1.70145	0.0417616	-0.130918	-0.906198	-0.220757	-0.236404	-0.86543	-0.520709
615	PC(14:0_20:4)	1.31186	1.35898	-1.95093	0.598696	1.00739	0.631355	-0.681981	-0.483102	-0.0264169	-0.32259	-0.65297	-0.79029
616	PE(18:0_22:3)	1.51977	0.137985	-1.65705	0.837216	1.13495	1.00815	-0.531369	-0.821611	-0.458933	-0.291049	-1.2396	0.36155
617	PI(16:1_18:2)	1.85234	1.39863	-0.259524	0.167616	0.327842	1.14188	-0.574692	-0.716451	-1.026	-1.03478	-1.0407	-0.236151
618	LPE(24:5)	1.3747	1.66298	-0.502675	-0.147288	-0.214692	1.55554	-0.74093	-0.0514223	-1.33663	-0.331374	-1.05383	-0.214382
619	PI(18:0_18:1)	1.53637	1.44563	0.2165	-0.295217	-1.08293	1.43072	-0.0579218	0.0904929	-0.337325	-0.982581	-1.27941	-0.684338
620	GM2(d40:1)	1.48855	1.18743	-0.0133543	-0.616675	-0.386433	1.82477	-0.194241	0.260469	-0.492773	-1.1821	-1.00807	-0.867569
621	PE(18:0_18:1)	0.913307	1.49203	0.177031	0.186401	-0.144206	1.33571	-0.587217	-0.348767	0.21198	-1.61978	-1.71021	0.0937233
622	LPC(20:2)	1.12615	1.81189	0.530859	-0.083849	0.667851	0.643179	-0.77143	0.113369	-0.596678	-1.41912	-1.38375	-0.638466
623	PI(18:0_22:6)	0.0846028	1.93485	0.489793	-0.100429	-0.563356	1.54728	-0.797461	0.470427	-0.814528	-0.0439643	-0.6979	-1.50932
624	PI(18:1_18:1)	0.458502	1.50053	0.0419675	0.267913	-0.875217	2.10986	-1.12644	0.198948	-0.860032	-0.372198	-0.391274	-0.952565
625	PI(O-18:0_22:5)	0.276038	1.47958	-0.175283	-0.294593	0.345203	2.16274	-0.780727	-0.117162	-0.580768	-0.0531699	-0.744176	-1.51768
626	PI(O-16:0_22:4)	0.936623	1.36373	0.00808804	-0.681734	0.338961	2.0268	-1.12729	-0.573152	-0.376106	-0.0656478	-0.681669	-1.1686
627	PI(O-18:0_20:3)	0.222869	1.22763	0.119814	0.177997	0.152112	2.46468	-0.922669	-0.719145	-0.758662	-0.758424	-0.765413	-0.440794
628	LPE(18:1)	0.60043	1.09822	-0.0512461	0.607515	0.479211	2.12644	-0.840704	-0.608662	-0.803289	-0.989014	-1.19623	-0.422675
629	PI(20:0_20:4)	0.370858	1.45427	0.174699	0.673154	-0.26634	2.1192	-0.93686	-0.505766	-0.445089	-0.725039	-1.04226	-0.870833
630	PI(18:0_20:4)	0.406416	1.52995	0.0667158	0.75461	-0.0883497	1.92471	-1.39855	-0.476689	-0.358354	-0.845912	-0.627249	-0.887291
631	PE(18:1_20:4)	0.0178179	1.44047	0.226264	0.271224	-0.197052	2.17195	-1.30151	0.0492922	-0.538802	-0.720421	-1.22489	-0.194333
632	PI(18:0_22:3)	0.478761	1.52081	-0.92318	0.757637	-0.00424835	1.99627	-1.13289	-0.239455	-0.549701	-0.685488	-0.918531	-0.29998
633	PI(18:0_20:3)	0.953552	1.43213	0.00721516	0.625535	0.167878	1.77181	-0.778312	-0.404833	-0.616359	-1.11463	-1.02593	-1.01805
634	GM2(d42:1)	0.949332	1.77825	0.35102	0.139534	0.0510467	1.47767	-0.965897	-0.126413	-0.620657	-1.36841	-0.917017	-0.748456
635	PI(18:0_24:5)	0.455843	1.49768	0.529999	0.468066	0.261966	1.75445	-0.62729	-0.207774	-1.08054	-1.29485	-1.07509	-0.682458
636	LPE(20:2)	0.639881	2.0466	-0.366411	0.326182	0.326246	1.21129	-0.975004	0.174494	-0.253678	-1.36286	-1.13255	-0.634182
637	PI(18:0_22:5)	0.14471	2.13093	0.038521	-0.335808	-0.181874	1.76889	-1.34547	-0.331672	-0.0154433	-0.527613	-0.843202	-0.501976
638	PE(18:1_22:5)	0.70359	2.16729	-0.030052	-0.61341	0.28915	1.46157	-0.974785	-0.684202	-0.0425703	-0.560231	-0.814195	-0.902162
639	PE(17:1_18:1)	0.0266872	2.10208	0.370803	-0.141514	0.295937	1.60975	-0.869592	-0.593932	-0.0725292	-0.984181	-1.13766	-0.605848
640	LPC(18:1)	0.280012	1.79722	0.354397	-0.315837	0.369605	1.73022	-0.481116	-0.694289	0.00627418	-1.13473	-1.45958	-0.452176
641	TG(16:1_18:1_24:1)	0.263332	1.49722	-0.253081	-0.260013	0.407489	2.3121	-0.117797	-0.693483	-0.588265	-0.813079	-0.924738	-0.829686
642	LPC(20:3)	0.144408	1.20582	0.141486	0.275085	0.736569	2.04301	0.0932828	-0.684505	-0.570506	-1.24033	-1.263	-0.881318
643	PE(16:1_18:1)	0.76975	1.79387	-0.984269	-1.14566	-0.259684	1.68504	-0.856418	0.00535822	0.136968	0.323649	-0.55261	-0.91599
644	LPE(14:0)	1.01334	1.79002	-0.972683	-0.669528	0.440791	1.4004	-0.71461	0.526179	-0.2625	-0.549075	-1.16938	-0.832948
645	LPE(20:3)	-0.0614452	0.66929	-0.068377	1.255	0.342384	2.17278	-1.13331	0.0303219	-0.799306	-0.843885	-1.15042	-0.413024
646	LPE(18:3)	0.0675756	0.619629	-0.756314	1.48901	-0.487687	2.25428	-1.00883	-0.406441	-0.398978	-0.533483	-0.931352	0.0925962
647	PC(O-15:0_14:0)	0.319198	0.633643	-0.218489	0.874934	-0.621902	2.27636	-1.3588	0.645876	-0.456883	-1.01222	-0.669149	-0.412565
648	PI(18:0_20:2)	1.14405	0.617273	-0.468931	0.407112	-0.604037	2.34088	-0.72275	-0.0674947	-1.39729	-0.392735	-0.22818	-0.627898
649	PI(O-16:0_20:3)	1.66853	0.841147	0.0388058	1.07891	-0.121326	0.999561	-1.77905	0.028758	-0.934869	-0.901559	-0.6242	-0.2947
650	PE(18:0_22:5)	1.32928	0.81867	0.0117481	0.953276	-0.563799	1.52571	-1.86412	-0.25268	-0.866573	-0.216356	-0.0575941	-0.817558
651	PC(20:4_20:4)	1.12801	1.50181	-0.22185	0.259832	0.120928	1.36343	-1.72089	-0.315134	-0.810957	-1.19236	0.353078	-0.46589
652	PI(O-18:1_20:4)	0.216348	1.60325	-0.435218	1.06407	0.345162	1.09516	-2.19989	0.086257	-0.585063	-0.260823	-0.300928	-0.628326
653	PC(20:4_24:4)	0.931135	1.20866	1.08047	-0.505386	-0.386195	1.78605	-1.57959	-0.307438	-0.583831	-0.726019	-0.584123	-0.333743
654	PC(17:0_18:1)	0.799273	1.12637	1.45378	0.164345	-0.172121	1.09334	-2.02914	-0.331627	-0.0201925	-0.541536	-0.681068	-0.861426
655	PC(O-16:1_18:1)	0.504914	1.93101	0.626204	0.251936	-0.0137405	0.735488	-1.83401	-0.154135	0.482995	-0.516305	-0.779704	-1.23466
656	LPI(18:1)	-0.753665	1.11133	0.201394	-0.807349	-0.303151	2.12214	-1.43791	0.839273	0.0853364	0.160627	-1.03465	-0.18337
657	LPC(O-16:0)	-0.372127	1.84534	-0.243739	-0.905043	-0.140843	2.0687	-0.818188	0.264843	0.0599162	-0.122367	-1.11922	-0.517274
658	LPE(O-18:1)	-0.880369	0.930726	-0.22489	-0.645711	0.249109	2.67384	-0.734882	-0.0921094	0.274951	-0.601548	-0.823323	-0.125798
659	LPE(O-16:0)	-0.625637	1.23748	-0.0737004	-0.351454	0.136565	2.60032	-0.784767	-0.212664	-0.00752791	-0.77702	-0.925369	-0.216225
660	LPS(20:4)	-0.460799	0.871798	-0.522258	-0.85065	0.311099	2.58498	-0.634848	0.478322	0.142864	-0.505156	-1.122	-0.293358
661	LPE(O-18:0)	-0.431017	1.17187	-0.768359	-0.78141	0.449247	2.32878	-0.954087	0.0188935	0.541334	-0.844145	-0.82998	0.0988675
662	LPC(16:1)	0.0898745	0.572306	-1.08861	-0.193879	0.907973	2.25405	-0.950816	0.44737	0.250512	-0.903691	-1.2374	-0.147685
663	LPC(14:0)	-0.397216	0.206599	-0.770401	-0.00482162	0.86237	2.67774	-1.09608	-0.139308	-0.495113	-0.0600058	-0.899488	0.115724
664	PE(17:0_20:4)	0.193393	0.625807	-0.373568	-0.072031	-0.53856	2.6913	-0.388178	0.268209	-0.32254	-0.995685	-1.24515	0.156998
665	Cer(d18:2_14:1)	0.711781	0.785202	-0.083686	-0.401797	-0.802914	1.9262	-0.552453	0.331149	0.0805496	-1.44073	-1.43926	0.88596
666	LPC(19:1)	0.358891	0.960102	-0.941223	-0.254208	-0.0974783	2.24808	-0.157137	-0.198602	-0.817903	-1.39499	-0.631562	0.926035
667	SM(d38:2)	-0.208145	1.48658	0.0863807	-0.0488691	-1.20707	1.85219	-1.28779	0.265183	-0.166082	-0.204757	-1.2559	0.688286
668	LPI(O-16:0)	-0.764625	1.17554	0.207003	-1.0013	-1.02252	2.21005	-0.393989	-0.603599	0.545607	0.24183	-1.00622	0.412228
669	PC(O-15:0_22:4)	0.733892	0.0986722	0.309246	0.7	0.381271	-0.159933	-2.76122	-0.761321	-0.00319167	0.968611	0.711153	-0.217177
670	PC(O-14:0_20:4)	1.30553	0.412929	0.138845	0.0998636	0.623232	0.612922	-2.77978	-0.0620513	-0.0585539	-0.0167651	0.390527	-0.666692
671	Co(Q10)	1.19713	0.168787	0.135029	-0.122881	1.90469	0.0477355	-2.28121	-0.526492	0.163299	-7.05338e-05	-0.599743	-0.0862732
672	PE(18:0_22:6)	0.572324	1.05388	0.0187318	-0.326003	-0.778629	0.644851	-2.23528	-0.691282	1.5803	0.477428	-0.460958	0.144638
673	PE(18:0_24:4)	1.97018	-0.43909	1.32325	-0.459752	-0.0300512	-0.400111	-0.461304	-0.782374	1.51797	-0.762839	-0.769922	-0.705961
674	PC(O-16:0_22:4)	1.91355	0.378573	0.674762	0.401628	-0.250569	-0.0194376	-1.37325	-0.534974	1.41697	-0.722095	-1.07883	-0.806321
675	Cer(d17:0_16:0)	1.26575	-0.754748	0.535301	0.926124	0.556285	0.770142	-0.693804	-1.59541	1.19727	-1.41094	-0.480831	-0.315143
676	PC(O-20:0_22:6)	0.861731	-1.03503	1.10358	0.396029	1.19125	-0.487599	-1.2862	-0.816993	1.68227	-0.687623	-0.690303	-0.231105
677	DG(18:0_22:6)	1.27711	-0.197753	1.55288	-0.40568	1.39866	-0.169294	-0.682065	-1.26278	0.654959	-0.143544	-1.33858	-0.683912
678	PC(O-22:0_22:6)	0.841552	-1.06866	0.867937	0.187123	1.43111	-1.52728	0.174057	-0.948741	1.16018	0.535257	-0.98816	-0.664363
679	GD1a(d42:1)	0.853895	2.40006	1.28205	-0.72486	-0.49177	-0.36235	-0.478149	-0.798996	-0.464258	-0.720151	0.101843	-0.597321
680	GD1a(d34:1)	0.921106	2.60634	0.819248	-0.565555	-0.219907	-0.224433	-0.540407	-0.556103	-0.337211	-0.957487	-0.164638	-0.780958
681	PC(20:0_20:4)	-0.0854956	1.73388	1.85009	-0.294173	-0.235828	-0.410852	0.556172	-1.01292	0.613159	-0.993916	-1.05242	-0.667694
682	SM(d18:1_26:1)	-0.164354	2.89006	-0.0111975	-0.655655	-0.137523	0.354731	-0.124336	-0.553095	0.24675	-0.733809	-1.0594	-0.0521758
683	PE(16:0_20:3)	-0.478271	2.37852	-0.188558	-0.932555	-0.345183	1.15447	-0.70075	-0.379218	0.961691	-0.106172	-1.03946	-0.32451
684	PC(O-18:0_20:4)	-0.462027	3.0985	-0.327066	-0.0298809	-0.44842	-0.292671	-0.617009	-0.400579	-0.0905737	-0.152486	0.161101	-0.438893
685	DG(16:0_22:4)	0.0863499	1.89954	0.00140972	-0.357339	-1.11301	0.345362	1.5188	-0.183487	-0.799439	-0.963033	0.756311	-1.19146
686	SM(d43:2)-1	0.351259	1.85239	-0.0776509	-1.6481	0.602976	-0.431916	0.39313	-0.662457	-0.454716	1.51543	-0.859605	-0.580747
687	SM(d17:1_22:0)	0.994546	1.32304	-0.0949536	-1.12168	0.804674	-0.0585291	-1.14547	-0.928873	0.679611	1.37966	-1.16493	-0.667104
688	PC(16:1_20:4)	-1.09959	1.1493	1.29943	-1.21268	1.11439	-1.12415	0.415703	-0.621581	0.751266	0.761929	-0.525944	-0.908074
689	PC(16:0_20:5)	0.664166	0.75987	0.945618	-1.10172	0.71668	0.570307	-0.147783	-0.0462386	0.267398	0.280591	-0.3078	-2.60109
690	SPH(d15:2)	1.98242	0.967571	0.223758	-1.13397	0.196896	-1.9068	0.256598	0.439219	-0.0735994	0.0382565	-0.923632	-0.0667198
691	PI(16:1_16:1)	1.38075	0.770365	-0.348348	-0.698904	0.201071	-2.58883	0.514963	0.171218	0.859188	-0.0428068	-0.320676	0.102011
692	PC(15:0_24:0)	-2.35821	-1.32581	0.333166	1.26395	0.262323	0.581428	1.00552	0.327293	0.276715	0.277293	-0.113492	-0.530169
693	LBPA(18:1_20:1)	-2.98502	0.383048	-0.495114	0.276229	0.700588	-0.0458551	0.362058	0.329567	0.402906	0.745823	0.404985	-0.079216
694	LBPA(20:3_26:3)	-1.32419	0.76056	0.68595	0.96184	-1.29193	-1.35932	1.66342	0.181096	0.199507	0.580839	-0.431002	-0.626772
695	TG(O-14:0_16:0_16:1)	-0.670098	-0.666729	0.490686	0.0744822	0.386309	-0.666489	2.38767	1.33501	-0.671121	-0.669566	-0.671206	-0.658947
696	TG(14:0_16:1_16:1)	0.312755	-1.34281	0.123721	0.343421	0.163377	-0.134016	2.51882	-0.421769	0.378526	-1.34268	-0.669216	0.0698584
697	LPC(18:0)	-0.083436	-0.519486	-1.53972	-1.19719	0.544098	1.05097	1.34727	-0.325647	0.870281	1.02166	-1.33046	0.161666
698	LBPA(14:0_16:1)	-0.442053	-0.536168	0.146303	-0.316181	0.49118	-1.26194	1.11905	0.759554	0.806815	0.521884	-2.22211	0.933662
699	TG(O-16:0_16:0_18:1)	-0.0830353	-1.07019	-0.786727	-0.815504	0.653874	-0.946143	2.6515	-0.139177	0.342347	0.21134	-0.130051	0.11177
700	PG(14:0_16:0)	-0.0435602	-0.998234	-0.888081	-0.85013	0.989212	-1.18649	2.42202	-0.1351	0.252324	0.229278	-0.0974107	0.306168
701	TG(O-16:0_16:0_20:0)	-0.214483	-0.79117	-0.789251	-0.892224	0.0622485	-0.905636	2.81673	0.00985563	0.227572	0.271772	0.148957	0.0556254
702	TG(O-16:0_16:0_18:0)	-0.0455558	-0.893958	-0.84522	-0.82167	-0.0268754	-0.978685	2.76262	-0.0071825	0.362084	0.226138	0.146438	0.121864
703	TG(16:0_24:0_16:1)	0.0550282	-1.03081	-0.876165	-0.86448	0.184823	-0.849189	2.72082	-0.216676	0.110047	0.305925	0.265622	0.195051
704	DG(16:0_26:0)	-0.000337373	-0.951944	-0.0660492	-0.93169	0.680456	-1.19366	2.68727	-0.313184	-0.0411319	0.0475232	0.0991329	-0.0163808
705	TG(16:0_16:0_19:0)	-0.0842222	-1.20585	-0.627543	-1.06056	-0.120183	-0.178135	2.74222	-0.242952	-0.221299	0.383373	0.236455	0.378695
706	TG(15:0_16:0_16:0)	0.869618	-1.13086	-1.22571	-1.03116	0.199638	-1.2727	1.95796	-0.186389	0.410441	0.527564	0.306818	0.574781
707	PC(16:0_24:0)	0.154105	-1.30999	-0.603371	-0.832334	1.16211	-1.56159	1.95289	-0.149689	0.681599	0.188828	0.0416006	0.275848
708	Cer(d18:1_24:0)	0.217139	-0.996808	-0.583685	-0.678695	1.1711	-1.69042	2.11902	-0.251993	0.431523	0.12122	-0.215772	0.357372
709	Cer(d18:1_22:0)	-0.181906	-1.18765	-0.711991	-0.870055	0.679854	-1.65264	2.04927	0.220434	0.752501	0.393819	0.240169	0.268191
710	PG(16:0_22:6)	0.0990539	-1.09696	-0.92112	-0.975922	1.12108	-1.00615	2.05681	-0.409244	1.08737	0.0891517	-0.274598	0.23052
711	TG(16:0_18:0_18:1)	-0.100104	-1.397	-0.779254	-0.851507	1.24319	-1.2094	2.07761	-0.0800896	0.285778	0.324473	0.0562814	0.430021
712	TG(14:0_16:0_20:4)	-0.50862	-1.35884	-0.954408	-0.658808	1.45398	-1.13483	1.80707	-0.0909135	0.137206	0.638505	0.000479809	0.669176
713	TG(16:0_18:1_20:4)	-0.477631	-1.42101	-0.928571	-0.858089	0.630424	-1.22051	1.92576	0.0438364	0.582902	0.582503	0.233198	0.907197
714	Cer(d18:1_24:1)	-0.426379	-0.578421	-0.0829847	-1.26137	1.51103	-1.62374	1.84756	-0.171864	0.531906	-0.129238	-0.0818618	0.465368
715	TG(16:0_16:0_17:0)	-0.253361	-1.10588	-0.946871	-0.969018	-0.50975	-1.20961	2.07747	0.345191	0.495872	0.831913	0.6831	0.560948
716	Cer(d18:1_20:0)	-0.516071	-1.00645	-0.599185	-1.00501	-0.530698	-1.43295	1.94186	0.752192	0.420869	0.905592	0.299863	0.769995
717	TG(O-16:0_14:0_16:0)	-0.699183	-1.05693	-0.87168	-0.925948	-0.340463	-1.04807	2.19694	0.52877	0.813034	0.697279	0.18033	0.525921
718	TG(O-14:0_14:0_16:0)	-0.480738	-1.17052	-0.837814	-0.900034	-0.0796585	-1.2351	2.18216	0.679131	0.897722	0.362116	0.179386	0.403358
719	TG(16:0_16:0_22:6)	-1.04765	-1.01775	-0.721016	-0.946558	-0.429208	-1.10887	1.81787	0.205334	0.811921	0.802073	0.654389	0.97948
720	TG(16:0_16:0_18:0)	-0.755804	-1.00118	-0.966778	-0.9194	-0.660878	-1.02738	1.91601	0.413617	0.647383	0.931496	0.631203	0.791713
721	TG(16:0_16:1_16:1)	-0.703538	-1.20815	-0.905178	-1.02441	-0.136846	-1.04094	1.99301	0.382679	0.885372	0.56744	0.329535	0.861027
722	TG(14:0_16:0_16:1)	-0.750991	-1.16064	-0.848617	-1.03336	-0.134202	-1.02803	2.08771	0.230888	0.76616	0.671364	0.431307	0.768423
723	TG(14:0_14:0_16:0)	-0.418375	-1.17682	-0.94491	-1.02144	-0.261943	-1.10656	2.05652	0.111483	0.661918	0.701757	0.524961	0.873413
724	TG(16:0_16:1_20:4)	-0.714686	-1.2257	-0.958515	-0.95519	-0.0307273	-0.998636	1.97104	0.237554	0.621885	0.644636	0.244781	1.16357
725	TG(16:0_18:0_20:4)	-0.917619	-1.19819	-0.992311	-0.898314	-0.0279165	-1.17003	1.55201	0.27098	0.589272	0.950676	0.663546	1.1779
726	TG(16:0_16:0_18:1)	-0.889691	-1.24498	-0.757041	-0.783724	0.148384	-1.48595	1.66875	0.31874	0.719382	0.836328	0.565096	0.904701
727	TG(O-16:0_16:0_22:0)	-0.443929	-0.833452	-0.875596	-0.764111	-0.353161	-0.957003	2.66668	0.16407	0.512183	0.48612	0.223159	0.175044
728	TG(16:0_16:0_20:0)	-0.267473	-1.05862	-0.897731	-0.790748	-0.149982	-0.954314	2.62146	0.0237082	0.246189	0.4758	0.351133	0.400574
729	TG(O-18:0_14:0_16:0)	-0.700228	-0.898984	-0.85719	-0.863091	-0.623279	-0.898703	2.40416	0.331756	0.597804	0.592015	0.392791	0.522949
730	TG(16:0_16:0_24:0)	-0.528486	-0.900176	-0.839149	-0.867221	-0.485001	-0.9097	2.52767	0.0556585	0.309577	0.59976	0.572681	0.464392
731	TG(O-18:0_16:0_16:1)	-0.671838	-1.06388	-0.540113	-0.688938	-0.0936245	-1.18431	2.52387	0.00276938	0.567182	0.579596	0.441951	0.127333
732	TG(O-16:0_16:0_16:1)	-0.571045	-1.04923	-0.735471	-0.906219	-0.166524	-1.13854	2.34767	0.0185108	0.646759	0.819597	0.454446	0.280041
733	Cer(d18:2_24:1)	-0.293563	-0.855309	-0.951721	-0.740291	0.203066	-1.97933	1.60912	0.260467	0.829353	1.00272	0.46291	0.452581
734	Cer(d18:2_22:0)	-0.543345	-1.58015	-1.05972	-0.396798	0.140587	-1.45324	1.58979	0.614333	0.799874	0.740103	0.722266	0.426299
735	TG(O-18:0_14:1_16:1)	-0.970696	-1.14469	-0.0827151	-0.714826	0.366147	-1.33016	2.33662	-0.0553632	0.695582	0.563863	0.218493	0.117745
736	PE(16:0_22:0)	-0.221054	-1.0382	-1.01917	-0.606993	-0.0860727	-0.545602	2.28717	-0.248924	1.44834	-0.652507	0.105705	0.577304
737	PS(16:0_14:1)	-0.0331771	-1.24546	-1.87173	-0.6809	-0.284957	-0.463411	1.0435	-0.373159	1.20637	1.10714	0.831579	0.764211
738	PI(16:0_20:5)	-0.23621	-0.743955	-2.13947	-0.376723	0.00127891	-0.985384	1.26622	0.229825	1.11627	0.963377	-0.0276689	0.932438
739	TG(16:1_16:1_20:4)	-0.284107	-0.639906	-1.15339	-0.417968	1.8562	-1.09975	1.36021	-0.728409	-0.293236	0.987616	-0.434947	0.847686
740	PS(18:0_20:5)	-0.481556	-0.920289	-0.644503	-0.269181	1.4809	-1.43216	1.47983	-0.180257	-0.0539138	-0.159689	-0.468182	1.649
741	PS(16:0_18:2)	0.585806	-1.78597	-0.853116	-0.425651	1.67802	-0.617043	1.1652	0.175046	-0.778263	-0.0942577	-0.198409	1.14863
742	PS(16:0_22:6)	-0.414238	-1.40443	-1.35334	-0.776804	0.0845153	-1.10977	1.33554	0.590753	0.0619218	0.796762	1.00809	1.181
743	PS(16:0_20:4)	0.245876	-1.57998	-1.33271	-0.943777	0.770488	-0.831572	1.52669	0.333663	-0.366917	0.747672	0.307758	1.12281
744	PG(16:0_20:4)	-0.127489	-1.39156	-0.827625	-0.21441	0.968497	-1.56237	0.827442	-0.244404	-0.488588	0.791157	0.520906	1.74843
745	PS(16:0_16:0)	-1.95003	-0.924678	-0.324299	0.196386	0.0562312	-0.206126	1.9269	0.095571	-0.230222	-0.111509	-0.0648691	1.53665
746	LPC(16:0)	-0.722894	-1.12359	-0.512451	-1.0708	0.186838	0.461156	1.71091	0.949411	-1.4285	0.264374	0.0131658	1.27238
747	PS(16:0_16:1)	-1.80041	-0.274837	-0.85118	-0.208127	-0.63977	-0.295583	-0.99962	0.754425	1.30055	1.08804	0.71924	1.20728
748	PC(16:0_16:1)	-1.43342	-0.817648	-1.22875	-0.00941813	-0.112522	-0.688643	-0.579945	0.682708	0.704837	1.86423	1.12194	0.496631
749	PC(14:0_16:0)	-1.18375	-0.368392	-0.714096	0.420436	-0.500984	-0.0243568	-1.66983	0.123767	0.607271	1.6627	1.60818	0.0390567
750	LBPA(14:0_16:0)	-0.55162	-0.948808	-0.828863	-0.930189	0.375564	-1.10361	-1.205	1.06258	0.87887	1.14265	1.02019	1.08822
751	PE(14:0_22:6)	-1.01317	-0.647864	-1.00082	0.353423	-0.900736	-1.33637	-0.0369735	1.85011	0.841531	1.1172	0.112866	0.660808
752	PC(16:0_20:4)	-0.755163	-0.199537	-0.732328	0.222943	-1.42367	-0.991992	-1.01627	1.43443	0.852645	1.54666	0.629191	0.433084
753	PS(16:0_18:1)	-1.4121	-0.0831106	-1.26592	0.812184	-0.390452	-0.956603	-0.675726	1.32418	0.366106	1.20306	-0.265938	1.34431
754	PI(16:0_16:1)	-0.546814	-0.407012	-1.00099	-1.20195	-1.51857	-0.581988	0.114557	1.27652	1.07073	1.00435	0.750801	1.04038
755	PE(16:0_18:1)	-0.799119	-0.073188	-1.33262	-0.560206	-1.74099	-0.187914	-0.0470748	1.41167	0.917614	0.670035	0.425323	1.31647
756	PI(14:0_16:0)	-1.27304	-0.359292	-0.784216	-1.19849	-1.40802	-0.147385	0.35671	0.875674	1.06527	0.61206	0.787052	1.47368
757	PS(16:0_18:3)	-1.40776	-0.211255	-0.714295	-0.49548	-1.74716	-0.307185	0.361299	0.962009	1.50791	1.0337	0.231412	0.786801
758	PG(16:0_16:1)	-0.11027	-0.483695	-0.748637	-0.92644	-1.35423	-1.09058	-0.552307	0.68733	1.58266	1.0922	0.842178	1.0618
759	LPE(18:0)	-1.14135	-0.478938	-1.02724	-1.16058	-0.918425	-0.705872	0.958577	1.14149	1.56625	0.537172	0.666058	0.56286
760	LPE(17:0)	-1.13918	0.0532755	-1.32025	-1.00017	-0.759568	-0.745233	0.291986	1.41331	1.70168	0.634032	0.255146	0.614975
761	PE(16:0_16:0)	-0.782996	-0.337742	-1.02377	-1.15422	-0.90523	-0.558822	0.105729	0.822864	2.21819	0.843014	0.65362	0.119361
762	PC(2:0_16:0)	-1.19961	-0.0199732	-0.172073	-1.51654	-0.934745	-0.952375	0.882667	0.79934	1.85084	0.609906	0.222115	0.430442
763	PE(18:1_16:2)	-0.728124	0.524613	-1.02095	-0.798195	-1.31684	-0.524433	-0.444847	1.53301	1.20598	1.56855	-0.146529	0.147764
764	LPI(16:0)	-1.19788	-0.265539	-0.955577	-1.22235	-0.8492	-0.336553	-0.0241332	1.7577	1.04037	1.332	0.208642	0.512524
765	Cer(d18:2_16:0)	-0.642379	-0.221891	-0.866607	-0.927846	-1.31058	-0.460753	-0.418131	1.16576	0.965431	1.77483	1.15539	-0.213221
766	PI(16:0_14:1)	0.0665034	-0.0377822	-1.34846	-1.10669	-1.54739	-0.226969	-0.466944	1.49757	0.749731	0.395729	0.640884	1.38381
767	PE(16:0_22:6)	-0.300472	0.836942	-1.74405	-0.934208	-1.36346	-0.417738	-0.36519	1.38466	0.94144	0.734528	0.738931	0.488613
768	PI(16:0_20:4)	-2.05666	0.24969	-1.18155	-0.851324	-0.0848445	-0.412638	0.066553	1.50838	0.896486	0.953555	0.436977	0.475378
769	PE(16:0_16:2)	-1.25739	-1.57446	-0.705975	0.178947	-0.868415	-0.721918	1.05809	0.54742	1.13953	0.348055	0.392881	1.46324
770	DG(15:0_16:0)	-1.33836	-0.961124	-1.76262	0.0877875	-0.258558	-0.520971	0.77109	1.15394	1.30421	0.314754	0.172378	1.03746
771	PA(16:0_16:1)	-1.32511	-1.14905	-0.714613	-0.230921	-1.03399	-0.253959	0.0872221	1.42023	0.212055	0.658093	0.454788	1.87526
772	Cer(d18:1_18:0)	-0.817663	-0.993975	-0.833507	-0.67201	-0.592945	-0.913141	0.582141	0.473021	0.35565	2.2544	1.11274	0.0452844
773	AcCa(16:0)	-0.856255	-0.928392	-0.731662	-0.659768	-0.757257	-0.987536	0.233569	0.348614	0.492722	2.25819	0.562773	1.025
774	Cer(d18:2_24:2)	-1.06519	-0.903862	-0.471214	-0.433673	-0.298887	-1.52258	1.18884	0.268023	1.20833	1.80288	0.0457831	0.181541
775	PG(16:0_16:0)	-0.899557	-1.07591	-1.00164	-0.852433	-0.630537	-1.19842	0.995593	0.982632	1.11222	1.07742	0.701236	0.789396
776	LPG(16:0)	-1.00703	-0.909665	-0.919503	-0.988363	-0.727509	-0.999186	0.656209	1.40231	0.977932	1.31541	0.547813	0.651588
777	LBPA(16:0_16:0)	-0.775234	-1.02997	-0.905714	-0.932821	-0.957591	-1.07737	0.716172	0.798459	0.869692	1.27159	1.02609	0.996699
778	DG(14:0_16:0)	-0.882604	-1.03022	-1.02184	-0.825398	-0.816937	-1.00789	0.750428	0.627465	0.81522	1.51982	1.11982	0.75213
779	PE(16:0_20:4)	-1.09789	-0.818071	-1.02054	-0.597406	-1.19508	-0.818319	0.495865	1.13319	0.602528	1.15994	0.894943	1.26083
780	PE(16:0_16:1)	-1.05234	-0.904519	-0.974044	-0.769837	-1.02854	-0.938808	0.674249	1.12002	0.771569	1.11361	0.804679	1.18396
781	PE(14:0_16:0)	-0.890762	-0.908331	-0.944386	-0.99561	-1.15573	-0.77899	0.878505	1.23653	0.692015	0.916935	0.843537	1.10628
782	PC(16:0_18:0)	-0.941419	-0.829104	-0.896867	-1.01926	-1.09525	-0.874174	0.79176	1.23194	0.836537	1.02917	0.604764	1.1619
783	DG(16:0_18:0)	-0.875845	-1.07561	-0.78626	-0.89735	-0.924156	-1.09848	1.34988	0.739988	0.754831	0.998349	0.839946	0.974709
784	DG(16:0_16:0)	-0.94654	-0.952561	-0.95584	-0.950929	-0.930257	-0.959264	1.27549	0.812108	0.739956	0.908054	0.89514	1.06464
785	TG(16:0_16:0_16:0)	-0.93402	-0.987869	-0.959529	-0.948969	-0.867243	-0.99511	1.23546	0.630849	0.946887	1.00077	0.958937	0.919836
786	TG(16:0_16:0_16:1)	-0.913409	-1.02848	-0.937185	-0.937568	-0.762843	-0.998831	1.56637	0.608345	0.851556	0.929097	0.666494	0.956452
787	TG(14:0_16:0_16:0)	-0.900399	-0.998406	-0.963663	-0.934552	-0.823283	-0.972022	1.56805	0.580104	0.87893	0.919149	0.809853	0.836237
788	TG(16:0_16:0_20:4)	-0.9366	-1.07228	-0.960752	-0.981592	-0.602323	-1.02407	1.44125	0.53166	0.904184	0.962894	0.6947	1.04294
789	PI(16:0_16:0)	-0.79607	-1.02846	-1.01167	-0.98794	-0.715437	-1.03069	1.4979	0.949739	0.673873	1.01014	0.519523	0.9191
790	DG(16:0_16:1)	-0.990346	-1.15168	-1.02441	-0.717571	-0.63908	-0.952858	1.29017	0.505953	0.475685	1.18804	1.3409	0.675204
791	PE(16:0_18:0)	-0.853243	-0.802392	-1.11177	-0.99261	-1.13665	-0.655485	0.565401	1.23117	1.27934	1.01272	0.973103	0.490424
792	PE(14:0_16:1)	-1.02585	-1.0165	-0.867208	-0.875372	-1.13109	-0.440017	0.461381	0.88022	1.17538	1.3484	1.30419	0.18645
793	LPE(16:0)	-0.909724	-0.636683	-1.22219	-0.977019	-0.876993	-0.514606	1.10238	1.24311	1.14232	0.989993	-0.385082	1.04448
794	LPG(18:0)	-1.12526	-0.800945	-0.440783	-0.74293	-0.883009	-1.33685	0.191918	1.38314	0.914347	1.33693	0.94622	0.557227
795	Cer(d18:1_16:0)	-1.14429	-0.587879	-0.685448	-0.362179	-1.24009	-0.972343	-0.324038	1.51327	0.647947	1.28274	1.09059	0.781717
796	DG(16:1_16:1)	-1.42267	-0.988235	-0.284495	-0.723809	-1.2225	-0.75746	0.458163	0.980101	0.686109	1.29292	0.833644	1.14824
797	PA(16:0_20:4)	-1.1383	-1.07591	-0.788375	-0.745835	-0.430987	-0.697372	-0.289654	1.51619	0.31107	1.19049	1.57014	0.578532
798	PE(16:1_20:4)	-0.88813	-1.80104	-0.323626	-0.466908	-0.868238	-0.835553	0.236859	0.63937	0.892748	1.24347	1.20367	0.967374
799	PS(16:0_20:5)	-1.29492	-0.998448	-1.16747	-0.378357	-0.455884	-0.985734	0.601071	0.174707	1.13222	1.03754	0.881573	1.45371
800	DG(16:0_20:4)	-1.17658	-0.840885	-0.997296	-0.762021	-0.730527	-0.848048	0.680785	0.112792	0.592711	1.28928	1.3343	1.34549
801	PA(14:0_16:0)	-0.947658	-1.10983	-1.05839	-0.70204	0.134141	-0.979665	0.491841	0.0628991	0.158747	1.29671	0.69136	1.96188
802	PE(14:0_20:4)	-0.325811	-1.22217	-1.10318	-1.28401	-1.24735	0.55214	0.0841818	0.506357	1.12456	1.35564	0.993827	0.565823
803	DG(16:0_22:6)	-0.740954	-0.952917	-0.967152	-1.17252	-1.17773	-0.102946	0.204183	0.198355	0.812758	1.38227	1.34794	1.16871
804	LPE(19:0)	-0.35909	-0.860145	-0.830025	-1.76585	-0.588507	0.318867	-0.387731	-0.137559	1.2706	0.823748	0.904685	1.611
805	PC(16:0_16:0)	-0.352804	-0.3881	-0.389984	-2.21624	-0.967831	-0.107268	-0.0945221	0.829946	0.34281	0.909653	1.44866	0.985674
806	LPG(16:1)	-0.61922	-0.466609	-0.717991	-0.557457	0.187708	-1.23588	0.500375	2.0114	0.811193	1.28505	-0.0135544	-1.18501
807	LPC(19:0)	-0.723323	-1.00663	0.0100497	-1.29157	0.622008	-1.58244	0.407715	1.05749	0.83177	1.50529	0.653852	-0.484228
808	PG(16:0_18:1)	-0.818326	-0.683582	-1.1395	-1.18411	0.643931	-1.18618	0.975617	0.477983	1.94355	0.537431	0.231978	0.201197
809	LPG(14:0)	-0.504884	-0.693504	-1.03474	-1.0097	0.126099	-0.940363	1.01118	1.4224	1.81059	0.6123	-0.0423093	-0.757059
810	PG(18:2_20:4)	0.0696161	-0.189712	-0.1555	-0.264122	0.970551	-0.445089	-0.117462	-0.713168	2.81248	-0.622524	-0.689698	-0.655366
811	PE(O-16:1_16:0)	-0.556338	-0.521882	-0.638552	-0.0708066	0.0950722	-0.634375	0.50129	0.94127	2.71001	-0.591783	-0.594479	-0.639424
812	PG(16:1_16:1)	-0.766742	-0.125034	0.710925	-1.69814	0.245717	-0.308271	-0.361818	0.861929	1.6979	-0.617669	1.33137	-0.970165
813	PS(16:0_16:2)	-1.41604	-0.585331	0.017222	0.158548	-1.1586	-0.942854	-0.458224	-0.155289	1.16994	1.71549	0.337673	1.31746
814	PI(O-18:1_22:6)	-0.809062	-0.650179	0.120124	-0.491291	-0.361001	-0.282139	-1.23925	-0.837002	1.71398	1.28125	-0.0691654	1.62374
815	PS(18:3_22:5)	-0.610491	0.459865	0.638254	0.335238	-1.02303	-1.21751	-1.44873	-0.983231	0.643812	1.55546	0.595247	1.05512
816	PC(16:0_22:6)	-0.685071	0.366534	-0.583864	-1.10772	-0.510685	-1.33865	-0.405237	0.0960711	2.14899	1.31835	0.354871	0.346406
817	PC(16:0_20:0)	-0.294482	-0.680844	-0.344991	-0.176237	-0.127677	-0.941217	-1.55464	0.498091	2.45089	0.810969	0.219485	0.140653
818	PE(O-18:1_20:4)	-1.03188	-0.616896	1.83399	-0.678774	-0.431736	-1.05907	-0.84082	-0.438587	0.868046	1.53203	0.589051	0.274639
819	PC(O-16:1_16:1)	-0.714333	-0.822675	2.00544	-0.525567	-0.239626	-1.12251	-0.755614	-0.635805	1.07798	1.38548	0.37413	-0.0268974
820	PC(O-16:1_20:4)	-0.706756	-0.598186	2.1732	-0.874435	-0.444444	-0.681789	-0.970558	-0.468101	0.98161	1.29423	0.421095	-0.125872
821	PE(O-16:1_22:1)	-0.814766	-0.940195	1.67185	-0.965148	0.0354648	-0.856474	-0.784227	-0.616726	0.755905	1.68412	0.763765	0.0664246
822	PE(O-16:0_20:3)	-1.19831	-0.974596	1.73151	-0.144478	0.560602	-0.748928	-1.00878	-0.719163	0.716992	1.42681	0.713559	-0.355223
823	PE(O-16:1_22:0)	-1.2953	-1.25832	1.43048	-0.477851	0.546813	-1.38643	-0.0925947	-0.299025	1.04442	1.39063	0.342585	0.0546038
824	PE(O-18:2_16:1)	-1.26861	-1.08069	1.52069	-0.48597	0.378218	-1.36279	-0.595299	-0.182813	1.16114	1.29623	0.490852	0.129041
825	PE(O-18:2_24:5)	-1.37993	-1.31534	1.25023	-0.514239	0.281357	-1.29224	-0.161731	-0.214572	0.679519	1.60844	0.761488	0.297019
826	PE(O-16:1_20:0)	-1.25127	-1.23403	1.20554	-0.534331	0.198999	-1.33557	0.0923084	-0.336784	0.843505	1.81181	0.479087	0.0607297
827	PE(O-16:0_22:5)	-1.33421	-1.2978	1.46009	-0.165447	0.109506	-1.39897	-0.376338	-0.202789	0.70377	1.42683	0.777654	0.2977
828	PE(O-14:1_20:4)	-1.30322	-1.16466	1.56136	-0.23982	0.0847555	-1.30496	-0.585498	-0.186518	0.627714	1.48517	0.856628	0.169048
829	PE(O-18:2_22:6)	-1.39422	-1.22272	1.66313	-0.307078	0.226366	-1.40704	-0.471065	0.0150971	0.686816	1.12364	0.791081	0.295993
830	PE(O-17:1_18:1)	-1.22703	-1.31642	1.60288	-0.543067	0.0540567	-1.23116	-0.395908	-0.286956	0.735742	1.12367	1.08428	0.399914
831	PE(O-16:1_20:4)	-1.33344	-1.25253	1.12282	-0.252231	0.171982	-1.45288	-0.494016	-0.07751	0.698768	1.53916	0.978533	0.351354
832	PE(O-16:1_18:1)	-1.32465	-1.25367	1.21588	-0.39483	0.0680738	-1.17986	-0.546827	-0.213232	0.896565	1.57808	0.988089	0.166373
833	PE(O-17:1_22:5)	-1.25926	-1.2144	1.42463	-0.412986	0.0228176	-1.22111	-0.436869	-0.207171	0.604793	1.55503	1.1085	0.0360129
834	PE(O-15:1_20:4)	-1.18761	-1.15386	1.45331	-0.428822	0.00195095	-1.24427	-0.453973	-0.367803	0.626978	1.68963	0.891468	0.172999
835	PE(O-15:1_22:3)	-1.15737	-1.23617	1.13642	-0.345769	-0.00538515	-1.29229	-0.451278	-0.20761	0.587021	1.82846	1.05279	0.0911804
836	PE(O-16:2_20:4)	-1.17654	-1.05238	1.56193	-0.410262	0.194428	-1.25265	-0.665863	-0.176671	0.774514	1.59665	0.796108	-0.189265
837	PE(O-16:0_20:2)	-1.13037	-1.15725	1.61093	-0.646958	0.272693	-1.11177	-0.629095	-0.398076	0.782395	1.43963	0.903283	0.0645999
838	PE(O-16:1_24:6)	-1.25629	-1.0691	1.23	-0.535982	0.0251161	-1.05056	-0.443445	-0.504226	0.498661	2.0192	0.603257	0.483365
839	PE(O-18:1_16:0)	-1.25116	-1.19978	0.873635	-0.663075	-0.120163	-1.28216	-0.20405	-0.153922	1.27151	1.58155	0.955884	0.191726
840	PE(O-22:1_20:4)	-1.22046	-1.22016	1.337	-0.527937	0.801326	-1.22024	-0.295477	-0.256563	0.410846	1.79626	0.512046	-0.116645
841	PE(O-16:1_22:6)	-1.40703	-1.33517	1.60438	-0.116357	0.303321	-1.57214	-0.307701	0.291583	0.515738	1.09943	0.51239	0.411572
842	PE(O-16:1_18:3)	-1.38118	-1.18015	1.54303	-0.412037	0.610168	-1.17656	-0.511556	-0.611929	0.96497	0.591072	1.13725	0.426921
843	PE(O-15:1_22:6)	-1.02513	-1.02513	2.10338	-0.585523	0.332543	-1.02513	-0.425041	-0.351925	1.15048	1.13838	-0.0959677	-0.19095
844	PE(O-16:1_16:1)	-1.12867	-0.985764	1.73374	-0.528965	0.843228	-1.2182	-0.575173	-0.460666	1.45935	0.76705	0.110802	-0.0167201
845	PE(O-17:2_20:4)	-1.19434	-0.944741	2.16205	-0.249462	0.672513	-1.36051	-0.593047	-0.331585	0.790468	0.665601	0.0534104	0.329647
846	PE(O-18:1_24:5)	-0.855011	-1.24856	1.58816	-0.852886	0.54873	-0.918224	-0.247048	-0.236301	0.956921	1.63442	-0.706498	0.336301
847	PE(O-17:1_20:4)	-0.996986	-0.139648	1.01572	-0.957981	-0.227874	-0.491448	-0.985975	-1.04992	0.641858	1.95737	1.19339	0.0414962
848	PC(O-16:1_16:0)	-0.919416	-0.867785	0.954341	-0.875488	-0.601621	-0.862405	-0.76959	-0.292695	0.703507	2.0606	0.978684	0.491868
849	PE(O-16:0_20:4)	-1.75524	-0.789382	1.27875	-0.490195	-0.134956	0.0826243	-0.933673	-0.538525	0.843911	1.61903	0.940803	-0.123142
850	PE(O-18:1_22:5)	-0.858119	-0.745811	0.991885	-0.642817	-0.107013	-1.0921	-0.31481	-0.713729	2.37632	0.82624	0.393909	-0.113956
851	PE(O-20:0_22:4)	-0.693383	-1.09482	1.6119	-0.0264853	0.493362	-1.04291	-0.756194	0.175691	-0.471916	1.89019	-0.745826	0.660396
852	PI(18:1_20:3)	-0.405627	-0.417862	2.38146	-0.521803	-0.416917	-0.422623	1.87272	-0.403175	-0.443489	-0.408439	-0.416556	-0.397687
853	DG(16:0_24:0)	-0.518229	-0.98676	2.64962	-0.769882	-0.535242	-0.924298	0.985994	-0.0621028	0.0420607	0.10519	-0.0790411	0.092688
854	TG(18:0_22:0_22:1)	-0.287284	-0.290949	3.1754	-0.290489	-0.277928	-0.288372	-0.285163	-0.291435	-0.290714	-0.292086	-0.291861	-0.289122
855	TG(18:0_22:0_20:1)	-0.196755	-0.31437	3.17141	-0.311291	-0.215523	-0.28312	-0.217553	-0.346547	-0.324124	-0.32075	-0.325863	-0.315516
856	DG(16:0_22:0)	-0.346487	-0.382658	3.15994	-0.405885	-0.365679	-0.382305	-0.0574717	-0.251595	-0.206906	-0.256351	-0.277207	-0.227393
857	DG(16:0_24:1)	-0.0753311	-0.523077	3.03464	-0.456378	0.223851	-0.702859	0.311852	-0.418119	-0.358905	-0.323784	-0.346383	-0.365504
858	PE(O-16:1_20:3)	-0.652857	0.113182	1.92969	-1.89918	0.332867	0.126103	0.370361	-1.17459	-0.382016	0.255338	-0.17819	1.15929
859	PE(17:0_20:3)	0.358096	-1.11468	1.57595	0.978726	1.18569	-1.82117	-0.157382	-1.10663	-0.0693352	0.33301	0.127337	-0.289626
860	PE(18:1_19:1)	0.725296	-1.1669	1.0067	1.70444	0.333674	-1.79861	0.0679679	-0.990995	-0.141274	0.0867436	0.726121	-0.553159
861	PE(19:0_20:2)	0.358622	-1.51471	0.450964	0.980487	0.554882	-1.76447	0.392606	-0.848009	-0.560638	0.945587	1.3404	-0.335717
862	PE(19:0_22:3)	0.456211	-1.39336	-0.334821	1.60336	0.899632	-1.62468	0.789359	-0.827958	-0.442999	1.08989	-0.14535	-0.0692776
863	PE(O-16:0_22:2)	-1.49729	-1.4987	0.425819	1.2913	1.404	-1.49833	0.329156	0.187253	0.330432	0.396399	-0.0551441	0.185099
864	PE(16:1_22:6)	-0.490134	-0.0956878	0.458669	1.3991	0.339531	-1.42511	-1.14946	0.474414	0.463158	0.527179	1.21067	-1.71233
865	LPG(22:3)	-0.127749	-0.846911	0.456869	2.05416	0.792109	-1.19178	-1.67147	0.33719	0.412851	0.582295	-0.232582	-0.564982
866	PC(16:0_16:2)	0.157507	0.402331	0.594768	2.36407	0.0577042	-0.661912	-0.276667	0.303152	0.20347	-0.507995	-0.825246	-1.81118
867	PC(O-16:0_24:2)	-0.19391	0.132361	1.33588	0.801068	0.846755	0.70904	-0.903074	-0.705529	-1.41256	1.22341	-0.279236	-1.5542
868	LPG(20:1)	-1.20018	0.13678	1.58387	0.625611	1.13366	-0.209306	-1.63892	-0.664327	-1.0714	0.892907	0.483749	-0.0724321
869	PE(O-18:2_22:1)	-0.756237	-0.823433	1.88151	0.578072	1.3493	-0.911446	-0.214263	-1.31039	-0.138871	1.0097	-0.013945	-0.649994
870	PC(O-14:1_18:1)	0.233369	-0.484927	0.44606	0.753502	-0.428172	-0.335839	-0.183301	-0.771044	-0.460938	2.76222	-0.714231	-0.816696
871	SM(d43:2)-2	0.410894	-0.516694	-0.672347	0.0460683	0.16404	-0.649997	0.0279502	1.96848	-0.549453	-0.955464	1.83061	-1.10408
872	PE(18:0_24:3)	-0.0495475	-0.392158	-0.593618	-0.0278776	-0.212213	-0.386278	-0.206917	-0.364679	-0.497418	-0.140362	3.12845	-0.257378
§ Standardized value of relative area in detected peaks. The Values of N.D. were regarded as eps (2-52).
The order of samples and metabolites in this table corresponded to those of HeatMap.
