# Supplementary material for: Organelle communication maintains mitochondrial and endosomal homeostasis during podocyte lipotoxicity
Source: JCI Insight. 2024 Aug 8;9(18):e182534. doi: 10.1172/jci.insight.182534 (PMC11457848; doi:10.1172/jci.insight.182534)
Supplement: Supplemental table 4 [file jciinsight-9-182534-s043.xlsx]

## Sheet: Sheet1
Primer type	Sequence
Podocin-Cre
Transgene Forward	GCGCTGCTGCTCCAG
Transgene Reverse	CGGTTATTCAACTTGCACCA
Internal Positive Control Forward	CTAGGCCACAGAATTGAAAGATCT
Internal Positive Control Reverse	GTAGGTGGAAATTCTAGCATCATCC
Pdzd8 flox
WT Forward	ACTGTCTGTCCTTCCAGGGG
WT Reverse	GTGGAAAAGCCAAGAAAGGC
Mutant Forward	ACTGTCTGTCCTTCCAGGGG
CAS_R1_Term	TCGTGGTATCGTTATGCGCC
