# Supplementary material for: Organelle communication maintains mitochondrial and endosomal homeostasis during podocyte lipotoxicity
Source: JCI Insight. 2024 Aug 8;9(18):e182534. doi: 10.1172/jci.insight.182534 (PMC11457848; doi:10.1172/jci.insight.182534)
Supplement: Supporting data values [file jciinsight-9-182534-s044.xlsx]

## Sheet: Figure 1B
	WT											cKO
ND	23.7862	27.9247	24.6784	13.1622	8.53825							34.1856	26.4129	16.3399	30.4983	17.2454
HFD	52.1204	94.7368	45.1687	62.1343	67.3102	29.5098	89.9804	151.559	77.3237			56.6485	70.0046	98.5915	56.4677	67.5414	59.3012	70.7481	75.1108	144.248	86.2666	80.3508

## Sheet: Figure 2D
	WT			cKO
ND	37000000	38000000	36000000	33000000	23000000	23000000
HFD	42000000	42000000	34000000	18000000	21000000	22000000

## Sheet: Figure 2E
	WT			cKO
ND	10000000	14000000	27000000	59000000	44000000	36000000
HFD	73000000	100000000	67000000	48000000	35000000	31000000

## Sheet: Figure 2F
	WT			cKO
ND	60000000	68000000	100000000	260000000	200000000	140000000
HFD	320000000	470000000	300000000	170000000	130000000	110000000

## Sheet: Figure 2G
	WT			cKO
ND	2100000	1000000	4200000	3400000	4200000	3600000
HFD	5800000	7300000	3700000	2000000	2600000	2200000

## Sheet: Figure 3B
WT	cKO
46.8584	85.7365
109.006	115.136
134.783	165.825
107.958	132.002
86.0215	126.012
38.6887	140.5
104.119	123.849
116.157	102.275
50.391	87.6085
99.6328
105.504

## Sheet: Figure 4A_early_Pdzd8
	siControl				siPdzd8
BSA	1.01775	0.958298	1.00494	1.01901	0.078399	0.079095	0.084987	0.078412
PA (0.1 mM)	1.08917	0.985874	1.02165	0.97878	0.069369	0.08057	0.069064	0.064929

## Sheet: Figure 4A_early_Pgc1a
	siControl				siPdzd8
BSA	1.03915	0.938091	1.05992	0.962836	0.84231	0.832661	0.905509	0.818407
PA (0.1 mM)	0.869334	0.787412	1.03157	0.883825	0.74279	0.683559	0.642598	0.428949

## Sheet: Figure 4A_early_Cpt1a
	siControl				siPdzd8
BSA	1.05187	0.970442	0.995496	0.98219	0.664511	0.694107	0.748706	0.676578
PA (0.1 mM)	1.6664	1.59491	1.80043	1.64317	1.30456	1.26166	1.35909	1.35679

## Sheet: Figure 4A_early_Cpt2
	siControl				siPdzd8
BSA	1.013	0.980895	1.00829	0.997817	0.911535	0.920607	1.02579	0.894913
PA (0.1 mM)	1.2487	1.14732	1.3111	1.23308	1.06068	1.05493	1.06406	1.00659

[truncated: 46 more sheets: Figure 4A_late_Pdzd8, Figure 4A_late_Pgc1a, Figure 4A_late_Cpt1a, Figure 4A_late_Cpt2, Figure 4B, Figure 4C_basal, Figure 4C_maximal, Figure 4D_basal, Figure 4D_maximal, Figure 5B, Figure 7E_Ugcg, Figure 7E_Gba1, Figure 7E_Gba2, Figure S1C, Figure S2A, Figure S2B, Figure S2C, Figure S2D, Figure S2E, Figure S3A …]
